# Supplementary material for: D-Light on promoters: a client-server system for the analysis and visualization of cis-regulatory elements
Source: BMC Bioinformatics. 2013 Apr 24;14:140. doi: 10.1186/1471-2105-14-140 (PMC3685601; doi:10.1186/1471-2105-14-140)
Supplement: Additional file 1 — P-values for JASPAR PFMs. Table with the lowest reachable p-value for the 130 JASPAR CORE Vertebrata PFMs. [file 1471-2105-14-140-S1.csv]

AccCode	Name	Length	Members	Min. P-Value	log(Min. P-Value)
MA0002.2	RUNX1	11	2000	2.384186e-07	-6.62265990461
MA0003.1	TFAP2A	9	185	7.629395e-06	-5.11750992629
MA0004.1	Arnt	6	20	2.441406e-04	-3.61235994797
MA0006.1	Arnt::Ahr	6	24	2.441406e-04	-3.61235994797
MA0007.1	Ar	22	24	2.273737e-13	-12.6432598179
MA0009.1	T	11	40	2.384186e-07	-6.62265990461
MA0014.1	Pax5	20	12	7.275958e-12	-11.1381098396
MA0017.1	NR2F1	14	13	3.725290e-09	-8.42883987859
MA0018.2	CREB1	8	11	1.525879e-05	-4.81647993062
MA0019.1	Ddit3::Cebpa	12	39	5.960464e-08	-7.22471989594
MA0024.1	E2F1	8	10	1.525879e-05	-4.81647993062
MA0025.1	NFIL3	11	23	4.768372e-07	-6.32162990894
MA0027.1	En1	11	10	1.430511e-06	-5.84450865422
MA0028.1	ELK1	10	28	9.536743e-07	-6.02059991328
MA0029.1	Evi1	14	27	1.117587e-08	-7.95171862387
MA0030.1	FOXF2	14	27	3.725290e-09	-8.42883987859
MA0031.1	FOXD1	8	20	1.525879e-05	-4.81647993062
MA0032.1	FOXC1	8	16	1.525879e-05	-4.81647993062
MA0033.1	FOXL1	8	23	1.525879e-05	-4.81647993062
MA0035.2	Gata1	11	4000	2.384186e-07	-6.62265990461
MA0036.1	GATA2	5	53	9.765625e-04	-3.01029995664
MA0037.1	GATA3	6	63	2.441406e-04	-3.61235994797
MA0038.1	Gfi	10	53	9.536743e-07	-6.02059991328
MA0039.2	Klf4	10	4340	9.536743e-07	-6.02059991328
MA0040.1	Foxq1	11	18	2.384186e-07	-6.62265990461
MA0041.1	Foxd3	12	47	5.960464e-08	-7.22471989594
MA0042.1	FOXI1	12	31	5.960464e-08	-7.22471989594
MA0043.1	HLF	12	18	3.576279e-07	-6.44656864555
MA0046.1	HNF1A	14	21	7.450581e-09	-8.12780988293
MA0047.2	Foxa2	12	808	5.960464e-08	-7.22471989594
MA0048.1	NHLH1	12	54	5.960464e-08	-7.22471989594
MA0050.1	IRF1	12	20	1.192093e-07	-6.92368990027
MA0051.1	IRF2	18	12	5.820766e-11	-10.2350198526
MA0052.1	MEF2A	10	58	9.536743e-07	-6.02059991328
MA0055.1	Myf	12	16	5.960464e-08	-7.22471989594
MA0056.1	MZF1_1-4	6	20	2.441406e-04	-3.61235994797
MA0057.1	MZF1_5-13	10	16	1.907349e-06	-5.71956991762
MA0058.1	MAX	10	17	1.907349e-06	-5.71956991762
MA0059.1	MYC::MAX	11	21	4.768372e-07	-6.32162990894
MA0060.1	NFYA	16	116	2.328306e-10	-9.63295986125
MA0061.1	NF-kappaB	10	38	9.536743e-07	-6.02059991328
MA0062.2	GABPA	11	991	2.384186e-07	-6.62265990461
MA0063.1	Nkx2-5	7	17	6.103516e-05	-4.2144199393
MA0065.2	PPARG::RXRA	15	862	1.862645e-09	-8.72986987426
MA0066.1	PPARG	20	28	9.094947e-13	-12.0411998266
MA0067.1	Pax2	8	31	3.051758e-05	-4.51544993496
MA0068.1	Pax4	30	21	1.734723e-18	-17.7607697442
MA0069.1	Pax6	14	43	3.725290e-09	-8.42883987859
MA0070.1	PBX1	12	18	5.960464e-08	-7.22471989594
MA0071.1	RORA_1	10	25	9.536743e-07	-6.02059991328
MA0072.1	RORA_2	14	36	7.450581e-09	-8.12780988293
MA0073.1	RREB1	20	11	1.818989e-12	-11.7401698309
MA0074.1	RXRA::VDR	15	10	3.725290e-09	-8.42883987859
MA0075.1	Prrx2	5	59	9.765625e-04	-3.01029995664
MA0076.1	ELK4	9	20	3.814697e-06	-5.41853992195
MA0077.1	SOX9	9	76	3.814697e-06	-5.41853992195
MA0078.1	Sox17	9	31	7.629395e-06	-5.11750992629
MA0079.2	SP1	10	35	9.536743e-07	-6.02059991328
MA0080.2	SPI1	7	42	6.103516e-05	-4.2144199393
MA0081.1	SPIB	7	49	6.103516e-05	-4.2144199393
MA0083.1	SRF	12	46	5.960464e-08	-7.22471989594
MA0084.1	SRY	9	28	3.814697e-06	-5.41853992195
MA0087.1	Sox5	7	23	1.220703e-04	-3.91338994363
MA0088.1	znf143	20	10	1.818989e-12	-11.7401698309
MA0089.1	NFE2L1::MafG	6	34	4.882812e-04	-3.3113299523
MA0090.1	TEAD1	12	12	5.960464e-08	-7.22471989594
MA0091.1	TAL1::TCF3	12	44	5.960464e-08	-7.22471989594
MA0092.1	Hand1::Tcfe2a	10	29	9.536743e-07	-6.02059991328
MA0093.1	USF1	7	30	6.103516e-05	-4.2144199393
MA0095.1	YY1	6	17	2.441406e-04	-3.61235994797
MA0098.1	ETS1	6	40	4.882812e-04	-3.3113299523
MA0099.2	AP1	7	18	6.103516e-05	-4.2144199393
MA0100.1	Myb	8	51	4.577637e-05	-4.3393586759
MA0101.1	REL	10	17	9.536743e-07	-6.02059991328
MA0102.2	CEBPA	9	18	3.814697e-06	-5.41853992195
MA0103.1	ZEB1	6	41	2.441406e-04	-3.61235994797
MA0104.2	Mycn	10	438	9.536743e-07	-6.02059991328
MA0105.1	NFKB1	11	18	2.384186e-07	-6.62265990461
MA0106.1	TP53	20	17	9.094947e-13	-12.0411998266
MA0107.1	RELA	10	18	9.536743e-07	-6.02059991328
MA0108.2	TBP	15	389	3.725290e-09	-8.42883987859
MA0109.1	Hltf	10	56	2.861023e-06	-5.54347865856
MA0111.1	Spz1	11	12	2.384186e-07	-6.62265990461
MA0112.2	ESR1	20	473	9.094947e-13	-12.0411998266
MA0113.1	NR3C1	18	9	5.820766e-11	-10.2350198526
MA0114.1	HNF4A	13	67	2.980232e-08	-7.5257498916
MA0115.1	NR1H2::RXRA	17	25	5.820766e-11	-10.2350198526
MA0116.1	Zfp423	15	33	9.313226e-10	-9.03089986992
MA0117.1	Mafb	8	15	3.051758e-05	-4.51544993496
MA0119.1	TLX1::NFIC	14	16	3.725290e-09	-8.42883987859
MA0122.1	Nkx3-2	9	24	3.814697e-06	-5.41853992195
MA0124.1	NKX3-1	7	20	6.103516e-05	-4.2144199393
MA0125.1	Nobox	8	38	1.525879e-05	-4.81647993062
MA0130.1	ZNF354C	6	16	2.441406e-04	-3.61235994797
MA0131.1	MIZF	10	20	9.536743e-07	-6.02059991328
MA0132.1	Pdx1	6	31	2.441406e-04	-3.61235994797
MA0133.1	BRCA1	7	43	6.103516e-05	-4.2144199393
MA0135.1	Lhx3	13	20	1.490116e-08	-7.82677988726
MA0136.1	ELF5	9	44	3.814697e-06	-5.41853992195
MA0137.2	STAT1	15	2083	9.313226e-10	-9.03089986992
MA0138.2	REST	21	1600	2.273737e-13	-12.6432598179
MA0139.1	CTCF	19	911	3.637979e-12	-11.4391398352
MA0140.1	Tal1::Gata1	18	2945	1.455192e-11	-10.8370798439
MA0141.1	Esrrb	12	3647	1.192093e-07	-6.92368990027
MA0142.1	Pou5f1	15	1366	9.313226e-10	-9.03089986992
MA0143.1	Sox2	15	667	1.862645e-09	-8.72986987426
MA0144.1	Stat3	10	613	9.536743e-07	-6.02059991328
MA0145.1	Tcfcp2l1	14	4082	3.725290e-09	-8.42883987859
MA0146.1	Zfx	14	480	1.490116e-08	-7.82677988726
MA0147.1	Myc	10	227	9.536743e-07	-6.02059991328
MA0148.1	FOXA1	11	895	2.384186e-07	-6.62265990461
MA0149.1	EWSR1-FLI1	18	105	1.455192e-11	-10.8370798439
MA0150.1	NFE2L2	11	20	2.384186e-07	-6.62265990461
MA0151.1	ARID3A	6	27	2.441406e-04	-3.61235994797
MA0152.1	NFATC2	7	26	6.103516e-05	-4.2144199393
MA0153.1	HNF1B	12	9	5.960464e-08	-7.22471989594
MA0154.1	EBF1	10	25	9.536743e-07	-6.02059991328
MA0155.1	INSM1	12	24	5.960464e-08	-7.22471989594
MA0156.1	FEV	8	13	1.525879e-05	-4.81647993062
MA0157.1	FOXO3	8	13	1.525879e-05	-4.81647993062
MA0158.1	HOXA5	8	16	1.525879e-05	-4.81647993062
MA0159.1	RXR::RAR_DR5	17	23	1.164153e-10	-9.93398985691
MA0160.1	NR4A2	8	14	1.525879e-05	-4.81647993062
MA0161.1	NFIC	6	6912	2.441406e-04	-3.61235994797
MA0162.1	Egr1	11	15	4.768372e-07	-6.32162990894
MA0163.1	PLAG1	14	18	3.725290e-09	-8.42883987859
MA0164.1	Nr2e3	7	23	6.103516e-05	-4.2144199393
MA0258.1	ESR2	18	357	1.455192e-11	-10.8370798439
MA0259.1	HIF1A::ARNT	8	104	1.525879e-05	-4.81647993062
MA0442.1	SOX10	6	22	2.441406e-04	-3.61235994797
