# Supplementary material for: D-Light on promoters: a client-server system for the analysis and visualization of cis-regulatory elements
Source: BMC Bioinformatics. 2013 Apr 24;14:140. doi: 10.1186/1471-2105-14-140 (PMC3685601; doi:10.1186/1471-2105-14-140)
Supplement: Additional file 3 — Installation package. Server and client software for local installation. [file 1471-2105-14-140-S3.zip]

Archive with 84 entries (72 files):
- dloprom-1.1/
- dloprom-1.1/manual.pdf
- dloprom-1.1/LICENSE.txt
- dloprom-1.1/README
- dloprom-1.1/NOTICES.txt
- dloprom-1.1/server-setup.py
- dloprom-1.1/licenses/
- dloprom-1.1/licenses/NOTICES_maven.txt
- dloprom-1.1/licenses/LICENSE_mysql-connector-java
- dloprom-1.1/licenses/NOTICES_genoviz.txt
- dloprom-1.1/licenses/LICENSE_genoviz.html
- dloprom-1.1/licenses/LICENSE_maven.txt
- dloprom-1.1/licenses/README_mysql-connector-java
- dloprom-1.1/install/
- dloprom-1.1/install/dlightsrv.py
- dloprom-1.1/install/client/
- dloprom-1.1/install/client/dlight.bat
- dloprom-1.1/install/client/icon.png
- dloprom-1.1/install/client/manual.pdf
- dloprom-1.1/install/client/LICENSE.txt
- dloprom-1.1/install/client/dlight
- dloprom-1.1/install/client/genoviz.jar
- dloprom-1.1/install/client/DLight_Client.jar
- dloprom-1.1/install/client/README
- dloprom-1.1/install/client/install-icon.sh
- dloprom-1.1/install/client/NOTICES.txt
- dloprom-1.1/install/createDLDb.sql
- dloprom-1.1/install/scanner/
- dloprom-1.1/install/scanner/run-scanner.py
- dloprom-1.1/install/scanner/fscan.i
- dloprom-1.1/install/scanner/misc.hh
- dloprom-1.1/install/scanner/scoring.cc
- dloprom-1.1/install/scanner/makexref.py
- dloprom-1.1/install/scanner/sequence.hh
- dloprom-1.1/install/scanner/sequence.cc
- dloprom-1.1/install/scanner/pyfscan.py
- dloprom-1.1/install/scanner/pfm.hh
- dloprom-1.1/install/scanner/pfm.cc
- dloprom-1.1/install/scanner/helpers.py
- dloprom-1.1/install/scanner/misc.cc
- dloprom-1.1/install/scanner/CMakeLists.txt
- dloprom-1.1/install/scanner/gfmaps.cc
- dloprom-1.1/install/scanner/joinNewWithSet.py
- dloprom-1.1/install/scanner/gfmaps.hh
- dloprom-1.1/install/scanner/cleanfasta.py
- dloprom-1.1/install/scanner/rscan.cc
- dloprom-1.1/install/scanner/scoring.hh
- dloprom-1.1/install/scanner/getdata.sh
- dloprom-1.1/install/scanner/addUserData.py
- dloprom-1.1/install/scanner/eel2bin.cc
- dloprom-1.1/install/scanner/setup.xml
- dloprom-1.1/install/scanner/fscan.py
- dloprom-1.1/install/scripts/
- dloprom-1.1/install/scripts/add_gene_set.py
- dloprom-1.1/install/scripts/init-dloprom.py
- dloprom-1.1/install/scripts/fillDb_Setup.py
- dloprom-1.1/install/scripts/setUserPw.py
- dloprom-1.1/install/scripts/fillDb.py
- dloprom-1.1/install/scripts/fillDb_Sequences.py
- dloprom-1.1/install/scripts/fillDb_Annotations.py
- dloprom-1.1/install/scripts/update_method_annotation.sql
- dloprom-1.1/install/scripts/resetDb.py
- dloprom-1.1/install/libs/
- dloprom-1.1/install/libs/mysql-connector-java.jar
- dloprom-1.1/install/libs/genoviz.jar
- dloprom-1.1/install/web/
- dloprom-1.1/install/web/applet.html
- dloprom-1.1/install/web/LogoFH2.jpg
- dloprom-1.1/install/web/index.html
- dloprom-1.1/install/web/LogoUniSalzburg.jpg
- dloprom-1.1/install/web/DLight_GUI.jar
- dloprom-1.1/install/web/genoviz.jar
- dloprom-1.1/install/web/DLight_Client.jar
- dloprom-1.1/install/web/rsa_style.css
- dloprom-1.1/install/web/DlightLogo.jpg
- dloprom-1.1/install/das/
- dloprom-1.1/install/das/dlightDAS.tar.gz
- dloprom-1.1/install/maven2/
- dloprom-1.1/install/maven2/apache-maven-2.2.1-bin.tar.gz
- dloprom-1.1/install/rmi/
- dloprom-1.1/install/rmi/dlightRMI.jar
- dloprom-1.1/README.PACKAGES
- dloprom-1.1/tools/
- dloprom-1.1/tools/overrep.py
