# Supplementary material for: D-Light on promoters: a client-server system for the analysis and visualization of cis-regulatory elements
Source: BMC Bioinformatics. 2013 Apr 24;14:140. doi: 10.1186/1471-2105-14-140 (PMC3685601; doi:10.1186/1471-2105-14-140)
Supplement: Additional file 3 — Installation package. Server and client software for local installation. [file 1471-2105-14-140-S3.zip › dloprom-1.1/README]

README - D-Light on Promoters
=============================

CONTENS

* License
* Third-party licenses
* Documentation
* Contact

LICENSE

D-Light is licensed under the GNU General Pbulic License.

Cpyright (C) 2010  D-Light Team, University of Salzburg /
Upper Austria University of Applied Science
  
This program is free software: you can redistribute it and/or modify
it under the terms of the GNU General Public License as published by
the Free Software Foundation, either version 3 of the License, or
(at your option) any later version.

This program is distributed in the hope that it will be useful,
but WITHOUT ANY WARRANTY; without even the implied warranty of
MERCHANTABILITY or FITNESS FOR A PARTICULAR PURPOSE.  See the
GNU General Public License for more details.

You should have received a copy of the GNU General Public License
along with this program.  If not, see <http://www.gnu.org/licenses/>.


THIRD-PARTY LICENSES

This software may be distributed along with software developed
by third-parties, covered by saparate licenses. 

See NOTICES.txt and the licenses-subdirectory for these licenses.


DOCUMENTATION

For the client as well as the server (installation) documentation see 
manual.pdf. 

The documentation is also available at http://biwww.che.sbg.ac.at/dlight/manual.pdf


CONTACT: 

Peter Lackner or 
Josef Laimer

email: d-light@fh-hagenberg.at
www: www.uni-salzburg.at/lackner 
     biwww.che.sbg.ac.at

address: 
University of Salzburg 	
Department of Molecular Biology
Hellbrunnerstrasse 34
5020 Salzburg
Austria / EU
