# Supplementary material for: D-Light on promoters: a client-server system for the analysis and visualization of cis-regulatory elements
Source: BMC Bioinformatics. 2013 Apr 24;14:140. doi: 10.1186/1471-2105-14-140 (PMC3685601; doi:10.1186/1471-2105-14-140)
Supplement: Additional file 3 — Installation package. Server and client software for local installation. [file 1471-2105-14-140-S3.zip › dloprom-1.1/server-setup.py]

#########################################################################
#  Copyright (C) 2010-2012  D-Light Team, University of Salzburg /
#  Upper Austria University of Applied Science
#  
#  This program is free software: you can redistribute it and/or modify
#  it under the terms of the GNU General Public License as published by
#  the Free Software Foundation, either version 3 of the License, or
#  (at your option) any later version.
#
#  This program is distributed in the hope that it will be useful,
#  but WITHOUT ANY WARRANTY; without even the implied warranty of
#  MERCHANTABILITY or FITNESS FOR A PARTICULAR PURPOSE.  See the
#  GNU General Public License for more details.
#
#  You should have received a copy of the GNU General Public License
#  along with this program.  If not, see <http://www.gnu.org/licenses/>.
#########################################################################

# Author: Peter Lackner, Josef Laimer


#NOTE: Though large part of the code is platform independent it
# still works only for Linux systems yet

import os, sys, subprocess, shutil, tarfile

#need version 2.5 or higher (but not 3.x)
v = sys.version_info

configuration = {}

if not (v[0] == 2 and v[1] >= 5):
    print "python version 2.[5-7] required"
    print "try calling with python2.5 or the like"
    sys.exit(1)


#check if prog is in path
def have_prog(prog):
    sep = ':'
    if sys.platform == 'win32': sep = ';'
    for d in os.environ['PATH'].split(sep):
        if os.path.exists(os.path.join(d, prog)): return True
    return False

#execute a command
def execute(cmd, noexit=False):
    s = subprocess.Popen(cmd, shell=True,
                         stdout=subprocess.PIPE,
                         stderr=subprocess.PIPE)
    
    o = s.communicate()
    e = o
    if s.returncode != 0:
        if noexit:
            return e
        print "cannot execute:" , cmd
        print "reason:" , e
        sys.exit(1)
 
    return o

def user_try_inst(prog):
    print "could not find: ", prog
    if os.environ['USER'] != 'root':
        print "try: sudo ", instcmd, prog
    else:
        print "try: ", instcmd, prog
    sys.exit(1)
    
def copyDirContent(srcDir, dstDir):
    fileList = os.listdir(srcDir)
    for f in fileList:
        if not f == "":
            srcFile = srcDir + f
            dstFile = dstDir + f
            
            if os.path.isfile(srcFile):
                if not os.path.exists(dstFile):
                    try: 
                        shutil.copyfile(srcFile, dstFile)
                    except:
                        print "Unable to copy " + srcFile + " to " + dstFile
            elif os.path.isdir(srcFile):
                srcFile += os.sep
                dstFile += os.sep
                copyDirContent(srcFile, dstFile)
                

#get installation directroy
instRoot = raw_input('Please enter the target directory for this installation (default = ./) > ')
if instRoot == "":
    instRoot = "./"
elif instRoot.count('~') > 0:
    if os.environ.has_key('HOME'):
        instRoot = instRoot.replace('~', os.environ['HOME'])

instRoot = os.path.realpath(instRoot)
  
if not os.path.exists(instRoot):
    try: 
        os.makedirs(instRoot)
    except: 
        print "Unable to create target directory."
        sys.exit(1)


#create server directories
serverDir = os.path.join(instRoot, "server") + os.sep
if os.path.exists(serverDir + "maven2"):
    shutil.rmtree(serverDir + "maven2")
if not os.path.exists(serverDir + "maven2"):
    os.makedirs(serverDir + "maven2")
if not os.path.exists(serverDir + "das"):
    os.makedirs(serverDir + "das")
if not os.path.exists(serverDir + "scanner"):
    os.makedirs(serverDir + "scanner")
if not os.path.exists(serverDir + "data"):
    os.makedirs(serverDir + "data")
if not os.path.exists(os.path.join(serverDir, "data", 'RawData', 'Public')):
    os.makedirs(os.path.join(serverDir, "data", 'RawData', 'Public'))
if not os.path.exists(serverDir + "libs"):
    os.makedirs(serverDir + "libs")    
if not os.path.exists(serverDir + "scripts"):
    os.makedirs(serverDir + "scripts")
if not os.path.exists(serverDir + "tmp"):
    os.makedirs(serverDir + "tmp")
if not os.path.exists(os.path.join(instRoot, "web")):
    os.makedirs(os.path.join(instRoot, "web"))    
if not os.path.exists(os.path.join(instRoot, "client")): 
    os.makedirs(os.path.join(instRoot, "client"))

# suggest a package installer
instcmd = 'your-package-installer-command '
if have_prog('zypper'):
    instcmd = 'zypper install '
elif have_prog('apt-get'):
    instcmd = 'apt-get install '
elif have_prog('dpkg'):
    instcmd = 'dpkg --install '

try:
    import MySQLdb
except:
    user_try_inst('python-mysql')
    print "or"
    user_try_inst('python-mysqldb')


# check for programs
if not have_prog('wget'): user_try_inst('wget')

if not have_prog('mysql'): user_try_inst('mysql-client')    

if not have_prog('cmake'): user_try_inst('cmake') 

if not (have_prog('gcc') or have_prog('c++')): user_try_inst('gcc gcc-c++ g++') 

if not (have_prog('make') or have_prog('gmake')): user_try_inst('make')

if not (have_prog('swig') or have_prog('swig')): user_try_inst('swig')

# check for python-devel

if not os.path.exists("/usr/bin/python-config"):
    searchcmd = "locate"
    if not have_prog(searchcmd): searchcmd = "find /usr -name"
    
    print "Search for python-devel package. Please wait ..."
    
    s = subprocess.Popen(searchcmd+ " python-config", shell=True,
                         stdout=subprocess.PIPE,
                         stderr=subprocess.PIPE)
    
    o = s.communicate()
    e = o
    if s.returncode != 0 or o[0] == "":
        "Cannot find the python-devel package. Please ensure that the package is installed."
        user_try_inst("python-devel")


#find JAVA HOME by searching for file sa-jdi.jar
def find_java_by_file():
    r=execute('find /usr/lib* -name sa-jdi.jar',True)
    if r[0]=='': 
        print "Cannot find Java JDK/SDK, please install this first"
        sys.exit()
    else:
        dirs=[]
        possNames = ['1.6', 'java-6', 'openjdk-6', 'java6', 'openjdk6', '1.7', 'java-7', 'openjdk7', 'java7', 'openjdk6']
        for d in r[0].split('\n'):
            match = False
            for n in possNames:
                if n in d:
                    match = True
            if match:
                d=os.path.split(d)[0]
                d=os.path.split(d)[0]
                dirs.append(d)

        if len(dirs)==0:
            print "Cannot find Java 1.6 JDK/SDK, please install this first"
            sys.exit()

        if len(dirs) > 1:
            for i in range(len(dirs)):
                print '[%d] %s' % (i+1,dirs[i])
            w=raw_input('Choose one of the above versions [1..%d] > ' % (len(dirs)))
            d = dirs[int(w)-1]
        else: d=dirs[0]
        print "using " , d
    return d


java6 = ""
javaHome = ""
javaDefault = False
# check java and $JAVA_HOME
if have_prog('java'):
    v = execute('java -version')
    if not v[1] == "": 
        v = v[1]
    else:
        v = v[0]
    v = v.split('\n')[0]
    v = v.split()[2]
    v = v.replace('"', '')
    v = v.split('.')
    if not ((int(v[0]) >= 1 and int(v[1]) >=6) ):
        print "Your default Java version is not Java 1.6 or higher! Search for a Java 1.6 JDK installation started."
        javaHome = os.path.realpath(find_java_by_file())
        java6 = os.path.join(javaHome, "bin", "java")
    else: 
        java6 = "java"
        javaHome = os.environ.get('JAVA_HOME')
        javaDefault = True
        
        if javaHome == "" or javaHome == None:
            print "The environment variable $JAVA_HOME is not set! Search for Java installation started."
            javaHome = os.path.realpath(find_java_by_file())
            javaDefault = False
        
    while not os.path.exists(os.path.join(javaHome, 'lib', 'tools.jar')):
        print 'The given Java installation is not a JDK version. Search for a SDK/JDK installation started.'
        javaHome = os.path.realpath(find_java_by_file())
        javaDefault = False
else:
    print "Your default Java version is not Java 1.6 or higher! Search for a Java 1.6 JDK installation started."
    javaHome = os.path.realpath(find_java_by_file())
    java6 = os.path.join(javaHome, "bin", "java")

configuration["java6"] = java6
configuration["javaHome"] = javaHome


# check mysql version, connection and create dlight db/user if
# required
v = execute('mysql --version')
v = v[0]
v = v.split()[4]
v = v.split('.')[0]

if int(v) < 5:
    print "MySql version 5 required"
    exit(1)

print "To setup the mysql part please give me:"
msrv = raw_input("The mysql server name or ip (default=localhost) > ")
if msrv == '': msrv = 'localhost'
mu = raw_input("The mysql server administrator's name (default=root) > ")
if mu == '': mu = 'root'

import getpass
mpw = getpass.getpass("The mysql server administrator's passwd > ")

configuration["mysqlHost"] = msrv
configuration["mysqlRoot"] = mu
configuration["mysqlRootPW"] = mpw

con = None

try:
    con = MySQLdb.connect(db='mysql', user=mu, passwd=mpw, host=msrv)
except MySQLdb.Error, e:
     print "Error %d: %s" % (e.args[0], e.args[1])
     sys.exit (1)
     
#create database
mdb = raw_input("The name of the mysql database (default=dlightDb) > ")
if mdb == '' : mdb = "dlightDb"
configuration["mysqlDb"] = mdb

sql = 'create database if not exists ' + mdb
cursor = con.cursor()
cursor.execute(sql);

# check if user 'das' exists | create
mdu = raw_input("The mysql user name for D-Light user (default=dlight) > ")
if mdu == "": 
    mdu = "dlight"
mdupw = getpass.getpass("The mysql D-Light user's passwd > ")

sql = 'select User from user where user = "' + mdu + '"'
cursor = con.cursor()
cursor.execute(sql)
if cursor.fetchall() == ():
    mdupwRep = getpass.getpass("Please reenter the passwd > ")
    while (mdupwRep != mdupw):
        print "Passwords do not match. Please try it again"
        mdupw = getpass.getpass("The mysql D-Light user's passwd > ")
        mdupwRep = getpass.getpass("Please reenter the passwd > ")
        
    sql = 'create user ' + mdu + '@localhost identified by "' + mdupw + '"'
    cursor.execute(sql)

configuration["mysqlUser"] = mdu
configuration["mysqlUserPW"] = mdupw

sql = 'grant all privileges on ' + mdb + '.* to ' + mdu + '@localhost '
cursor.execute(sql)  
con.commit()
con.close()

try: 
    con = MySQLdb.connect(db=mdb, user=mdu, passwd=mdupw, host=msrv)
except MySQLdb.Error, e:
     print "Error %d: %s" % (e.args[0], e.args[1])
     print "A connection to the database (" + mdb + ") can not be established"
     sys.exit (1)


myRes = execute("mysql -u " + configuration["mysqlUser"] +  " --password=" + configuration["mysqlUserPW"] + " " + configuration["mysqlDb"] + " < ./install/createDLDb.sql")


cursor = con.cursor()


try:
    cursor.execute("INSERT INTO annotation_type(name) VALUES(%s)", ("PFM"))
except:
    pass
try:
    cursor.execute("INSERT INTO annotation_type(name) VALUES(%s)", ("NOTE"))
except:
    pass
try:
    cursor.execute("INSERT INTO annotation_type(name) VALUES(%s)", ("TSS"))
except:
    pass
try:
    cursor.execute("INSERT INTO annotation_type(name) VALUES(%s)", ("CSS"))
except:
    pass
con.commit()
try:
    cursor.execute("INSERT INTO annotation(name, annotation_type_id, note) VALUES(%s, (select id from annotation_type where name=%s), %s)", ("TSS", "TSS", "transcription start site"))
except:
    pass
try:
    cursor.execute("INSERT INTO annotation(name, annotation_type_id, note) VALUES(%s, (select id from annotation_type where name=%s), %s)", ("CSS", "CSS", "1st exon start"))
except:
    pass
con.commit()
try:
    cursor.execute("INSERT INTO method(name, score, pvalue, annotation_type_id, pfm_method) VALUES(%s, true, true, (select id from annotation_type where name=%s), true)", ("pyfscan", "PFM"))
except:
    pass
try:
    cursor.execute("INSERT INTO method(name, show_always, annotation_type_id) VALUES(%s, true, (select id from annotation_type where name=%s))", ("user", "NOTE"))
except:
    pass
try:
    cursor.execute("INSERT INTO method(name, show_always) VALUES(%s, true)", ("seqfeat"))
except:
    pass

con.commit()

try:
    cursor.execute("INSERT INTO user(username, password) VALUES(%s, %s)", ("Public", ""))
except:
    pass

con.commit()
try:
    cursor.execute("INSERT INTO matrix_type(name) VALUES(%s)", ("CORE"))
except:
    pass
try:
    cursor.execute("INSERT INTO matrix_type(name) VALUES(%s)", ("USER"))
except:
    pass

con.close()


mvn = ""
if have_prog("mvn"):
    v = execute('export JAVA_HOME=' +  javaHome + '\nmvn -version')
    v = v[0]
    v = v.split('\n')[0]
    v = v.split()[2]
    v = v.split(".")
    if v[0] == 2 and v[1] >= 2:
        mvn = execute('which mvn')
        mvn = mvn[0]
    elif v[0] > 2: 
        mvn = execute('which mvn')
        mvn = mvn[0]

if mvn == "":
    print 'Installing Maven 2 ... please wait.'

    installPath = os.path.realpath("." + os.sep + "install") + os.sep
    src = installPath + "maven2" + os.sep + "apache-maven-2.2.1-bin.tar.gz"
    
    mvnDir = os.path.join(instRoot, 'server', 'maven2')
    target = os.path.join(mvnDir, "apache-maven-2.2.1-bin.tar.gz")
    shutil.copy(src, target)
    tar = tarfile.open(target, 'r:gz')   
    tar.extractall(path=mvnDir) 
    svCwd = os.getcwd()
    os.chdir(mvnDir)
    try:
        execute('mv *' + os.sep + '* .')
    except:
        pass
    os.chdir(svCwd)
    mvn = os.path.join(mvnDir, 'bin', 'mvn')

configuration["maven2"] = mvn

if mvn == "":
    print  """
        There is no Maven-installation available. Please download and install Apache Maven or 
        restart this script without option -nodownload'
    """
    sys.exit(1)


#create server directory
print "Copy files ..." 

print "... DAS server files"
installPath = os.path.realpath("." + os.sep + "install") + os.sep
serverPath = os.path.realpath(os.path.join(instRoot, "server")) + os.sep 
src = installPath + "das" + os.sep + "dlightDAS.tar.gz"
target = serverPath + "das" + os.sep
tar = tarfile.open(src, 'r:gz')
tar.extractall(path=target)

#execute('tar xzf ' + src + ' ' + target)

print "... scanner files"
src = installPath + "scanner" + os.sep
target = serverPath + "scanner" + os.sep
print "...\t(compile)"
svCwd = os.getcwd()
os.chdir(src)
execute('cmake .')
execute('make')
print "...\t(copy)"

os.remove("CMakeCache.txt")
os.remove("cmake_install.cmake")
os.remove("Makefile")
shutil.rmtree("CMakeFiles")

copyDirContent("./", target)

os.chdir(svCwd)

src = installPath + "libs" + os.sep + "mysql-connector-java.jar"
target = serverPath + "libs" + os.sep
shutil.copy(src, target)

print "... RMI files"
src = installPath + "rmi" + os.sep + 'dlightRMI.jar'
target = serverPath + "scanner" + os.sep
shutil.copy(src, target)

print "... run scanner script"
src = installPath + "scanner" + os.sep + "run-scanner.py"
shutil.copy(src, target)

print "... scripts"
src = installPath + "scripts" + os.sep
target = serverPath + "scripts" + os.sep
copyDirContent(src, target)

print "... web files"
src = installPath + "web" + os.sep
target = os.path.join(instRoot, "web") + os.sep
copyDirContent(src, target)

src = installPath + "libs" + os.sep + "genoviz.jar"
target += "genoviz.jar" 
shutil.copy(src, target)

print "... client files"
src = installPath + "client" + os.sep
target = os.path.join(instRoot, "client") + os.sep
copyDirContent(src, target)

src = installPath + "libs" + os.sep + "genoviz.jar"
target += "genoviz.jar" 
shutil.copy(src, target)

print "... start script"
src = installPath + "dlightsrv.py"
target = os.path.join(instRoot,  "dlightsrv.py")
shutil.copy(src, target)


#configruation
print "\n"

print "Server Configuration - Please give me:"
#ip/dns and ports
ip = ""
while ip == "":
    ip = raw_input("The DNS or IP-address of this machine: > ")

configuration["ip"] = ip

portDAS = raw_input("A free port for the DAS-service (default=8080) > ")
if portDAS == "":
    portDAS = "8080"

portRMI = raw_input("A free port for the RMI-services (default=1099) > ")
    
while portRMI == portDAS:
    portRMI = raw_input("Both ports are equal. Please enter an other port for the RMI-services (default=1099) > ") 

if portRMI == "": 
    portRMI = "1099"

configuration["portDAS"] = portDAS
configuration["portRMI"] = portRMI

#memory
maxMemory = raw_input("Maximal memory available for services (default=minimum=1024) > ")
if maxMemory == "":
    maxMemory = "1024"
maxMemoryInt = int(maxMemory)
if maxMemoryInt < 1024:
    maxMemory = "1024"

configuration["maxMemory"] = maxMemory

print "Write Configuration ..."

print "... system environment"

if os.path.exists(os.path.realpath("~/.bashrc")):
    bashrc = file(os.path.realpath("~/.bashrc"), 'a')
    bashrc.write("export DLSRVDATA=" + os.path.realpath(os.path.join(instRoot, "server", "data")))        
    bashrc.close()
    
envfile = file(os.path.realpath(os.path.join(instRoot, "environment.config")), 'w')
envfile.write("export DLSRVDATA=" + os.path.realpath(os.path.join(instRoot, "server", "data")))

m2 = configuration["maven2"]
m2Home = os.path.dirname(m2)

envfile.write("\nexport PATH=" + os.path.realpath(m2Home) + ":$PATH")
envfile.write("\nexport M2="+ os.path.realpath(m2Home))

m2Home = os.path.dirname(m2Home)
envfile.write("\nexport M2_HOME=" + os.path.realpath(m2Home))
maxMemoryInt = int(configuration["maxMemory"])
envfile.write('\nexport M2_OPTS="-Xms'+str(maxMemoryInt/4)+'m -Xmx'+str(maxMemoryInt/2)+'m"')
if javaDefault: 
    envfile.write("\nexport JAVA_HOME=$JAVA_HOME")
else:
    envfile.write("\nexport JAVA_HOME=" + configuration["javaHome"])

envfile.close()


print "... dlight.properties"

props = """#dlight properties
#=================

#********************************************************
# database-properties for rmi-services
#-------------------------------------

# DbConnector-configuration
# settings for a mysql-database connection
# The driver that is used for the database connection.
dbDriver=com.mysql.jdbc.Driver
# The connection String
"""
props += "connectionString=jdbc:mysql://localhost/" + configuration["mysqlDb"]
props += "\n# the username"
props += "\nusername=" +   configuration["mysqlUser"]
props += "\n# the password"
props += "\npassword=" + configuration["mysqlUserPW"]

props += "\n\n# result files directory"
props += "\nresultDir=" + os.path.realpath(os.path.join(instRoot, "server", "data",  "ServerData")) + os.sep

props += "\n\n# directory with the scan programs in."
props += "\nscannerDir=" + os.path.realpath(os.path.join(instRoot, "server", "scanner")) + os.sep
props += "\n\n# tmp directory"
props += "\ntmpDir=" + os.path.realpath(os.path.join(instRoot,"server","tmp")) + os.sep
props += """

#********************************************************
# rmi memory properties
#---------------------------------------
"""
props += "\nXms=" + str(maxMemoryInt/4)
props += "\nXmx=" + str(maxMemoryInt/2)

props += """

#********************************************************
# server/rmi properties for gui elements
#---------------------------------------
"""

props += "\nuri=http://"+ configuration["ip"] + "/"
props += "\nip=" + configuration["ip"] 
props += "\nport=" + configuration["portRMI"]
props += "\njava=" + configuration["java6"]

props += """

#********************************************************
# DAS-settings for viewer elements
#---------------------------------
#
# prefix (web-address)
"""

props += "prefix=http://" + configuration["ip"] + ":" + configuration["portDAS"] + "/das/"
props += "\n# datasource (in our case: dlight)"
props += "\ndatasource=dlight"
props += "\n# DAS port"
props += "\nportDAS=" + configuration["portDAS"]

props += """

#********************************************************
# User handling
#--------------
#
# Allow user registration (true/false)? 
"""
props += "userRegistration=true"

props += """

#********************************************************
# Parallelization
#---------------------------------
# max. numb. of par. rscans
maxParRScan=2
# max. numb. of par. sql-connections
maxSQLConn=10
# max. numb. of par. sql-queries
maxSQLquery=100
"""

props += """

#*******************************************************
#Prediction software
#--------------------------------
method_1=pyfscan
pyfscan_call=python <scannerDir>run-scanner.py <host> <database> <db_user> --pfm=<pfm_id> --pfmfile=<pfm_file> --sequence=<seq_id> --seqfile=<seq_file> --duser=<dlight_user> --method=<method_id> --password=<db_pw>
pyfscan_score=score,pvalue                              
"""

dlightProp = file(os.path.realpath(os.path.join(instRoot, "dlight.properties")), 'w')
dlightProp.write(props)
dlightProp.close()

print "... dlightApplet.properties (in web directory)"

props = "#dlight properties for applet"
props += "\nip=" + configuration["ip"]
props += "\nport=" + configuration["portRMI"]
props += "\nportDAS=" + configuration["portDAS"]

dlightAppletProp = file(os.path.realpath(os.path.join(instRoot, "web" ,  "dlightApplet.properties")), 'w')
dlightAppletProp.write(props)
dlightAppletProp.close()

dlightAppletProp = file(os.path.realpath(os.path.join(instRoot, "client" ,  "dlightApplet.properties")), 'w')
dlightAppletProp.write(props)
dlightAppletProp.close()


print "... MydasServerConfig.xml"

props = """
<?xml version="1.0" encoding="UTF-8"?>
<!--
  ~ Copyright 2007 Philip Jones, EMBL-European Bioinformatics Institute
  ~
  ~ Licensed under the Apache License, Version 2.0 (the "License");
  ~ you may not use this file except in compliance with the License.
  ~ You may obtain a copy of the License at
  ~
  ~ http://www.apache.org/licenses/LICENSE-2.0
  ~
  ~ Unless required by applicable law or agreed to in writing, software
  ~ distributed under the License is distributed on an "AS IS" BASIS,
  ~ WITHOUT WARRANTIES OR CONDITIONS OF ANY KIND, either express or implied.
  ~ See the License for the specific language governing permissions and
  ~ limitations under the License.
  ~
  ~
  ~ For further details of the mydas project, including source code,
  ~ downloads and documentation, please see:
  ~
  ~ http://code.google.com/p/mydas/
  ~
  -->

<mydasserver xmlns:xsi="http://www.w3.org/2001/XMLSchema-instance"
 xsi:noNamespaceSchemaLocation="http://mydas.googlecode.com/svn/trunk/mydas/server_core/src/main/resources/mydasserverconfig.xsd">
    <!-- The global element holds details of configuration common to the entire server. -->
    <global>

        <!-- The URL of the DAS server up to and including /das/ (e.g. http://www.ebi.ac.uk/das-srv/uniprot/das/)
        This should be the external URL.  (Allows correct access to the service through reverse-proxies etc.)-->
"""
props += "\n\t\t<baseurl>http://" + configuration["ip"] + ":" + configuration["portDAS"] + "/das/</baseurl>"

props += """
        <!-- A boolean switch indicating if the output from the DAS server should be compressed or not.

         Note that compression does not work with jetty, hence this is set to false here, but you are
         advised to set this to true for deploying your DAS source on a full featured web server. -->
        <gzipped>false</gzipped>

        <!-- If set to true, then if the browser points to /das or /das/ then
            the output of the dsn command should be displayed.  This is
            useful for creating a home page based upon the data source
            details.-->
        <slash-das-points-to-dsn>true</slash-das-points-to-dsn>

        <!-- The name of the default DAS stylesheet to be used for all of the defined datasources.
        This can be overridden for individual datasources by including a stylesheet element for them. -->
        <default-stylesheet>TEST.style</default-stylesheet>

        <!-- Gives the URI of an XSLT transformation that can be used by the browser
            to present the dsn command response in a human-readable format.
            Optional - the processing instruction will only be included if this
            element is present. -->
        <dsn-xslt-url>/xslt/dsn.xsl</dsn-xslt-url>

        <!-- NOTE - THE XSLTs LISTED BELOW (COMMENTED OUT) ARE UNDER DEVELOPMENT, SO NOT
        CURRENTLY AVAILABLE.  You can of course substitute your own XSLT and provide a link
        to it here. -->

        <!-- Gives the URI of an XSLT transformation that can be used by the browser
            to present the dna command response in a human-readable format.
            Optional - the processing instruction will only be included if this
            element is present. -->
        <!--<dna-xslt-url>/xslt/dna.xsl</dna-xslt-url>-->

        <!-- Gives the URI of an XSLT transformation that can be used by the browser
            to present the entry-points command response in a human-readable format.
            Optional - the processing instruction will only be included if this
            element is present.-->
        <!--<entry-points-xslt-url>/xslt/entry-point.xsl</entry-points-xslt-url>-->

        <!-- Gives the URI of an XSLT transformation that can be used by the browser
          to present the sequence command response in a human-readable format.
          Optional - the processing instruction will only be included if this
          element is present. -->
        <!--<sequence-xslt-url>/xslt/sequence.xsl</sequence-xslt-url>-->

        <!-- Gives the URI of an XSLT transformation that can be used by the browser
            to present the features command response in a human-readable format.
            Optional - the processing instruction will only be included if this
            element is present. -->
        <!--<features-xslt-url>/xslt/features.xsl</features-xslt-url>-->

        <!-- Gives the URI of an XSLT transformation that can be used by the browser
            to present the types command response in a human-readable format.
            Optional - the processing instruction will only be included if this
            element is present. -->
        <!--<types-xslt-url>/xslt/types.xsl</types-xslt-url>-->

        <!-- These global properties are made available to all the plugin classes
        through the DataSource interface, so the plugin author can
        add arbitrary additional configuration to their data source. -->
    </global>
    <!-- The enclosing element for one or more datasource definitions. -->
    <datasources>
        <!-- Configuration for a single data source. All the information annotated in this
        element will be available to the DataSource class.
        Attributes:
        id: This is the mandatory data source ID, as provided in the /DASDSN/DSN/SOURCE/@id attribute of the XML returned by the DAS dsn command.
        name: This is the mandatory data source name, as provided in the /DASDSN/DSN/SOURCE element of the XML returned by the DAS dsn command. It may or may not be same as the id.
        version: This is the optional data source version, as provided in the /DASDSN/DSN/SOURCE/@version attribute of the XML returned by the DAS dsn command.
        mapmaster: This is the mandatory data source version, as provided in the /DASDSN/DSN/MAPMASTER element of the XML returned by the DAS dsn command. For a reference server, this should echo its own URL.
        description: This is the optional data source description, as provided in the /DASDSN/DSN/DESCRIPTION element of the XML returned by the DAS dsn command. For a reference server, this should echo its own URL.
        description-href: This is the optional data source description href attribute, as provided in the /DASDSN/DSN/DESCRIPTION/@href attribute of the XML returned by the DAS dsn command. For a reference server, this should echo its own URL.
        -->

        <datasource id="dlight"
                    name="DLight"
                    version="0.1"
"""

props += '\t\t\tmapmaster="http://' +  configuration["ip"] + ':' + configuration["portDAS"] + '/das/dlight"'
props += """
                    description="D-Light Annotation Data Source"
                    description-href="http://code.google.com/p/mydas/">
            <!-- The fully qualified class name of the DataSource. -->
            <class>at.fh_hagenberg.bin.dlight.data_source.MySqlDataSource</class>

            <!-- The optional name of the DAS stylesheet to be used for this datasource.
            This will override the default stylesheet defined in the global settings section. -->
            <stylesheet>TEST.style</stylesheet>

            <!-- This setting indicates if the dna command is enabled or not for this data source.
            Clearly this may be set to false for servers that serve only protein sequence and
            annotation.  Note that the mydas DAS server makes no attempt to check that a
            valid DNA, RNA or protein sequence is being served by the sequence command - this
            is the responsibility of the data source itself. -->
            <dna-command-enabled>true</dna-command-enabled>

            <!-- If 'true' then when segment coordinates are included in the
            request, only features that are entirely enclosed within the coordinates are returned.
            If 'false' then all features that overlap with the coordinates are returned.  Handles an
            ambiguity in the DAS 1.53 specification - see section "Retrieve the Annotations Across a Segment". -->
            <features-strictly-enclosed>true</features-strictly-enclosed>
                       
            <!-- If 'true' then if no feature label is provided by the data source, the feature id will
            automatically be reported as the feature label.  (Of course, if a feature label is
            provided, this will override the feature id.) -->
            <use-feature-id-for-feature-label>true</use-feature-id-for-feature-label>

            <!--
            If include-types-with-zero-count='true' then all of the types present in the data source
            will be listed by the types command even if they do not appear for the requested segment.
            If 'false', if the types command includes 'segment' arguments, only the feature types
            actually annotated on the requested segments will be listed.-->
            <include-types-with-zero-count>true</include-types-with-zero-count>

            <!-- These properties are made available to the plugin class
            through the DataSource interface, so the plugin author can
            add arbitrary additional configuration to their data source.-->
        </datasource>
    </datasources>
</mydasserver>          
"""

MydasServerConfig = file(os.path.realpath(os.path.join(instRoot,  "server",  "das",  "dlightDAS",  "src",  "main",  "webapp",  "MydasServerConfig.xml")), 'w')
MydasServerConfig.write(props)
MydasServerConfig.close()


print "Linking Configuration Files ..."

linksrc = os.path.realpath(os.path.join(instRoot, "dlight.properties"))
linkdst = os.path.realpath(os.path.join(instRoot, "server" , "das" , "dlightDAS" , "src" , "main" , "resources" , "dlight.properties"))

try:
    execute("ln -s " + linksrc + " " +  linkdst)
except:
    pass

linkdst = os.path.realpath(os.path.join(instRoot, "server" ,"scanner" ,"dlight.properties"))

try: 
    execute("ln -s " + linksrc + " " +  linkdst)
except: 
    pass

linkdst = os.path.realpath(os.path.join(instRoot, "server" ,"scripts" ,"dlight.properties"))

try: 
    execute("ln -s " + linksrc + " " +  linkdst)
except: 
    pass


linksrc = os.path.realpath(os.path.join(instRoot, "environment.config"))
linkdst = os.path.realpath(os.path.join(instRoot, "server" ,"scripts" ,"environment.config"))

try: 
    execute("ln -s " + linksrc + " " +  linkdst)
except: 
    pass

linksrc = os.path.realpath(os.path.join(instRoot, "server" ,"scanner" ,"setup.xml"))
linkdst = os.path.realpath(os.path.join(instRoot, "server" ,"scripts" ,"setup.xml"))

try: 
    execute("ln -s " + linksrc + " " +  linkdst)
except: 
    pass

linksrc = os.path.realpath(os.path.join(instRoot, "server" ,"scanner" ,"helpers.py"))
linkdst = os.path.realpath(os.path.join(instRoot, "server" ,"scripts" ,"helpers.py"))

try: 
    execute("ln -s " + linksrc + " " +  linkdst)
except: 
    pass


print "Crete webstart script ..."
webstartScript = """
<?xml version="1.0" encoding="UTF-8"?>
<jnlp spec="1.0+" 
    codebase="./" 
    href="dlight-webstart.jnlp">
    <information>
        <title>D-Light Client</title>
        <vendor>University of Salzburg, Dept. Molecular Biology, Research Group Lackner</vendor>
    </information>
    <resources>
        <!-- Application Resources -->
        <j2se version="1.6+"
              href="http://java.sun.com/products/autodl/j2se"/>
        <jar href="DLight_Client.jar" main="true" />
        <jar href="genoviz.jar" main="false" />
        <nativelib href="genoviz.jar" />
"""
webstartScript += "\n" + "<property name=\"dlight_ip\" value=\""+configuration["ip"]+"\"/>"
webstartScript += "\n" + "<property name=\"dlight_port\" value=\""+configuration["portRMI"]+"\"/>"
webstartScript += "\n" + "<property name=\"dlight_portDAS\" value=\""+configuration["portDAS"]+"\"/>"

webstartScript += """
    </resources>
    <application-desc
         name="D-Light Client"
         main-class="at.fh_hagenberg.dlight.gui.Client"
         width="950"
         height="650">
     </application-desc>
     <update check="background"/>
         <security>
        <all-permissions/>
         </security>
</jnlp>
"""

webstartScriptFile = file(os.path.join(instRoot, "web", "dlight-webstart.jnlp"), "w")
webstartScriptFile.write(webstartScript)
webstartScriptFile.close()


print "Create init script ..."
initScript = "#!/bin/bash\n\n#path to dlight start script\n"
initScript += "APP_PATH=" + os.path.realpath(os.path.join(instRoot, "dlightsrv.py"))
initScript += "\nSOURCE_PATH=" + os.path.realpath(os.path.join(instRoot, "environment.config"))
initScript += """
\n\n
source $SOURCE_PATH

case "$1" in
         start)
                  python $APP_PATH start
                  ;;
         stop)
                  python $APP_PATH stop
                  ;;
         status)
                  python $APP_PATH status
                  ;;
                  
         restart)
                  python $APP_PATH stop
                  python $APP_PATH start
       
esac

exit 0

"""

initScriptFile = file(os.path.join(instRoot, "dlightsrv"), 'w')
initScriptFile.write(initScript)
initScriptFile.close()

print "Cleaning DAS Directory ..."
envPath = os.path.abspath(os.path.join(instRoot, 'environment.config'))
mvnDir = os.path.realpath(os.path.join(instRoot,  "server", "das", "dlightDAS"))
os.chdir(mvnDir)
cmd = ""
envFile = file(envPath, 'r')
for line in envFile.readlines():
    cmd += line + '\n'
envFile.close()
cmdClean = cmd+ 'mvn clean package'
print cmdClean
execute(cmdClean)

#print "Install packages for DAS-server via Maven2"
#cmdInst = cmd+ 'mvn install'
#print cmdInst
#execute(cmdInst)


print "INFO: finished\n\n"
print "Next Steps:"
print "==========="

print "* If you plan to offer the D-Light client as browser plug-in," 
print "  sign the .jar-files in "
print "  './web/' "
print "  and copy the files from there to your web server document "
print "  tree (e.g. /srv/www/htdocs)! Please refer to the manual "
print "  for further details. " 
print "  \n"
print "* Download and initialize your first dataset. Adapt the configuration "
print "  file (./server/scripts/setup.xml) and call the python script fillDb.py"
print "  (./server/scripts/). Please refer to the manual for further details.\n\n" 
