# Supplementary material for: D-Light on promoters: a client-server system for the analysis and visualization of cis-regulatory elements
Source: BMC Bioinformatics. 2013 Apr 24;14:140. doi: 10.1186/1471-2105-14-140 (PMC3685601; doi:10.1186/1471-2105-14-140)
Supplement: Additional file 3 — Installation package. Server and client software for local installation. [file 1471-2105-14-140-S3.zip › dloprom-1.1/licenses/NOTICES_maven.txt]

   =========================================================================
   ==  NOTICE file corresponding to the section 4 d of                    ==
   ==  the Apache License, Version 2.0,                                   ==
   ==  in this case for the Apache Maven distribution.                    ==
   =========================================================================

This product includes software developed by
The Apache Software Foundation (http://www.apache.org/).

This product includes software (Plexus and Classworlds) developed by
The Codehaus Foundation (http://www.codehaus.org/).

This product includes software (JSCH) developed by 
JCraft Inc. (http://www.jcraft.com/jsch/).

This product includes software (JTidy) developed at
SourceForge (http://sourceforge.net/projects/jtidy).

This product includes software (NekoHTML) developed at
SourceForge (http://sourceforge.net/projects/nekohtml).
