# Supplementary material for: D-Light on promoters: a client-server system for the analysis and visualization of cis-regulatory elements
Source: BMC Bioinformatics. 2013 Apr 24;14:140. doi: 10.1186/1471-2105-14-140 (PMC3685601; doi:10.1186/1471-2105-14-140)
Supplement: Additional file 3 — Installation package. Server and client software for local installation. [file 1471-2105-14-140-S3.zip › dloprom-1.1/licenses/LICENSE_mysql-connector-java]

GNU General Public License
**************************

     	    GNU GENERAL PUBLIC LICENSE
     	       Version 2, June 1991
     
     Copyright (C) 1989, 1991 Free Software Foundation, Inc.
     		  675 Mass Ave, Cambridge, MA 02139, USA
     Everyone is permitted to copy and distribute verbatim copies
     of this license document, but changing it is not allowed.
     
     		    Preamble
     
     The licenses for most software are designed to take away your
     freedom to share and change it.  By contrast, the GNU General Public
     License is intended to guarantee your freedom to share and change free
     software--to make sure the software is free for all its users.  This
     General Public License applies to most of the Free Software
     Foundation's software and to any other program whose authors commit to
     using it.  (Some other Free Software Foundation software is covered by
     the GNU Library General Public License instead.)  You can apply it to
     your programs, too.
     
     When we speak of free software, we are referring to freedom, not
     price.  Our General Public Licenses are designed to make sure that you
     have the freedom to distribute copies of free software (and charge for
     this service if you wish), that you receive source code or can get it
     if you want it, that you can change the software or use pieces of it
     in new free programs; and that you know you can do these things.
     
     To protect your rights, we need to make restrictions that forbid
     anyone to deny you these rights or to ask you to surrender the rights.
     These restrictions translate to certain responsibilities for you if you
     distribute copies of the software, or if you modify it.
     
     For example, if you distribute copies of such a program, whether
     gratis or for a fee, you must give the recipients all the rights that
     you have.  You must make sure that they, too, receive or can get the
     source code.  And you must show them these terms so they know their
     rights.
     
     We protect your rights with two steps: (1) copyright the software, and
     (2) offer you this license which gives you legal permission to copy,
     distribute and/or modify the software.
     
     Also, for each author's protection and ours, we want to make certain
     that everyone understands that there is no warranty for this free
     software.  If the software is modified by someone else and passed on, we
     want its recipients to know that what they have is not the original, so
     that any problems introduced by others will not reflect on the original
     authors' reputations.
     
     Finally, any free program is threatened constantly by software
     patents.  We wish to avoid the danger that redistributors of a free
     program will individually obtain patent licenses, in effect making the
     program proprietary.  To prevent this, we have made it clear that any
     patent must be licensed for everyone's free use or not licensed at all.
     
     The precise terms and conditions for copying, distribution and
     modification follow.
     
     	    GNU GENERAL PUBLIC LICENSE
     TERMS AND CONDITIONS FOR COPYING, DISTRIBUTION AND MODIFICATION
     
     0. This License applies to any program or other work which contains
     a notice placed by the copyright holder saying it may be distributed
     under the terms of this General Public License.  The "Program", below,
     refers to any such program or work, and a "work based on the Program"
     means either the Program or any derivative work under copyright law:
     that is to say, a work containing the Program or a portion of it,
     either verbatim or with modifications and/or translated into another
     language.  (Hereinafter, translation is included without limitation in
     the term "modification".)  Each licensee is addressed as "you".
     
     Activities other than copying, distribution and modification are not
     covered by this License; they are outside its scope.  The act of
     running the Program is not restricted, and the output from the Program
     is covered only if its contents constitute a work based on the
     Program (independent of having been made by running the Program).
     Whether that is true depends on what the Program does.
     
     1. You may copy and distribute verbatim copies of the Program's
     source code as you receive it, in any medium, provided that you
     conspicuously and appropriately publish on each copy an appropriate
     copyright notice and disclaimer of warranty; keep intact all the
     notices that refer to this License and to the absence of any warranty;
     and give any other recipients of the Program a copy of this License
     along with the Program.
     
     You may charge a fee for the physical act of transferring a copy, and
     you may at your option offer warranty protection in exchange for a fee.
     
     2. You may modify your copy or copies of the Program or any portion
     of it, thus forming a work based on the Program, and copy and
     distribute such modifications or work under the terms of Section 1
     above, provided that you also meet all of these conditions:
     
     a) You must cause the modified files to carry prominent notices
     stating that you changed the files and the date of any change.
     
     b) You must cause any work that you distribute or publish, that in
     whole or in part contains or is derived from the Program or any
     part thereof, to be licensed as a whole at no charge to all third
     parties under the terms of this License.
     
     c) If the modified program normally reads commands interactively
     when run, you must cause it, when started running for such
     interactive use in the most ordinary way, to print or display an
     announcement including an appropriate copyright notice and a
     notice that there is no warranty (or else, saying that you provide
     a warranty) and that users may redistribute the program under
     these conditions, and telling the user how to view a copy of this
     License.  (Exception: if the Program itself is interactive but
     does not normally print such an announcement, your work based on
     the Program is not required to print an announcement.)
     
     These requirements apply to the modified work as a whole.  If
     identifiable sections of that work are not derived from the Program,
     and can be reasonably considered independent and separate works in
     themselves, then this License, and its terms, do not apply to those
     sections when you distribute them as separate works.  But when you
     distribute the same sections as part of a whole which is a work based
     on the Program, the distribution of the whole must be on the terms of
     this License, whose permissions for other licensees extend to the
     entire whole, and thus to each and every part regardless of who wrote it.
     
     Thus, it is not the intent of this section to claim rights or contest
     your rights to work written entirely by you; rather, the intent is to
     exercise the right to control the distribution of derivative or
     collective works based on the Program.
     
     In addition, mere aggregation of another work not based on the Program
     with the Program (or with a work based on the Program) on a volume of
     a storage or distribution medium does not bring the other work under
     the scope of this License.
     
     3. You may copy and distribute the Program (or a work based on it,
     under Section 2) in object code or executable form under the terms of
     Sections 1 and 2 above provided that you also do one of the following:
     
     a) Accompany it with the complete corresponding machine-readable
     source code, which must be distributed under the terms of Sections
     1 and 2 above on a medium customarily used for software interchange; or,
     
     b) Accompany it with a written offer, valid for at least three
     years, to give any third party, for a charge no more than your
     cost of physically performing source distribution, a complete
     machine-readable copy of the corresponding source code, to be
     distributed under the terms of Sections 1 and 2 above on a medium
     customarily used for software interchange; or,
     
     c) Accompany it with the information you received as to the offer
     to distribute corresponding source code.  (This alternative is
     allowed only for noncommercial distribution and only if you
     received the program in object code or executable form with such
     an offer, in accord with Subsection b above.)
     
     The source code for a work means the preferred form of the work for
     making modifications to it.  For an executable work, complete source
     code means all the source code for all modules it contains, plus any
     associated interface definition files, plus the scripts used to
     control compilation and installation of the executable.  However, as a
     special exception, the source code distributed need not include
     anything that is normally distributed (in either source or binary
     form) with the major components (compiler, kernel, and so on) of the
     operating system on which the executable runs, unless that component
     itself accompanies the executable.
     
     If distribution of executable or object code is made by offering
     access to copy from a designated place, then offering equivalent
     access to copy the source code from the same place counts as
     distribution of the source code, even though third parties are not
     compelled to copy the source along with the object code.
     
     4. You may not copy, modify, sublicense, or distribute the Program
     except as expressly provided under this License.  Any attempt
     otherwise to copy, modify, sublicense or distribute the Program is
     void, and will automatically terminate your rights under this License.
     However, parties who have received copies, or rights, from you under
     this License will not have their licenses terminated so long as such
     parties remain in full compliance.
     
     5. You are not required to accept this License, since you have not
     signed it.  However, nothing else grants you permission to modify or
     distribute the Program or its derivative works.  These actions are
     prohibited by law if you do not accept this License.  Therefore, by
     modifying or distributing the Program (or any work based on the
     Program), you indicate your acceptance of this License to do so, and
     all its terms and conditions for copying, distributing or modifying
     the Program or works based on it.
     
     6. Each time you redistribute the Program (or any work based on the
     Program), the recipient automatically receives a license from the
     original licensor to copy, distribute or modify the Program subject to
     these terms and conditions.  You may not impose any further
     restrictions on the recipients' exercise of the rights granted herein.
     You are not responsible for enforcing compliance by third parties to
     this License.
     
     7. If, as a consequence of a court judgment or allegation of patent
     infringement or for any other reason (not limited to patent issues),
     conditions are imposed on you (whether by court order, agreement or
     otherwise) that contradict the conditions of this License, they do not
     excuse you from the conditions of this License.  If you cannot
     distribute so as to satisfy simultaneously your obligations under this
     License and any other pertinent obligations, then as a consequence you
     may not distribute the Program at all.  For example, if a patent
     license would not permit royalty-free redistribution of the Program by
     all those who receive copies directly or indirectly through you, then
     the only way you could satisfy both it and this License would be to
     refrain entirely from distribution of the Program.
     
     If any portion of this section is held invalid or unenforceable under
     any particular circumstance, the balance of the section is intended to
     apply and the section as a whole is intended to apply in other
     circumstances.
     
     It is not the purpose of this section to induce you to infringe any
     patents or other property right claims or to contest validity of any
     such claims; this section has the sole purpose of protecting the
     integrity of the free software distribution system, which is
     implemented by public license practices.  Many people have made
     generous contributions to the wide range of software distributed
     through that system in reliance on consistent application of that
     system; it is up to the author/donor to decide if he or she is willing
     to distribute software through any other system and a licensee cannot
     impose that choice.
     
     This section is intended to make thoroughly clear what is believed to
     be a consequence of the rest of this License.
     
     8. If the distribution and/or use of the Program is restricted in
     certain countries either by patents or by copyrighted interfaces, the
     original copyright holder who places the Program under this License
     may add an explicit geographical distribution limitation excluding
     those countries, so that distribution is permitted only in or among
     countries not thus excluded.  In such case, this License incorporates
     the limitation as if written in the body of this License.
     
     9. The Free Software Foundation may publish revised and/or new versions
     of the General Public License from time to time.  Such new versions will
     be similar in spirit to the present version, but may differ in detail to
     address new problems or concerns.
     
     Each version is given a distinguishing version number.  If the Program
     specifies a version number of this License which applies to it and "any
     later version", you have the option of following the terms and conditions
     either of that version or of any later version published by the Free
     Software Foundation.  If the Program does not specify a version number of
     this License, you may choose any version ever published by the Free Software
     Foundation.
     
     10. If you wish to incorporate parts of the Program into other free
     programs whose distribution conditions are different, write to the author
     to ask for permission.  For software which is copyrighted by the Free
     Software Foundation, write to the Free Software Foundation; we sometimes
     make exceptions for this.  Our decision will be guided by the two goals
     of preserving the free status of all derivatives of our free software and
     of promoting the sharing and reuse of software generally.
     
     		    NO WARRANTY
     
     11. BECAUSE THE PROGRAM IS LICENSED FREE OF CHARGE, THERE IS NO WARRANTY
     FOR THE PROGRAM, TO THE EXTENT PERMITTED BY APPLICABLE LAW.  EXCEPT WHEN
     OTHERWISE STATED IN WRITING THE COPYRIGHT HOLDERS AND/OR OTHER PARTIES
     PROVIDE THE PROGRAM "AS IS" WITHOUT WARRANTY OF ANY KIND, EITHER EXPRESSED
     OR IMPLIED, INCLUDING, BUT NOT LIMITED TO, THE IMPLIED WARRANTIES OF
     MERCHANTABILITY AND FITNESS FOR A PARTICULAR PURPOSE.  THE ENTIRE RISK AS
     TO THE QUALITY AND PERFORMANCE OF THE PROGRAM IS WITH YOU.  SHOULD THE
     PROGRAM PROVE DEFECTIVE, YOU ASSUME THE COST OF ALL NECESSARY SERVICING,
     REPAIR OR CORRECTION.
     
     12. IN NO EVENT UNLESS REQUIRED BY APPLICABLE LAW OR AGREED TO IN WRITING
     WILL ANY COPYRIGHT HOLDER, OR ANY OTHER PARTY WHO MAY MODIFY AND/OR
     REDISTRIBUTE THE PROGRAM AS PERMITTED ABOVE, BE LIABLE TO YOU FOR DAMAGES,
     INCLUDING ANY GENERAL, SPECIAL, INCIDENTAL OR CONSEQUENTIAL DAMAGES ARISING
     OUT OF THE USE OR INABILITY TO USE THE PROGRAM (INCLUDING BUT NOT LIMITED
     TO LOSS OF DATA OR DATA BEING RENDERED INACCURATE OR LOSSES SUSTAINED BY
     YOU OR THIRD PARTIES OR A FAILURE OF THE PROGRAM TO OPERATE WITH ANY OTHER
     PROGRAMS), EVEN IF SUCH HOLDER OR OTHER PARTY HAS BEEN ADVISED OF THE
     POSSIBILITY OF SUCH DAMAGES.
     
     	     END OF TERMS AND CONDITIONS
     
     Appendix: How to Apply These Terms to Your New Programs
     
     If you develop a new program, and you want it to be of the greatest
     possible use to the public, the best way to achieve this is to make it
     free software which everyone can redistribute and change under these terms.
     
     To do so, attach the following notices to the program.  It is safest
     to attach them to the start of each source file to most effectively
     convey the exclusion of warranty; and each file should have at least
     the "copyright" line and a pointer to where the full notice is found.
     
     <one line to give the program's name and a brief idea of what it does.>
     Copyright (C) 19yy  <name of author>
     
     This program is free software; you can redistribute it and/or modify
     it under the terms of the GNU General Public License as published by
     the Free Software Foundation; either version 2 of the License, or
     (at your option) any later version.
     
     This program is distributed in the hope that it will be useful,
     but WITHOUT ANY WARRANTY; without even the implied warranty of
     MERCHANTABILITY or FITNESS FOR A PARTICULAR PURPOSE.  See the
     GNU General Public License for more details.
     
     You should have received a copy of the GNU General Public License
     along with this program; if not, write to the Free Software
     Foundation, Inc., 675 Mass Ave, Cambridge, MA 02139, USA.
     
     Also add information on how to contact you by electronic and paper mail.
     
     If the program is interactive, make it output a short notice like this
     when it starts in an interactive mode:
     
     Gnomovision version 69, Copyright (C) 19yy name of author
     Gnomovision comes with ABSOLUTELY NO WARRANTY; for details type `show w'.
     This is free software, and you are welcome to redistribute it
     under certain conditions; type `show c' for details.
     
     The hypothetical commands `show w' and `show c' should show the appropriate
     parts of the General Public License.  Of course, the commands you use may
     be called something other than `show w' and `show c'; they could even be
     mouse-clicks or menu items--whatever suits your program.
     
     You should also get your employer (if you work as a programmer) or your
     school, if any, to sign a "copyright disclaimer" for the program, if
     necessary.  Here is a sample; alter the names:
     
     Yoyodyne, Inc., hereby disclaims all copyright interest in the program
     `Gnomovision' (which makes passes at compilers) written by James Hacker.
     
     <signature of Ty Coon>, 1 April 1989
     Ty Coon, President of Vice
     
     This General Public License does not permit incorporating your program into
     proprietary programs.  If your program is a subroutine library, you may
     consider it more useful to permit linking proprietary applications with the
     library.  If this is what you want to do, use the GNU Library General
     Public License instead of this License.
