# Supplementary material for: D-Light on promoters: a client-server system for the analysis and visualization of cis-regulatory elements
Source: BMC Bioinformatics. 2013 Apr 24;14:140. doi: 10.1186/1471-2105-14-140 (PMC3685601; doi:10.1186/1471-2105-14-140)
Supplement: Additional file 3 — Installation package. Server and client software for local installation. [file 1471-2105-14-140-S3.zip › dloprom-1.1/licenses/NOTICES_genoviz.txt]

This software may be distributed along with software developed 
by third-parties, covered by separate licenses.

A)   This product includes software developed by the
     Apache Software Foundation (http://www.apache.org/)
     The Apache license may be found at
     http://www.apache.org/licenses/LICENSE-2.0

     The software developed by the Apache Software Foundation
     which may be distributed with this product includes:
     xercesImpl.jar

B)   This product may include portions of the Jetty package 
     from Mort Bay Consulting.
     (Starting with IGB 5.12, only the das2_server code relies on Jetty.)
     http://jetty.mortbay.org/jetty/

     Jetty also uses the Apache license found at
     http://www.apache.org/licenses/LICENSE-2.0    

     The files from the Jetty project included with this product include: 
     org.mortbay.jetty.jar, javax.servlet.jar

C)   This product includes a copy of the Fusion SDK from 
     Affymetrix, Inc. (pure Java version).
     http://www.affymetrix.com/support/developer/fusion/index.affx

     The Fusion SDK is covered by the GNU Lesser General Public License,
     Version 2.1, February 1999.

     http://www.gnu.org/copyleft/lesser.html

     The GenoViz project disclaims all copyright interest in the "Fusion SDK".
     This copy of the fusion sdk is stored in the file affx_fusion.jar

D)   This product may include the Java look and feel Graphics Repository
     Copyright 1994-2006 Sun Microsystems, Inc.
     http://java.sun.com/developer/techDocs/hi/repository/

     The file, if present, will be named jlfgr-1_0.jar, in the "ext" directory.
     The license file is included in the "ext" directory.

     IGB can be used with or without this jar file.


E)   This product includes portions of the Vector Graphics software library 
     developed by the FreeHEP project, which is covered by the 
     GNU Lesser General Public License, version 2.1.

     http://java.freehep.org/vectorgraphics/index.html

     The files from this project are bundled together in freehep.jar
     A copy of the license is included in the file FREEHEP_LICENSE_LGPL.txt.

F)   This product may include myswing.jar from
     https://myswing.dev.java.net/
     Which is covered by this license
     http://www.gnu.org/copyleft/lesser.html
