# Supplementary material for: D-Light on promoters: a client-server system for the analysis and visualization of cis-regulatory elements
Source: BMC Bioinformatics. 2013 Apr 24;14:140. doi: 10.1186/1471-2105-14-140 (PMC3685601; doi:10.1186/1471-2105-14-140)
Supplement: Additional file 3 — Installation package. Server and client software for local installation. [file 1471-2105-14-140-S3.zip › dloprom-1.1/install/dlightsrv.py]

#########################################################################
#  Copyright (C) 2010  D-Light Team, University of Salzburg /
#  Upper Austria University of Applied Science
#  
#  This program is free software: you can redistribute it and/or modify
#  it under the terms of the GNU General Public License as published by
#  the Free Software Foundation, either version 3 of the License, or
#  (at your option) any later version.
#
#  This program is distributed in the hope that it will be useful,
#  but WITHOUT ANY WARRANTY; without even the implied warranty of
#  MERCHANTABILITY or FITNESS FOR A PARTICULAR PURPOSE.  See the
#  GNU General Public License for more details.
#
#  You should have received a copy of the GNU General Public License
#  along with this program.  If not, see <http://www.gnu.org/licenses/>.
#########################################################################


# Author: Josef Laimer

#This script starts the DAS service as well as the RMI service.
#Assumption: The script has been started in the dlight root directory. 
#Assumption: The dlight root directory contains environment.config and dlight.properties.

import os, sys, subprocess, thread, time, signal

def usage():
    print 'USAGE'
    print 'python start-server.py [start|stop|status]'
    print 'EXAMPLE'
    print 'python start-server.py start'

runtype = ""

if len(sys.argv) < 2:
    usage()
    sys.exit(1)
else:
    runtype = sys.argv[1]
    if ['start', 'stop', 'status'].count(runtype) < 1:
        usage()
        sys.exit(1)

#==============================================================================

savedir = os.getcwd()

if os.sep not in sys.argv[0]:
    sys.argv[0]='./'+sys.argv[0]
    
scriptdir = os.path.realpath(os.path.dirname(sys.argv[0]))

rundir = scriptdir

subprocesses = []

#read properties-file
propFile = file(os.path.join(scriptdir, "dlight.properties"), "r")
portDAS = "8080"
xms = "256"
xmx = "512"
java = "java"

for line in propFile.readlines():
    line.replace(" ", "")
    line = line.rstrip()
    if line.startswith("portDAS="):
        portDAS=line.split("=")[1]
    elif line.startswith("Xms="):
        xms=line.split("=")[1]
    elif line.startswith("Xmx="):
        xmx = line.split("=")[1]
    elif line.startswith("java="):
        java = line.split("=")[1]


#set environment
envPath = os.path.join(scriptdir, "environment.config")
envFile = file(envPath, 'r')
for line in envFile.readlines():
    
    line = line.split()
    line = line[1].split("=")
    foo = "a"    
    
    if line[1].startswith("$"):
        os.environ[line[0]]=os.environ[line[1][1:]]
    elif line[1].count("$"):
        dSep = line[1].split("$")
        os.environ[line[0]]= os.environ[dSep[1]] + ":" + dSep[0]
    else:
        os.environ[line[0]]=line[1]    
envFile.close()

#==============================================================================

def check_pid (pid):
    try:
        os.kill(int(pid), 0)
    except OSError:
        return False
    else:
        return True


#execute a command
def execute(cmd, logfile, noexit=False):
    
    s = subprocess.Popen(cmd, stdout=logfile, stderr=logfile, env=os.environ)
    
    subprocesses.append(s.pid)
    
    o = s.communicate()
    e = o
    if s.returncode != 0:
        if noexit:
            return e
        print "cannot execute:" , cmd
        print "reason:" , e
        sys.exit(1)
 
    return o


#start DAS-service
def startDAS (portDAS, logfile):
    os.chdir(savedir)
    #change dir
    mvnDir=os.path.join(scriptdir, "server", "das", "dlightDAS")
    os.chdir(mvnDir)
    
    #start service
    cmd = ["mvn", "clean", "-Djetty.port=" + portDAS, "jetty:run"]
    execute(cmd, logfile)
    
#start RMI-service
def startRMI (xms, xmx, logfile):
    os.chdir(savedir)
    #change dir
    rmiDir=os.path.join(scriptdir, "server", "scanner")
    os.chdir(rmiDir)
    
    #start service 
    cmd = [java, "-Xms"+ xms + "m", "-Xmx" + xmx +"m",  "-jar", "dlightRMI.jar"]    
    execute(cmd, logfile)


def checkStatus ():
    #check if pid file exists and if yes, if the processes still run
    if os.path.exists(os.path.join(rundir, 'dlight.pid')):
        p = file(os.path.join(rundir, 'dlight.pid'), 'r')
        for l in p.readlines():
            l=l.replace("\W", "")
            l = int(l)      
            if check_pid(l):                
                if os.path.exists(os.path.join("/proc", str(l))):
                    
                    t = file(os.path.join("/proc", str(l), "cmdline"))
                    cmd = t.readline()
                    t.close()
                    if cmd.count("dlightRMI.jar") > 0 or cmd.count("jetty:run") > 0:
                        p.close()
                        return True
        p.close()
    return False


def status():
    #check if pid file exists and if yes, if the processes still run    
    s = checkStatus()
    if s:
        print "The D-Light server is running."
    else:
        print "The D-Light server is stopped."
    print "For detailed information read dlight.log."  
    return s
        
def start(logfile):
    if checkStatus() == True:
        print "The D-Light service is already started!"
    else:
        print "Starting D-Light services:"
        print "...starting DAS service"
        thread.start_new_thread(startDAS, (portDAS, logfile,))
        time.sleep(3)
        print "...starting RMI service"
        thread.start_new_thread(startRMI, (xms, xmx, logfile,))
        time.sleep(3)
        f = file(os.path.join(rundir, 'dlight.pid'), 'w')        
        for pid in subprocesses:
            f.write(str(pid) + "\n")
        f.close 
        print "Session-logs are written to dlight.log." 
          
    
def stop():
    if os.path.exists(os.path.join(rundir, 'dlight.pid')):
        print "Shutdown D-Light services."
        f = file(os.path.join(rundir, 'dlight.pid'), 'r')
        for pid in f.readlines():
            if check_pid(pid):
                os.kill(int(pid), signal.SIGTERM)
                time.sleep(2)
            if check_pid(pid):
                os.kill(int(pid), 9)
    
    
        os.remove(os.path.join(rundir, 'dlight.pid'))

try:
    if runtype == "start":
        logfile = file(os.path.join(scriptdir, "dlight.log"), "a")
        logfile.truncate(0)
        start(logfile)
    elif runtype == "stop":
        stop()
    elif runtype == "status":
        status()

except Exception, e:
    print "\nERROR: An unhandled exception occurred: "
    print e
    print "D-Light service is shutting down..."
    for s in subprocesses:
        s.kill()
    sys.exit(0)
    
