# Supplementary material for: D-Light on promoters: a client-server system for the analysis and visualization of cis-regulatory elements
Source: BMC Bioinformatics. 2013 Apr 24;14:140. doi: 10.1186/1471-2105-14-140 (PMC3685601; doi:10.1186/1471-2105-14-140)
Supplement: Additional file 3 — Installation package. Server and client software for local installation. [file 1471-2105-14-140-S3.zip › dloprom-1.1/install/client/README]

README - D-Light on Promoters
=============================

CONTENTS

1. LICENSE
2. THIRD-PARTY LICENSES
3. INSTALLATION AND USAGE
4. CONTACT


1. LICENSE

D-Light is licensed under the GNU General Pbulic License.

Cpyright (C) 2010  D-Light Team, University of Salzburg /
Upper Austria University of Applied Science
  
This program is free software: you can redistribute it and/or modify
it under the terms of the GNU General Public License as published by
the Free Software Foundation, either version 3 of the License, or
(at your option) any later version.

This program is distributed in the hope that it will be useful,
but WITHOUT ANY WARRANTY; without even the implied warranty of
MERCHANTABILITY or FITNESS FOR A PARTICULAR PURPOSE.  See the
GNU General Public License for more details.

You should have received a copy of the GNU General Public License
along with this program.  If not, see <http://www.gnu.org/licenses/>.

2. THIRD-PARTY LICENSES

This software may be distributed along with software developed
by third-parties, covered by saparate licenses. 

See NOTICES.txt for these licenses.


3. INSTALLATION AND USAGE

You can immediately use the software without any further installation.

Linux/Unix: Execute the "dlight" shell script
Windows: Execute (double click) the "dlight.bat" file 
MacOS: Double-click the DLight_Client.jar file

Installation of a desktop icon:

Linux/Unix: Within this directory run: "sh install-icon.sh"
Windows: (i) create a link to "dlight.bat" on your desktop. 
         (ii) right mouse click the link and use the properties
	      menu to change the icon to the one supplied in this folder 
MacOS: (i) Create an alias to the DLight_Client.jar file.
       (ii) Move the alias to the desktop.


NOTE: If you aim to access a different dlight server (with different
ports) edit "lightApplet.properties" accordingly.


4. CONTACT: 


email: d-light@fh-hagenberg.at
www: www.uni-salzburg.at/lackner
     biwww.che.sbg.ac.at

University of Salzburg 	
Department of Molecular Biology
Immunoinformatics Research Group
Hellbrunnerstrasse 34
5020 Salzburg
Austria / EU
