# Supplementary material for: D-Light on promoters: a client-server system for the analysis and visualization of cis-regulatory elements
Source: BMC Bioinformatics. 2013 Apr 24;14:140. doi: 10.1186/1471-2105-14-140 (PMC3685601; doi:10.1186/1471-2105-14-140)
Supplement: Additional file 3 — Installation package. Server and client software for local installation. [file 1471-2105-14-140-S3.zip › dloprom-1.1/install/client/install-icon.sh]

#!/bin/sh

if [ ! -e $HOME/Desktop ] 
then
	 echo "There is not Desktop folder in $HOME"
	 echo "cannot install destop icon"
	 exit 1
fi

d=`readlink -f $0`
d=`dirname $d`

f=$HOME/Desktop/dlight.desktop

echo '#!/usr/bin/env xdg-open' > $f
echo '[Desktop Entry]' >> $f
echo 'Type=Application' >> $f
echo 'Name=D-Light' >> $f
echo 'Exec=/bin/sh "'$d/dlight'"' >> $f
echo 'Icon='$d/icon.png >> $f

 
