# Supplementary material for: D-Light on promoters: a client-server system for the analysis and visualization of cis-regulatory elements
Source: BMC Bioinformatics. 2013 Apr 24;14:140. doi: 10.1186/1471-2105-14-140 (PMC3685601; doi:10.1186/1471-2105-14-140)
Supplement: Additional file 3 — Installation package. Server and client software for local installation. [file 1471-2105-14-140-S3.zip › dloprom-1.1/install/client/NOTICES.txt]

This software may be distributed along with software developed
by third-parties, covered by saparate licenses. 

A) This product includes software developed by 
   Affymetrix, Inc.
   Licensed under the Common Public License, Version 1.0
   
   The license is available at  
   http://www.opensource.org/licenses/cpl.php or 
   ./licenses/LICENSE_genoviz.html
   
   See also ./licenses/NOTICES_genoviz.txt.

   Included files: genoviz.jar
   WWW: http://sourceforge.net/projects/genoviz/

B) This product includes sofware developed by
   Oracle and/or its affiliates. 
   Licensed under GNU GENERAL PUBLIC LICENSE, Version 2.0
   
   The license is available at
   ./licenses/LICENSE_mysql-connector-java
   
   See also ./licenses/README_mysql-connector-java

   Included files: mysql-connector-java.jar
   WWW: http://www.mysql.com/products/connector/

C) This product includes software developed by 
   Philip Jones, EMBL-European Bioinformatics Institute.
   Licensed under the Apache License, Version 2.0

   The license is available at 
   http://www.apache.org/licenses/LICENSE-2.0

   WWW: http://code.google.com/p/mydas/

D) This product includes software developed by 
   the Apache Software Foundation. 
   Licensed under Apache License, version 2.0.

   This license is available at 
   http://maven.apache.org/license.html or
   ./licenses/LICENSE_maven.txt
   
   See also ./licenses/NOTICES_maven.txt

   Included files: apache-maven-2.2.1-bin.tar.gz
   WWW: http://maven.apache.org/

E) This product uses portions of the Jetty package
   from Mort Bay Consulting, for running MyDAS server.
   Licensed under Apache License 2.0

   The license is available at
   http://www.apache.org/licenses/LICENSE-2.0

   WWW: http://jetty.codehaus.org/jetty/

F) This product includes software developed by 
   from Romain Guy and Craig Wickesser. 
   
   WWW: http://code.google.com/p/symja/source/browse/trunk/net/java/swingfx/?r=3#swingfx%2Fwaitwithstyle
