# Supplementary material for: D-Light on promoters: a client-server system for the analysis and visualization of cis-regulatory elements
Source: BMC Bioinformatics. 2013 Apr 24;14:140. doi: 10.1186/1471-2105-14-140 (PMC3685601; doi:10.1186/1471-2105-14-140)
Supplement: Additional file 3 — Installation package. Server and client software for local installation. [file 1471-2105-14-140-S3.zip › dloprom-1.1/install/createDLDb.sql]

create table if not exists user (
	id smallint unsigned auto_increment  primary key,
	username varchar(50) not null unique,
	password varchar(255) not null, 
	email varchar(255),
	administrator boolean
)  ENGINE=InnoDB DEFAULT CHARSET=latin1;

create table if not exists user_option (
	user_id smallint unsigned not null, 
	option_id varchar(15) not null, 
	option_value varchar(255) not null, 
	primary key (user_id, option_id),
	constraint user_option_ibfk foreign key (user_id) references user(id)
)ENGINE=InnoDB DEFAULT CHARSET=latin1;

create table if not exists annotation_type (
	id tinyint unsigned auto_increment primary key, 
	name varchar(50) not null, 
	user_id smallint unsigned default null, 
	constraint annotation_type_ibfk1 foreign key (user_id) references user(id)
)ENGINE=InnoDB DEFAULT CHARSET=latin1;

create table if not exists method (
	id smallint unsigned auto_increment  primary key,
	name varchar(25) not null unique, 
	score boolean default false, 
	pvalue boolean default false,
	evalue boolean default false,
	qvalue boolean default false, 
	user_id smallint unsigned default null, 
	show_always boolean default false,
	annotation_type_id tinyint unsigned default null,
	pfm_method boolean default false,
	glyph_class varchar(255) default "com.affymetrix.genoviz.glyph.FillRectGlyph",
	constraint method_ibfk foreign key (user_id) references user(id),
	constraint method_ibfk2 foreign key(annotation_type_id) references annotation_type(id)
)  ENGINE=InnoDB DEFAULT CHARSET=latin1;


create table if not exists genome (
	id tinyint unsigned auto_increment primary key, 
	shortname varchar(25) not null,
	longname varchar(100) not null, 
	version varchar(10) not null,
	user_id smallint unsigned default null,
	active boolean not null default true,
	isdefault boolean not null default false,
	unique key (version, user_id),
	constraint genome_ibfk foreign key (user_id) references user(id)
)  ENGINE=InnoDB DEFAULT CHARSET=latin1;


create table if not exists promotor (
	id int unsigned auto_increment primary key, 
	gene_id varchar(30) not null,
	gene_id_version varchar(30) default null, 
	genome_id tinyint unsigned not null, 
	chromosome varchar(30) not null, 
	start int,
	end int,
	strand enum('f', 'r', 'none'), 
	sequence text, 
	user_id smallint unsigned, 
	shortname varchar(50),
	details varchar(255),
	protein_id varchar(50), 
	constraint promotor_ibfk1 foreign key (genome_id) references genome(id), 
	constraint promotor_ibfk2 foreign key (user_id) references user(id)
)  ENGINE=InnoDB DEFAULT CHARSET=latin1;

create table if not exists homologene (
	promotor_id1 int unsigned, 
	promotor_id2 int unsigned,
	primary key (promotor_id1, promotor_id2),
	constraint homologene_ibfk1 foreign key (promotor_id1) references promotor(id), 
	constraint homologene_ibfk2 foreign key (promotor_id2) references promotor(id)
)ENGINE=InnoDB DEFAULT CHARSET=latin1;

create table if not exists user_homologene (    
    promotor_id1 int unsigned, 
    promotor_id2 int unsigned,
    user_id smallint unsigned, 
    primary key (promotor_id1, promotor_id2, user_id),
    constraint user_homologene_ibfk1 foreign key (promotor_id1) references promotor(id), 
    constraint user_homologene_ibfk2 foreign key (promotor_id2) references promotor(id),
    constraint user_homologene_ibfk3 foreign key (user_id) references user(id)
)ENGINE=InnoDB DEFAULT CHARSET=latin1;

create table if not exists matrix_type (
	id tinyint unsigned auto_increment primary key,
	name varchar(100) not null unique
)ENGINE=InnoDB DEFAULT CHARSET=latin1;

create table if not exists annotation (
	id int unsigned auto_increment primary key, 
	name varchar(30) not null,
	annotation_type_id tinyint unsigned not null,
	note TEXT, 
	user_id smallint unsigned default null,
	constraint annotation_ibfk1 foreign key(annotation_type_id) references annotation_type(id),
	constraint annotation_ibfk2 foreign key (user_id) references user(id)
)	ENGINE=InnoDB DEFAULT CHARSET=latin1;


create table if not exists matrix (
	id int unsigned primary key, 
	matrix_type_id tinyint unsigned not null, 
	gene varchar(30), 
	excl_level smallint unsigned,
	constraint matrix_ibfk1 foreign key (id) references annotation(id),
	constraint matrix_ibfk3 foreign key (matrix_type_id) references matrix_type(id)	
)ENGINE=InnoDB DEFAULT CHARSET=latin1;

	
create table if not exists matrix_annotation (
	matrix_id int unsigned not null, 
	tag varchar(50) not null, 
	value TEXT not null, 
	primary key (matrix_id, tag), 
	constraint matrix_annotation_ibfk1 foreign key (matrix_id) references matrix(id)
)ENGINE=InnoDB DEFAULT CHARSET=latin1;

create table if not exists matrix_protein (
	matrix_id int unsigned not null, 
	protein varchar(20) not null, 
	primary key (matrix_id, protein), 
	constraint matrix_protein_ibfk1 foreign key (matrix_id) references matrix(id)
)ENGINE=InnoDB DEFAULT CHARSET=latin1;


create table if not exists matrix_data (
	matrix_id int unsigned not null, 
	row varchar(1) not null,
	col tinyint unsigned not null, 
	value decimal(10,5) not null,
	primary key (matrix_id, row, col), 
	constraint matrix_data_ibfk1 foreign key (matrix_id) references matrix(id)
)ENGINE=InnoDB DEFAULT CHARSET=latin1;

create table if not exists setup(
	id varchar(25) primary key, 
	value varchar(255) not null
)ENGINE=InnoDB DEFAULT CHARSET=latin1;

create table if not exists bindingsite (
	id int unsigned auto_increment primary key, 
	promotor_id int unsigned not null,
	method_id smallint unsigned not null, 
	annotation_id int unsigned not null, 
	start int not null, 
	end int not null, 
	score decimal (10,6), 
	evalue double,
	qvalue double,
	pvalue double,
	ori enum('-', '+', 'none') not null, 
	note varchar(255), 
	binding_sequence varchar(255), 
	user_id smallint unsigned,
	user_added boolean default false,
	constraint bindingsite_ibfk1 foreign key (promotor_id) references promotor(id),
	constraint bindingsite_ibfk2 foreign key (method_id) references method(id), 
	constraint bindingsite_ibfk3 foreign key (annotation_id) references annotation(id), 
	constraint bindingsite_ibfk4 foreign key (user_id) references user(id)
)ENGINE=InnoDB DEFAULT CHARSET=latin1;


create table if not exists method_annotation (
	user_id smallint unsigned,
	method_id smallint unsigned not null, 
	annotation_id int unsigned not null,
	constraint method_annotation_ibfk1 foreign key (user_id) references user(id),
	constraint method_annotation_ibfk2 foreign key (method_id) references method(id), 
	constraint method_annotation_ibfk3 foreign key (annotation_id) references annotation(id)
)ENGINE=InnoDb DEFAULT CHARSET=latin1;


create table if not exists method_minmax (
	user_id smallint unsigned, 
	method_id smallint unsigned not null,
	min_score decimal(10,6) default null,
	max_score decimal(10,6) default null,
	min_evalue double default null, 
	max_evalue double default null, 
	min_qvalue double default null, 
	max_qvalue double default null, 
	min_pvalue double default null, 
	max_pvalue double default null,	
	constraint method_minmax_ibfk1 foreign key (user_id) references user(id),
	constraint method_minmax_ibfk2 foreign key (method_id) references method(id)	
)ENGINE=InnoDb DEFAULT CHARSET=latin1;


create table if not exists user_query (
	id int unsigned auto_increment primary key,
	user_id smallint unsigned not null, 
	query_type enum('basic', 'paired', 'cross_genome', 'cross_genome_paired') not null, 
	query_time timestamp default current_timestamp not null,
	name varchar(255) not null,
	matrix_acc text not null, 
	paired_acc varchar(255),
	genome_id tinyint unsigned,
	gene_acc text, 
	ref_genome_id tinyint unsigned,
	min_dist smallint, 
	max_dist smallint,
	method_id smallint unsigned default null,
	score_type enum ('score', 'pvalue', 'evalue', 'qvalue'),
	cutoff double,
	excl_list text, 
	xref enum('none', 'nomatch', 'nohom'), 
	paired_all_methods boolean default false,
	paired_with_query int default null,
	show_query boolean default true,
	constraint user_query_ibfk1 foreign key (user_id) references user(id), 
	constraint user_query_ibfk2 foreign key (genome_id) references genome(id), 
	constraint user_query_ibfk3 foreign key (ref_genome_id) references genome(id), 
	constraint user_query_ibfk4 foreign key (method_id) references method(id)
)ENGINE=InnoDB DEFAULT CHARSET=latin1;


create or replace view view_promotor_protein as 
select a.id as promotor_id, a.gene_id as acc_short, a.gene_id_version as acc, 
a.genome_id as genome_id, a.chromosome as chromosome, a.start as start, 
a.end as end, a.strand as strand, a.user_id as user_id, a.id as protein_id, 
a.shortname as shortname, a.protein_id as proteinId, a.details as details
from promotor a; 


create or replace view view_homologene_genome as 
select a.promotor_id1, a.promotor_id2, 
b.genome_id as genome_id1, c.genome_id as genome_id2, 
b.gene_id as gene_id1, c.gene_id as gene_id2,
b.gene_id_version as gene_id_version1, c.gene_id_version as gene_id_version2,
b.user_id as user_id1, c.user_id as user_id2,
null as hom_user_id
from homologene a 
inner join promotor b on a.promotor_id1 = b.id
inner join promotor c on a.promotor_id2 = c.id
union
select x.promotor_id1, x.promotor_id2, 
y.genome_id as genome_id1, z.genome_id as genome_id2, 
y.gene_id as gene_id1, z.gene_id as gene_id2,
y.gene_id_version as gene_id_version1, z.gene_id_version as gene_id_version2,
y.user_id as user_id1, z.user_id as user_id2,
x.user_id as hom_user_id
from user_homologene x
inner join promotor y on x.promotor_id1 = y.id
inner join promotor z on x.promotor_id2 = z.id;


create or replace view view_prediction_method as 
select * from method where name != "user";

CREATE OR REPLACE  VIEW view_matrix AS 
select a.id AS id,a.name AS name,t.name AS type_name,
m.gene AS gene,a.user_id AS user_id,
m.excl_level AS excl_level,a.note AS note,
mp.protein AS protein 
from (((matrix m join annotation a on((a.id = m.id))) 
left join matrix_type t on((m.matrix_type_id = t.id))) 
left join matrix_protein mp on((m.id = mp.matrix_id)));


CREATE OR REPLACE VIEW view_annotation AS 
select a.id AS id, a.name AS name, at.name as type, t.name AS matrix_type,  
m.gene AS gene, mp.protein AS protein, a.annotation_type_id,  a.user_id AS user_id,
a.note AS note
from annotation a left join annotation_type at on a.annotation_type_id = at.id
left join matrix m on (a.id = m.id)
left join matrix_type t on m.matrix_type_id = t.id
left join matrix_protein mp on m.id = mp.matrix_id;


delimiter //
DROP PROCEDURE IF EXISTS getPromotorsQueryType1//
CREATE PROCEDURE getPromotorsQueryType1(IN genome INT, IN matrix TEXT, IN geneIds LONGTEXT, IN minscore TEXT, IN exclList TEXT, IN method INT, IN userId INT)
COMMENT 'type 1 - promotors'
BEGIN
   SET @s = CONCAT('SELECT DISTINCT bsa.promotor_id as promotor_id, pa.gene_id as acc_short, ',
   					'pa.gene_id_version as acc, pa.strand as strand, pa.shortname as shortname, pa.details as details ',
   					'FROM bindingsite bsa INNER JOIN promotor pa ', 
   					'ON bsa.promotor_id = pa.id ', 
   					'WHERE bsa.annotation_id IN (', matrix, ') ',
   					'AND bsa.annotation_id NOT IN (', exclList, ') ',
   					'AND pa.id in (',geneIds,') ',
   					'AND bsa.', minscore, ' ',
   					'AND (bsa.user_id IS NULL OR bsa.user_id = ', userId, ') ', 
   					'AND bsa.method_id = ', method);   					
   PREPARE stmt FROM @s;
   EXECUTE stmt;
END;
//

DROP PROCEDURE IF EXISTS getPromotorsQueryType1Ext//
CREATE PROCEDURE getPromotorsQueryType1Ext(IN genome INT, IN matrix TEXT, IN geneIds LONGTEXT, IN minscore TEXT, IN exclList TEXT, IN method INT, IN userId INT)
COMMENT 'type 1 - promotors'
BEGIN
    SET @s = CONCAT('SELECT DISTINCT bsa.promotor_id as promotor_id, pa.gene_id as acc_short, ',
   					'pa.gene_id_version as acc, pa.strand as strand, pa.shortname as shortname, pa.details as details, bsa.annotation_id as annotation ',
   					'FROM bindingsite bsa INNER JOIN promotor pa ', 
   					'ON bsa.promotor_id = pa.id ', 
   					'WHERE bsa.annotation_id IN (', matrix, ') ',
   					'AND bsa.annotation_id NOT IN (', exclList, ') ',
   					'AND pa.id in (',geneIds,') ',
   					'AND bsa.', minscore, ' ',
   					'AND (bsa.user_id IS NULL OR bsa.user_id = ', userId, ') ', 
   					'AND bsa.method_id = ', method);   					
   PREPARE stmt FROM @s;
   EXECUTE stmt;
END;
//


DROP PROCEDURE IF EXISTS getBindingSiteQueryType1//
CREATE PROCEDURE getBindingSiteQueryType1(IN promotor_id INT, 
IN matrix TEXT, IN minscore TEXT, IN exclList TEXT, IN method INT, IN userId INT)
COMMENT 'type 1 - bindingsite ids'
BEGIN
   SET @s = CONCAT('SELECT DISTINCT bsa.id as id ',
   					'FROM bindingsite bsa ',
   					'WHERE bsa.promotor_id = ', promotor_id,' ', 
   					'AND bsa.annotation_id IN (', matrix, ') ', 
   					'AND bsa.annotation_id NOT IN (', exclList, ') ', 
   					'AND bsa.', minscore, ' ',
   					'AND bsa.method_id = ', method, ' ',   					
   					'AND (bsa.user_id IS NULL OR bsa.user_id = ', userId, ') ');   					
   PREPARE stmt FROM @s;
   EXECUTE stmt;
END;
//

DROP PROCEDURE IF EXISTS getBindingSiteDetail//
CREATE PROCEDURE getBindingSiteDetail(IN bindingsite INT)
COMMENT 'bindingsite details'
BEGIN
   SET @s = CONCAT('SELECT m.name as method, bs.annotation_id as annotation_id, ', 
		'bs.ori as ori, bs.start as start, bs.end as end, ', 
		'bs.score as score, bs.evalue as evalue, bs.pvalue as pvalue,  bs.binding_sequence as binding_sequence, ', 
		'a.name as name, ma.type_name as matrix_type_name, ', 
		'ma.gene as matrix_gene, ma.protein as matrix_protein, m.show_always as show_always, ',
		'at.name as atype ',
		'FROM bindingsite bs ', 
		'INNER JOIN annotation a on bs.annotation_id = a.id ',
		'INNER JOIN annotation_type at on a.annotation_type_id = at.id ',
		'INNER JOIN method m on bs.method_id = m.id ',
		'LEFT JOIN view_matrix ma on bs.annotation_id = ma.id ',
		'WHERE bs.id = ', bindingsite);
   PREPARE stmt FROM @s;
   EXECUTE stmt;
END;
//


DROP PROCEDURE IF EXISTS getPromotorsQueryType2//
CREATE PROCEDURE getPromotorsQueryType2(IN genome INT, IN matrix TEXT, IN paired TEXT, 
										IN geneIds LONGTEXT, IN minscore TEXT, IN mindist INT, 
										IN maxdist INT, IN exclList TEXT, IN method TEXT, IN userId INT)
COMMENT 'type 2 - promotors'
BEGIN
   SET @s = CONCAT('SELECT DISTINCT bsa.promotor_id as promotor_id, pa.gene_id as acc_short, ',
   					'pa.gene_id_version as acc, pa.strand as strand, pa.shortname as shortname, pa.details as details ',
   					'FROM bindingsite bsa INNER JOIN promotor pa ', 
   					'ON bsa.promotor_id = pa.id, ',
   					'bindingsite bsb '
   					'WHERE bsa.annotation_id IN (', paired, ') ',
   					'AND bsa.annotation_id NOT IN (', exclList ,') ',
   					'AND bsb.annotation_id IN (', matrix, ') ',
   					'AND bsb.annotation_id NOT IN (', exclList ,') ',
   					'AND pa.id in (',geneIds,') ',
   					'AND bsa.id != bsb.id ', 
   					'AND bsa.promotor_id = bsb.promotor_id ',
					'AND bsa.', minscore, ' ',
					'AND bsb.', minscore, ' ',
   					'AND (bsb.start BETWEEN bsa.end+', mindist, ' AND bsa.end+', maxdist, ' ',
   					'OR bsb.end BETWEEN bsa.start-', maxdist, ' AND bsa.start-', mindist, ') ',
   					'AND (bsa.user_id IS NULL OR bsa.user_id = ', userId, ') ',
   					'AND (bsb.user_id IS NULL OR bsb.user_id = ', userId, ') ', 
   					'AND bsa.method_id = ', method, ' AND bsb.method_id = ', method);   					
   PREPARE stmt FROM @s;
   EXECUTE stmt;
END;
//

DROP PROCEDURE IF EXISTS getPromotorsQueryType2PairedAllMeth//
CREATE PROCEDURE getPromotorsQueryType2PairedAllMeth(IN genome INT, IN matrix TEXT, IN paired TEXT, 
										IN geneIds LONGTEXT, IN minscore TEXT, IN mindist INT, 
										IN maxdist INT, IN exclList TEXT, IN method TEXT, IN userId INT)
COMMENT 'type 2 - promotors'
BEGIN
   SET @s = CONCAT('SELECT DISTINCT bsa.promotor_id as promotor_id, pa.gene_id as acc_short, ',
   					'pa.gene_id_version as acc, pa.strand as strand, pa.shortname as shortname, pa.details as details ',
   					'FROM bindingsite bsa INNER JOIN promotor pa ', 
   					'ON bsa.promotor_id = pa.id, ',
   					'bindingsite bsb '
   					'WHERE bsa.annotation_id IN (', paired, ') ',
   					'AND bsa.annotation_id NOT IN (', exclList ,') ',
   					'AND bsb.annotation_id IN (', matrix, ') ',
   					'AND bsb.annotation_id NOT IN (', exclList ,') ',
   					'AND pa.id in (',geneIds,') ',
   					'AND bsa.id != bsb.id ', 
   					'AND bsa.promotor_id = bsb.promotor_id ',
					'AND bsb.', minscore, ' ',
   					'AND (bsb.start BETWEEN bsa.end+', mindist, ' AND bsa.end+', maxdist, ' ',
   					'OR bsb.end BETWEEN bsa.start-', maxdist, ' AND bsa.start-', mindist, ') ',
   					'AND (bsa.user_id IS NULL OR bsa.user_id = ', userId, ') ',
   					'AND (bsb.user_id IS NULL OR bsb.user_id = ', userId, ') ', 
   					'AND bsb.method_id = ', method);   					
   PREPARE stmt FROM @s;
   EXECUTE stmt;
END;
//


DROP PROCEDURE IF EXISTS getPromotorsQueryType2Ext//
CREATE PROCEDURE getPromotorsQueryType2Ext(IN genome INT, IN matrix TEXT, IN paired TEXT, 
										IN geneIds LONGTEXT, IN minscore TEXT, IN mindist INT, 
										IN maxdist INT, IN exclList TEXT, IN method TEXT, IN userId INT)
COMMENT 'type 2 - promotors, ext'
BEGIN
   SET @s = CONCAT('SELECT bsa.promotor_id as promotor_id, bsb.annotation_id as annotation, pa.gene_id as acc_short, ',
   					'pa.gene_id_version as acc, pa.strand as strand, pa.shortname as shortname, pa.details as details ',
   					'FROM bindingsite bsa INNER JOIN promotor pa ', 
   					'ON bsa.promotor_id = pa.id, ',
   					'bindingsite bsb '
   					'WHERE bsa.annotation_id IN (', paired, ') ',
   					'AND bsa.annotation_id NOT IN (', exclList ,') ',
   					'AND bsb.annotation_id IN (', matrix, ') ',
   					'AND bsb.annotation_id NOT IN (', exclList ,') ',
   					'AND pa.id in (',geneIds,') ',
   					'AND bsa.id != bsb.id ', 
   					'AND bsa.promotor_id = bsb.promotor_id ',
					'AND bsa.', minscore, ' ',
					'AND bsb.', minscore, ' ',
   					'AND (bsb.start BETWEEN bsa.end+', mindist, ' AND bsa.end+', maxdist, ' ',
   					'OR bsb.end BETWEEN bsa.start-', maxdist, ' AND bsa.start-', mindist, ') ',
   					'AND (bsa.user_id IS NULL OR bsa.user_id = ', userId, ') ',
   					'AND (bsb.user_id IS NULL OR bsb.user_id = ', userId, ') ', 
   					'AND bsa.method_id = ', method, ' AND bsb.method_id = ', method);   					
   PREPARE stmt FROM @s;
   EXECUTE stmt;
END;
//


DROP PROCEDURE IF EXISTS getPromotorsQueryType2ExtPairedAllMeth//
CREATE PROCEDURE getPromotorsQueryType2ExtPairedAllMeth(IN genome INT, IN matrix TEXT, IN paired TEXT, 
										IN geneIds LONGTEXT, IN minscore TEXT, IN mindist INT, 
										IN maxdist INT, IN exclList TEXT, IN method TEXT, IN userId INT)
COMMENT 'type 2 - promotors, ext'
BEGIN
   SET @s = CONCAT('SELECT bsa.promotor_id as promotor_id, bsb.annotation_id as annotation, pa.gene_id as acc_short, ',
   					'pa.gene_id_version as acc, pa.strand as strand, pa.shortname as shortname, pa.details as details ',
   					'FROM bindingsite bsa INNER JOIN promotor pa ', 
   					'ON bsa.promotor_id = pa.id, ',
   					'bindingsite bsb '
   					'WHERE bsa.annotation_id IN (', paired, ') ',
   					'AND bsa.annotation_id NOT IN (', exclList ,') ',
   					'AND bsb.annotation_id IN (', matrix, ') ',
   					'AND bsb.annotation_id NOT IN (', exclList ,') ',
   					'AND pa.id in (',geneIds,') ',
   					'AND bsa.id != bsb.id ', 
   					'AND bsa.promotor_id = bsb.promotor_id ',
					'AND bsb.', minscore, ' ',
   					'AND (bsb.start BETWEEN bsa.end+', mindist, ' AND bsa.end+', maxdist, ' ',
   					'OR bsb.end BETWEEN bsa.start-', maxdist, ' AND bsa.start-', mindist, ') ',
   					'AND (bsa.user_id IS NULL OR bsa.user_id = ', userId, ') ',
   					'AND (bsb.user_id IS NULL OR bsb.user_id = ', userId, ') ', 
   					' AND bsb.method_id = ', method);   					
   PREPARE stmt FROM @s;
   EXECUTE stmt;
END;
//


DROP PROCEDURE IF EXISTS getBindingSiteQueryType2//
CREATE PROCEDURE getBindingSiteQueryType2(IN promotor_id INT, IN matrix TEXT, IN paired TEXT,
										  IN minscore TEXT, IN mindist INT, 
										  IN maxdist INT, IN exclList TEXT, IN method INT, IN userId INT)
COMMENT 'type 2 - bindingsite ids'
BEGIN
   SET @s = CONCAT('SELECT DISTINCT bsa.id as id1, bsb.id as id2 ',
   					'FROM bindingsite bsa, ', 
   					'bindingsite bsb '
   					'WHERE bsa.promotor_id = ', promotor_id, ' ',
   					'AND bsb.promotor_id = ', promotor_id, ' ',
   					'AND bsa.annotation_id IN (', paired, ') ',
   					'AND bsa.annotation_id NOT IN (', exclList ,') ',
   					'AND bsb.annotation_id IN (', matrix, ') ',
   					'AND bsb.annotation_id NOT IN (', exclList ,') ',
   					'AND bsa.id != bsb.id ', 
 					'AND bsa.', minscore, ' ',
					'AND bsb.', minscore, ' ',
   					'AND (bsb.start BETWEEN bsa.end+', mindist, ' AND bsa.end+', maxdist, ' ',
   					'OR bsb.end BETWEEN bsa.start-', maxdist, ' AND bsa.start-', mindist, ') ',
   					'AND (bsa.user_id IS NULL OR bsa.user_id = ', userId, ') ',
   					'AND (bsb.user_id IS NULL OR bsb.user_id = ', userId, ') ',   					
   					'AND bsa.method_id = ', method, ' AND bsb.method_id = ', method);
   PREPARE stmt FROM @s;
   EXECUTE stmt;
END;
//


DROP PROCEDURE IF EXISTS getBindingSiteQueryType2PairedAllMeth//
CREATE PROCEDURE getBindingSiteQueryType2PairedAllMeth(IN promotor_id INT, IN matrix TEXT, IN paired TEXT,
										  IN minscore TEXT, IN mindist INT, 
										  IN maxdist INT, IN exclList TEXT, IN method INT, IN userId INT)
COMMENT 'type 2 - bindingsite ids'
BEGIN
   SET @s = CONCAT('SELECT DISTINCT bsa.id as id1, bsb.id as id2 ',
   					'FROM bindingsite bsa, ', 
   					'bindingsite bsb '
   					'WHERE bsa.promotor_id = ', promotor_id, ' ',
   					'AND bsb.promotor_id = ', promotor_id, ' ',
   					'AND bsa.annotation_id IN (', paired, ') ',
   					'AND bsa.annotation_id NOT IN (', exclList ,') ',
   					'AND bsb.annotation_id IN (', matrix, ') ',
   					'AND bsb.annotation_id NOT IN (', exclList ,') ',
   					'AND bsa.id != bsb.id ', 
					'AND bsb.', minscore, ' ',
   					'AND (bsb.start BETWEEN bsa.end+', mindist, ' AND bsa.end+', maxdist, ' ',
   					'OR bsb.end BETWEEN bsa.start-', maxdist, ' AND bsa.start-', mindist, ') ',
   					'AND (bsa.user_id IS NULL OR bsa.user_id = ', userId, ') ',
   					'AND (bsb.user_id IS NULL OR bsb.user_id = ', userId, ') ',   					
   					'AND bsb.method_id = ', method);
   PREPARE stmt FROM @s;
   EXECUTE stmt;
END;
//


DROP PROCEDURE IF EXISTS getPromotorsQueryType4_old//
CREATE PROCEDURE getPromotorsQueryType4_old(IN genome INT, IN refgenome INT, IN matrix TEXT, IN paired TEXT, 
										IN geneIds LONGTEXT, IN minscore TEXT, IN mindist INT, 
										IN maxdist INT, IN exclList TEXT, IN method INT, IN userId INT)
    COMMENT 'type 4 - promotors'
BEGIN
   SET @s = CONCAT('SELECT DISTINCT bsa.promotor_id as promotor_id, pa.gene_id as acc_short, ',
   					'pa.gene_id_version as acc, pa.strand as strand, pa.shortname as shortname, pa.details as details, ',
   					'h.promotor_id2 as hom_promotor_id, 1 as hom_matches ',
   					'FROM bindingsite bsa INNER JOIN promotor pa ',
   					'ON bsa.promotor_id = pa.id ',
   					'INNER JOIN view_homologene_genome h ', 
   					'ON bsa.promotor_id = h.promotor_id1, ', 
   					'bindingsite bsb, ', 
   					'bindingsite bsc, ', 
   					'bindingsite bsd ', 
   					'WHERE bsa.annotation_id IN (', paired, ') ',
   					'AND bsa.annotation_id NOT IN (', exclList ,') ',
   					'AND bsb.annotation_id IN (', matrix, ') ',
   					'AND bsb.annotation_id NOT IN (', exclList ,') ',
   					'AND pa.id in (',geneIds,') ',
   					'AND bsa.id != bsb.id ', 
   					'AND bsa.promotor_id = bsb.promotor_id ',
   					'AND bsa.', minscore, ' ',
					'AND bsb.', minscore, ' ',
   					'AND (bsb.start BETWEEN bsa.end+', mindist, ' AND bsa.end+', maxdist, ' ',
   					' OR bsb.end BETWEEN bsa.start-', maxdist, ' AND bsa.start-', mindist, ') ',
   					'AND (bsa.user_id IS NULL OR bsa.user_id = ', userId, ') ',
   					'AND (bsb.user_id IS NULL OR bsb.user_id = ', userId, ') ', 
   					'AND (h.genome_id2 = ', refgenome, ') ',
   					'AND bsc.annotation_id = bsa.annotation_id ',
   					'AND bsd.annotation_id = bsb.annotation_id ',
   					'AND bsc.promotor_id = h.promotor_id2 ', 
   					'AND bsd.promotor_id = h.promotor_id2 ',
   					'AND bsc.id != bsd.id ', 
   					'AND bsc.', minscore, ' ',
					'AND bsd.', minscore, ' ',
   					'AND (bsd.start BETWEEN bsc.end+', mindist, ' AND bsc.end+', maxdist, ' ',
   					' OR bsd.end BETWEEN bsc.start-',  maxdist, ' AND bsc.start-', mindist, ') ', 
   					'AND (bsc.user_id IS NULL OR bsc.user_id = ', userId, ') ', 
   					'AND (bsd.user_id IS NULL OR bsd.user_id = ', userId, ') ', 
   					'AND bsa.method_id = ', method, ' AND bsb.method_id = ', method, ' ' 
   					'AND bsc.method_id = ', method, ' AND bsd.method_id = ', method);
   PREPARE stmt FROM @s;
   EXECUTE stmt;
END;
//

DROP PROCEDURE IF EXISTS getPromotorsQueryType4//
CREATE PROCEDURE getPromotorsQueryType4(IN genome INT, IN refgenome INT, IN matrix TEXT, IN paired TEXT, 
										IN geneIds LONGTEXT, IN minscore TEXT, IN mindist INT, 
										IN maxdist INT, IN exclList TEXT, IN method INT, IN userId INT)
    COMMENT 'type 4 -promotors '
BEGIN
   SET @s = CONCAT('SELECT tbl.prom_id as promotor_id, pa.gene_id as acc_short, ', 
	'pa.gene_id_version as acc, pa.strand as strand, pa.shortname as shortname, pa.details as details, 1 as hom_matches FROM (', 
		'SELECT DISTINCT distinct h.promotor_id1 as prom_id, bsa.annotation_id as pair1, bsb.annotation_id as pair2 ',
		'from view_homologene_genome h ',
		'inner join bindingsite bsa on bsa.promotor_id = h.promotor_id1 ',
		'inner join bindingsite bsb on bsb.promotor_id = h.promotor_id1 ',
		'where h.genome_id1 = ', genome, ' ',
		'and h.genome_id2 = ', refgenome, ' ', 
		'AND (bsa.user_id IS NULL OR bsa.user_id = ',userId,')  ',
		'AND (bsb.user_id IS NULL OR bsb.user_id = ',userId,')  ', 
		'AND bsa.method_id = ',method,' AND bsb.method_id = ',method,'  ',
		'AND bsa.annotation_id IN (',paired,')  ',
		'AND bsa.annotation_id NOT IN (',exclList,')  ', 
		'AND bsb.annotation_id IN (',matrix,')  ',
		'AND bsb.annotation_id NOT IN (',exclList,') ',
		'AND (h.promotor_id1 in (',geneIds,'))  ',
		'AND bsa.id != bsb.id  ',
		'AND bsa.',minscore,'  ',
		'AND bsb.',minscore,'  ',
		'AND (bsb.start BETWEEN bsa.end+',mindist,' AND bsa.end+',maxdist,'  ',
		' OR bsb.end BETWEEN bsa.start-',maxdist,' AND bsa.start-',mindist,')  ',
		'UNION ALL ',
		'SELECT DISTINCT distinct h.promotor_id1 as prom_id, bsa.annotation_id as pair1, bsb.annotation_id as pair2  ',
		'from view_homologene_genome h ',
		'inner join bindingsite bsa on bsa.promotor_id = h.promotor_id2 ',
		'inner join bindingsite bsb on bsb.promotor_id = h.promotor_id2 ',
		'where h.genome_id1 = ', genome, ' ',
		'and h.genome_id2 = ', refgenome, ' ', 
		'AND (bsa.user_id IS NULL OR bsa.user_id = ',userId,')  ',
		'AND (bsb.user_id IS NULL OR bsb.user_id = ',userId,')  ', 
		'AND bsa.method_id = ',method,' AND bsb.method_id = ',method,'  ',
		'AND bsa.annotation_id IN (',paired,')  ',
		'AND bsa.annotation_id NOT IN (',exclList,')  ', 
		'AND bsb.annotation_id IN (',matrix,')  ',
		'AND bsb.annotation_id NOT IN (',exclList,') ',
		'AND (h.promotor_id1 in (',geneIds,'))  ',
		'AND bsa.id != bsb.id  ',
		'AND bsa.',minscore,'  ',
		'AND bsb.',minscore,'  ',
		'AND (bsb.start BETWEEN bsa.end+',mindist,' AND bsa.end+',maxdist,'  ',
		' OR bsb.end BETWEEN bsa.start-',maxdist,' AND bsa.start-',mindist,')  ',
	') as tbl inner join promotor pa on tbl.prom_id = pa.id ',
	'GROUP BY tbl.prom_id, tbl.pair1, tbl.pair2 HAVING COUNT(*) > 1 ');
   PREPARE stmt FROM @s;
   EXECUTE stmt;
END;
//


DROP PROCEDURE IF EXISTS getPromotorsQueryType4PairedAllMeth//
CREATE PROCEDURE getPromotorsQueryType4PairedAllMeth(IN genome INT, IN refgenome INT, IN matrix TEXT, IN paired TEXT, 
										IN geneIds LONGTEXT, IN minscore TEXT, IN mindist INT, 
										IN maxdist INT, IN exclList TEXT, IN method INT, IN userId INT)
COMMENT 'type 4 - promotors'
BEGIN
    SET @s = CONCAT('SELECT tbl.prom_id as promotor_id, pa.gene_id as acc_short, ', 
	'pa.gene_id_version as acc, pa.strand as strand, pa.shortname as shortname, pa.details as details, 1 as hom_matches FROM (', 
		'SELECT DISTINCT distinct h.promotor_id1 as prom_id, bsa.annotation_id as pair1, bsb.annotation_id as pair2 ',
		'from view_homologene_genome h ',
		'inner join bindingsite bsa on bsa.promotor_id = h.promotor_id1 ',
		'inner join bindingsite bsb on bsb.promotor_id = h.promotor_id1 ',
		'where h.genome_id1 = ', genome, ' ',
		'and h.genome_id2 = ', refgenome, ' ', 
		'AND (bsa.user_id IS NULL OR bsa.user_id = ',userId,')  ',
		'AND (bsb.user_id IS NULL OR bsb.user_id = ',userId,')  ', 
		'AND bsb.method_id = ',method,'  ',
		'AND bsa.annotation_id IN (',paired,')  ',
		'AND bsa.annotation_id NOT IN (',exclList,')  ', 
		'AND bsb.annotation_id IN (',matrix,')  ',
		'AND bsb.annotation_id NOT IN (',exclList,') ',
		'AND (h.promotor_id1 in (',geneIds,'))  ',
		'AND bsa.id != bsb.id  ',
		'AND bsa.',minscore,'  ',
		'AND bsb.',minscore,'  ',
		'AND (bsb.start BETWEEN bsa.end+',mindist,' AND bsa.end+',maxdist,'  ',
		' OR bsb.end BETWEEN bsa.start-',maxdist,' AND bsa.start-',mindist,')  ',
		'UNION ALL ',
		'SELECT DISTINCT distinct h.promotor_id1 as prom_id, bsa.annotation_id as pair1, bsb.annotation_id as pair2  ',
		'from view_homologene_genome h ',
		'inner join bindingsite bsa on bsa.promotor_id = h.promotor_id2 ',
		'inner join bindingsite bsb on bsb.promotor_id = h.promotor_id2 ',
		'where h.genome_id1 = ', genome, ' ',
		'and h.genome_id2 = ', refgenome, ' ', 
		'AND (bsa.user_id IS NULL OR bsa.user_id = ',userId,')  ',
		'AND (bsb.user_id IS NULL OR bsb.user_id = ',userId,')  ', 
		'AND bsb.method_id = ',method,'  ',
		'AND bsa.annotation_id IN (',paired,')  ',
		'AND bsa.annotation_id NOT IN (',exclList,')  ', 
		'AND bsb.annotation_id IN (',matrix,')  ',
		'AND bsb.annotation_id NOT IN (',exclList,') ',
		'AND (h.promotor_id1 in (',geneIds,'))  ',
		'AND bsa.id != bsb.id  ',
		'AND bsa.',minscore,'  ',
		'AND bsb.',minscore,'  ',
		'AND (bsb.start BETWEEN bsa.end+',mindist,' AND bsa.end+',maxdist,'  ',
		' OR bsb.end BETWEEN bsa.start-',maxdist,' AND bsa.start-',mindist,')  ',
	') as tbl inner join promotor pa on tbl.prom_id = pa.id ',
	'GROUP BY tbl.prom_id, tbl.pair1, tbl.pair2 HAVING COUNT(*) > 1 ');
   PREPARE stmt FROM @s;
   EXECUTE stmt;
END;
//


DROP PROCEDURE IF EXISTS getPromotorsQueryType4NoHom//
CREATE PROCEDURE getPromotorsQueryType4NoHom(IN genome INT, IN refgenome INT, IN matrix TEXT, IN paired TEXT, 
										IN geneIds LONGTEXT, IN minscore TEXT, IN mindist INT, 
										IN maxdist INT, IN exclList TEXT, IN method INT, IN userId INT)
COMMENT 'type 4 - promotors'
BEGIN
   SET @s = CONCAT('SELECT DISTINCT bsa.promotor_id as promotor_id, pa.gene_id as acc_short, ',
   					'pa.gene_id_version as acc, pa.strand as strand, pa.shortname as shortname, pa.details as details, ',
   					'h.promotor_id2 as hom_promotor_id, 0 as hom_matches ',
   					'FROM bindingsite bsa INNER JOIN promotor pa ',
   					'ON bsa.promotor_id = pa.id ',
   					'INNER JOIN view_homologene_genome h ', 
   					'ON bsa.promotor_id = h.promotor_id1, ', 
   					'bindingsite bsb ', 
   					'WHERE bsa.annotation_id IN (', paired, ') ',
   					'AND bsa.annotation_id NOT IN (', exclList ,') ',
   					'AND bsb.annotation_id IN (', matrix, ') ',
   					'AND bsb.annotation_id NOT IN (', exclList ,') ',
   					'AND pa.id in (',geneIds,') ',
   					'AND bsa.id != bsb.id ', 
   					'AND bsa.promotor_id = bsb.promotor_id ',
   					'AND bsa.', minscore, ' ',
					'AND bsb.', minscore, ' ',
   					'AND (bsb.start BETWEEN bsa.end+', mindist, ' AND bsa.end+', maxdist, ' ',
   					' OR bsb.end BETWEEN bsa.start-', maxdist, ' AND bsa.start-', mindist, ') ',
   					'AND (bsa.user_id IS NULL OR bsa.user_id = ', userId, ') ',
   					'AND (bsb.user_id IS NULL OR bsb.user_id = ', userId, ') ',
   					'AND bsa.method_id = ', method, ' AND bsb.method_id = ', method, ' ' 
   					'AND h.genome_id2 = ', refgenome);
   PREPARE stmt FROM @s;
   EXECUTE stmt;
END;
//

DROP PROCEDURE IF EXISTS getPromotorsQueryType4NoHomPairedAllMeth//
CREATE PROCEDURE getPromotorsQueryType4NoHomPairedAllMeth(IN genome INT, IN refgenome INT, IN matrix TEXT, IN paired TEXT, 
										IN geneIds LONGTEXT, IN minscore TEXT, IN mindist INT, 
										IN maxdist INT, IN exclList TEXT, IN method INT, IN userId INT)
COMMENT 'type 4 - promotors'
BEGIN
   SET @s = CONCAT('SELECT DISTINCT bsa.promotor_id as promotor_id, pa.gene_id as acc_short, ',
   					'pa.gene_id_version as acc, pa.strand as strand, pa.shortname as shortname, pa.details as details, ',
   					'h.promotor_id2 as hom_promotor_id, 0 as hom_matches ',
   					'FROM bindingsite bsa INNER JOIN promotor pa ',
   					'ON bsa.promotor_id = pa.id ',
   					'INNER JOIN view_homologene_genome h ', 
   					'ON bsa.promotor_id = h.promotor_id1, ', 
   					'bindingsite bsb ', 
   					'WHERE bsa.annotation_id IN (', paired, ') ',
   					'AND bsa.annotation_id NOT IN (', exclList ,') ',
   					'AND bsb.annotation_id IN (', matrix, ') ',
   					'AND bsb.annotation_id NOT IN (', exclList ,') ',
   					'AND pa.id in (',geneIds,') ',
   					'AND bsa.id != bsb.id ', 
   					'AND bsa.promotor_id = bsb.promotor_id ',
					'AND bsb.', minscore, ' ',
   					'AND (bsb.start BETWEEN bsa.end+', mindist, ' AND bsa.end+', maxdist, ' ',
   					' OR bsb.end BETWEEN bsa.start-', maxdist, ' AND bsa.start-', mindist, ') ',
   					'AND (bsa.user_id IS NULL OR bsa.user_id = ', userId, ') ',
   					'AND (bsb.user_id IS NULL OR bsb.user_id = ', userId, ') ',
   					'AND bsb.method_id = ', method, ' ' 
   					'AND h.genome_id2 = ', refgenome);
   PREPARE stmt FROM @s;
   EXECUTE stmt;
END;
//


DROP PROCEDURE IF EXISTS getBindingSiteQueryType4//
CREATE PROCEDURE getBindingSiteQueryType4(IN promotor_id INT, IN refgenome INT, IN matrix TEXT, 
										  IN paired TEXT, IN minscore TEXT, IN mindist INT, 
										  IN maxdist INT, IN exclList TEXT, IN method INT, IN userId INT)
COMMENT 'type 4 - bindingsite ids'
BEGIN
   SET @s = CONCAT('SELECT DISTINCT bsa.id as id1, bsb.id as id2, ', 
   					'hp.acc_short as hom_acc_short, hp.acc as hom_acc, ',
   					'(SELECT COUNT(*) FROM bindingsite bsc, bindingsite bsd ',
   					' WHERE bsc.annotation_id = bsa.annotation_id ', 
   					' AND bsd.annotation_id = bsb.annotation_id ',
   					' AND h.promotor_id2 IS NOT NULL '
   					' AND bsc.promotor_id = h.promotor_id2 ', 
   					' AND bsd.promotor_id = h.promotor_id2 ', 
   					' AND bsc.id != bsd.id ', 
					' AND bsc.', minscore, ' ',
					' AND bsd.', minscore, ' ',
   					' AND (bsd.start BETWEEN bsc.end+', mindist, ' AND bsc.end+', maxdist, ' ',
   					' OR bsd.end BETWEEN bsc.start-', maxdist, ' AND bsc.start-', mindist, ') ',
   					' AND (bsc.user_id IS NULL OR bsc.user_id = ', userId, ') ',
   					' AND (bsd.user_id IS NULL OR bsd.user_id = ', userId, ') ', 
   					' AND bsc.method_id = ', method,' AND bsd.method_id= ', method, ') > 0 as hommatch ',
   					'FROM bindingsite bsa LEFT JOIN view_homologene_genome h ', 
   					'ON bsa.promotor_id = h.promotor_id1 ', 
   					'LEFT JOIN view_promotor_protein hp ', 
   					'ON h.promotor_id2 = hp.promotor_id, ', 
   					'bindingsite bsb ', 
   					'WHERE bsa.promotor_id = ', promotor_id, ' ',
   					'AND bsb.promotor_id = ', promotor_id, ' ',
   					'AND bsa.annotation_id IN (', paired, ') ',
   					'AND bsa.annotation_id NOT IN (', exclList ,') ',
   					'AND bsb.annotation_id IN (', matrix, ') ',
   					'AND bsb.annotation_id NOT IN (', exclList ,') ',
   					'AND bsa.id != bsb.id ', 
					'AND bsa.', minscore, ' ',
					'AND bsb.', minscore, ' ',
   					'AND (bsb.start BETWEEN bsa.end+', mindist, ' AND bsa.end+', maxdist, ' ',
   					' OR bsb.end BETWEEN bsa.start-', maxdist, ' AND bsa.start-', mindist, ') ',
   					'AND (bsa.user_id IS NULL OR bsa.user_id = ', userId, ') ',
   					'AND (bsb.user_id IS NULL OR bsb.user_id = ', userId, ') ', 
   					'AND (h.genome_id2 IS NULL OR h.genome_id2 = ', refgenome, ') ', 
   					'AND bsa.method_id = ', method, ' AND bsb.method_id = ', method);
   PREPARE stmt FROM @s;
   EXECUTE stmt;
END;
//


DROP PROCEDURE IF EXISTS getBindingSiteQueryType4PairedAllMeth//
CREATE PROCEDURE getBindingSiteQueryType4PairedAllMeth(IN promotor_id INT, IN refgenome INT, IN matrix TEXT, 
										  IN paired TEXT, IN minscore TEXT, IN mindist INT, 
										  IN maxdist INT, IN exclList TEXT, IN method INT, IN userId INT)
COMMENT 'type 4 - bindingsite ids'
BEGIN
   SET @s = CONCAT('SELECT DISTINCT bsa.id as id1, bsb.id as id2, ', 
   					'hp.acc_short as hom_acc_short, hp.acc as hom_acc, ',
   					'(SELECT COUNT(*) FROM bindingsite bsc, bindingsite bsd ',
   					' WHERE bsc.annotation_id = bsa.annotation_id ', 
   					' AND bsd.annotation_id = bsb.annotation_id ',
   					' AND h.promotor_id2 IS NOT NULL '
   					' AND bsc.promotor_id = h.promotor_id2 ', 
   					' AND bsd.promotor_id = h.promotor_id2 ', 
   					' AND bsc.id != bsd.id ', 
					' AND bsd.', minscore, ' ',
   					' AND (bsd.start BETWEEN bsc.end+', mindist, ' AND bsc.end+', maxdist, ' ',
   					' OR bsd.end BETWEEN bsc.start-', maxdist, ' AND bsc.start-', mindist, ') ',
   					' AND (bsc.user_id IS NULL OR bsc.user_id = ', userId, ') ',
   					' AND (bsd.user_id IS NULL OR bsd.user_id = ', userId, ') ', 
   					' AND bsd.method_id= ', method, ') > 0 as hommatch ',
   					'FROM bindingsite bsa LEFT JOIN view_homologene_genome h ', 
   					'ON bsa.promotor_id = h.promotor_id1 ', 
   					'LEFT JOIN view_promotor_protein hp ', 
   					'ON h.promotor_id2 = hp.promotor_id, ', 
   					'bindingsite bsb ', 
   					'WHERE bsa.promotor_id = ', promotor_id, ' ',
   					'AND bsb.promotor_id = ', promotor_id, ' ',
   					'AND bsa.annotation_id IN (', paired, ') ',
   					'AND bsa.annotation_id NOT IN (', exclList ,') ',
   					'AND bsb.annotation_id IN (', matrix, ') ',
   					'AND bsb.annotation_id NOT IN (', exclList ,') ',
   					'AND bsa.id != bsb.id ',					
					'AND bsb.', minscore, ' ',
   					'AND (bsb.start BETWEEN bsa.end+', mindist, ' AND bsa.end+', maxdist, ' ',
   					' OR bsb.end BETWEEN bsa.start-', maxdist, ' AND bsa.start-', mindist, ') ',
   					'AND (bsa.user_id IS NULL OR bsa.user_id = ', userId, ') ',
   					'AND (bsb.user_id IS NULL OR bsb.user_id = ', userId, ') ', 
   					'AND (h.genome_id2 IS NULL OR h.genome_id2 = ', refgenome, ') ', 
   					'AND bsb.method_id = ', method);
   PREPARE stmt FROM @s;
   EXECUTE stmt;
END;
//


DROP PROCEDURE IF EXISTS getPromotorsQueryType3NoHom//
CREATE PROCEDURE getPromotorsQueryType3NoHom(IN genome INT, IN refgenome INT, IN matrix TEXT,  
										IN geneIds LONGTEXT, IN minscore TEXT,
										IN exclList TEXT, IN method INT, IN userId INT)
COMMENT 'type 3 - promotors, Attention! Promotors with a homologene match'
BEGIN
   SET @s = CONCAT('SELECT DISTINCT bsa.promotor_id as promotor_id, pa.gene_id as acc_short, ',
   					'pa.gene_id_version as acc, pa.strand as strand, pa.shortname as shortname, pa.details as details, ',
   					'h.promotor_id2 as hom_promotor_id, 1 as hom_matches ',
   					'FROM bindingsite bsa INNER JOIN promotor pa ',
   					'ON bsa.promotor_id = pa.id ',
   					'INNER JOIN view_homologene_genome h ', 
   					'ON bsa.promotor_id = h.promotor_id1 ', 
   					'WHERE bsa.annotation_id IN (', matrix, ') ',
   					'AND bsa.annotation_id NOT IN (', exclList ,') ',
   					'AND pa.id in (',geneIds,') ',
					'AND bsa.', minscore, ' ',
   					'AND (bsa.user_id IS NULL OR bsa.user_id = ', userId, ') ',
   					'AND h.genome_id2 = ', refgenome, ' ',
   					'AND bsa.method_id = ', method, ' ', 
					' GROUP BY bsa.promotor_id, h.promotor_id2 ');
   PREPARE stmt FROM @s;
   EXECUTE stmt;
END;
//


DROP PROCEDURE IF EXISTS getPromotorsQueryType3//
CREATE PROCEDURE getPromotorsQueryType3(IN genome INT, IN refgenome INT, IN matrix TEXT,  
										IN geneIds LONGTEXT, IN minscore TEXT,
										IN exclList TEXT, IN method INT, IN userId INT)
COMMENT 'type 3 - promotors, Attention! Promotors with a homologene match'
BEGIN
   SET @s = CONCAT('SELECT DISTINCT bsa.promotor_id as promotor_id, pa.gene_id as acc_short, ',
   					'pa.gene_id_version as acc, pa.strand as strand, pa.shortname as shortname, pa.details as details, ',
   					'h.promotor_id2 as hom_promotor_id, count(bsc.id) as hom_matches ',
   					'FROM bindingsite bsa INNER JOIN promotor pa ',
   					'ON bsa.promotor_id = pa.id ',
   					'INNER JOIN view_homologene_genome h ', 
   					'ON bsa.promotor_id = h.promotor_id1, ', 
   					'bindingsite bsc ', 
   					'WHERE bsa.annotation_id IN (', matrix, ') ',
   					'AND bsa.annotation_id NOT IN (', exclList ,') ',
   					'AND pa.id in (',geneIds,') ',
					'AND bsa.', minscore, ' ',
   					'AND (bsa.user_id IS NULL OR bsa.user_id = ', userId, ') ',
   					'AND h.genome_id2 = ', refgenome, ' ',
   					'AND bsc.annotation_id = bsa.annotation_id ',
   					'AND bsc.promotor_id = h.promotor_id2 ', 
					'AND bsc.', minscore, ' ',
   					'AND (bsc.user_id IS NULL OR bsc.user_id = ', userId, ') ', 
   					'AND bsa.method_id = ', method, ' AND bsc.method_id = ', method, ' ', 
					' GROUP BY bsa.promotor_id, h.promotor_id2 ');
   					
   PREPARE stmt FROM @s;
   EXECUTE stmt;
END;
//


DROP PROCEDURE IF EXISTS getPromotorsQueryType3_old//
CREATE PROCEDURE getPromotorsQueryType3_old(IN genome INT, IN refgenome INT, IN matrix TEXT,  
										IN geneIds LONGTEXT, IN minscore TEXT,
										IN exclList TEXT, IN method INT, IN userId INT)
COMMENT 'type 3 - promotors, Attention! Promotors with a homologene match'
BEGIN
   SET @s = CONCAT('SELECT DISTINCT bsa.promotor_id as promotor_id, pa.gene_id as acc_short, ',
   					'pa.gene_id_version as acc, pa.strand as strand, pa.shortname as shortname, pa.details as details, ',
   					'h.promotor_id2 as hom_promotor_id, count(bsc.id) as hom_matches ',
   					'FROM bindingsite bsa INNER JOIN promotor pa ',
   					'ON bsa.promotor_id = pa.id ',
   					'LEFT JOIN view_homologene_genome h ', 
   					'ON bsa.promotor_id = h.promotor_id1, ', 
   					'bindingsite bsc ', 
   					'WHERE pa.genome_id = ', genome, ' ',
   					'AND bsa.annotation_id IN (', matrix, ') ',
   					'AND bsa.annotation_id NOT IN (', exclList ,') ',
   					'AND pa.id in (',geneIds,') ',
					'AND bsa.', minscore, ' ',
   					'AND (bsa.user_id IS NULL OR bsa.user_id = ', userId, ') ',
   					'AND (h.genome_id2 IS NULL OR h.genome_id2 = ', refgenome, ') ',
   					'AND bsc.annotation_id = bsa.annotation_id ',
   					'AND bsc.promotor_id = h.promotor_id2 ', 
					'AND bsc.', minscore, ' ',
   					'AND (bsc.user_id IS NULL OR bsc.user_id = ', userId, ') ', 
   					'AND bsa.method_id = ', method, ' AND bsc.method_id = ', method, ' ', 
					' GROUP BY bsa.promotor_id, h.promotor_id2 ',
   					'UNION ',
   					'SELECT DISTINCT bsa.promotor_id as promotor_id, pa.gene_id as acc_short, ',
   					'pa.gene_id_version as acc, pa.strand as strand, pa.shortname as shortname, pa.details as details, ',
   					'h.promotor_id2 as hom_promotor_id, 0 as hom_matches ',
   					'FROM bindingsite bsa INNER JOIN promotor pa ',
   					'ON bsa.promotor_id = pa.id ',
   					'LEFT JOIN view_homologene_genome h ', 
   					'ON bsa.promotor_id = h.promotor_id1 ', 
   					'WHERE pa.genome_id = ', genome, ' ',
   					'AND bsa.annotation_id IN (', matrix, ') ',
   					'AND bsa.annotation_id NOT IN (', exclList ,') ',
   					'AND pa.id in (',geneIds,') ',
   					'AND bsa.', minscore, ' ',
   					'AND (bsa.user_id IS NULL OR bsa.user_id = ', userId, ') ',
   					'AND (h.genome_id2 IS NULL OR h.genome_id2 = ', refgenome, ') ', 
   					'AND bsa.method_id = ', method, ' ', 
					' GROUP BY bsa.promotor_id, h.promotor_id2 ');
   					
   PREPARE stmt FROM @s;
   EXECUTE stmt;
END;
//


DROP PROCEDURE IF EXISTS getBindingSiteQueryType3//
CREATE PROCEDURE getBindingSiteQueryType3(IN promotor_id INT, IN refgenome INT, IN matrix TEXT, 
										  IN minscore TEXT,
										  IN exclList TEXT, IN method INT, IN userId INT)
COMMENT 'type 3 - bindingsite ids'
BEGIN
   SET @s = CONCAT('SELECT DISTINCT bsa.id as id, ', 
   					'hp.acc_short as hom_acc_short, hp.acc as hom_acc, ',
   					'(SELECT COUNT(*) FROM bindingsite bsc ',
   					' WHERE bsc.annotation_id = bsa.annotation_id ', 
   					' AND h.promotor_id2 IS NOT NULL '
   					' AND bsc.promotor_id = h.promotor_id2 ',
 					' AND bsc.', minscore, ' ',
   					' AND bsc.method_id = ', method, ' ) > 0 as hommatch ',
   					'FROM bindingsite bsa LEFT JOIN view_homologene_genome h ', 
   					'ON bsa.promotor_id = h.promotor_id1 ', 
   					'LEFT JOIN view_promotor_protein hp ', 
   					'ON h.promotor_id2 = hp.promotor_id ', 
   					'WHERE bsa.promotor_id = ', promotor_id, ' ',
   					'AND bsa.annotation_id IN (', matrix, ') ',
   					'AND bsa.annotation_id NOT IN (', exclList ,') ',
					'AND bsa.', minscore, ' ',
   					'AND (bsa.user_id IS NULL OR bsa.user_id = ', userId, ') ',
   					'AND (h.genome_id2 IS NULL OR h.genome_id2 = ', refgenome, ') ', 
   					'AND bsa.method_id = ', method);
   PREPARE stmt FROM @s;
   EXECUTE stmt;
END;
//


DROP PROCEDURE IF EXISTS getBindingSiteShowAlways//
CREATE PROCEDURE getBindingSiteShowAlways(IN promotor_id INT, IN exclList TEXT, IN method INT, IN userId INT)
COMMENT 'show always bindingsites'
BEGIN
   SET @s = CONCAT('SELECT DISTINCT bsa.id as id, m.show_always as show_always ',
   					'FROM bindingsite bsa ',
   					'INNER JOIN method m on bsa.method_id = m.id '
   					'WHERE bsa.promotor_id = ', promotor_id,' ', 
   					'AND bsa.method_id != ', method, ' ',
   					'AND (bsa.user_id IS NULL OR bsa.user_id = ', userId, ') ');
   PREPARE stmt FROM @s;
   EXECUTE stmt;
END;
//

delimiter ;
