# Supplementary material for: D-Light on promoters: a client-server system for the analysis and visualization of cis-regulatory elements
Source: BMC Bioinformatics. 2013 Apr 24;14:140. doi: 10.1186/1471-2105-14-140 (PMC3685601; doi:10.1186/1471-2105-14-140)
Supplement: Additional file 3 — Installation package. Server and client software for local installation. [file 1471-2105-14-140-S3.zip › dloprom-1.1/install/scanner/run-scanner.py]

#########################################################################
#  Copyright (C) 2010-2012  D-Light Team, University of Salzburg /
#  Upper Austria University of Applied Science
#  
#  This program is free software: you can redistribute it and/or modify
#  it under the terms of the GNU General Public License as published by
#  the Free Software Foundation, either version 3 of the License, or
#  (at your option) any later version.
#
#  This program is distributed in the hope that it will be useful,
#  but WITHOUT ANY WARRANTY; without even the implied warranty of
#  MERCHANTABILITY or FITNESS FOR A PARTICULAR PURPOSE.  See the
#  GNU General Public License for more details.
#
#  You should have received a copy of the GNU General Public License
#  along with this program.  If not, see <http://www.gnu.org/licenses/>.
#########################################################################

import sys, MySQLdb, getopt, getpass, os
from xml.dom import minidom
from helpers import *

def getMyHomeAdress():
    if os.sep not in sys.argv[0]:
        return os.path.realpath('.')
    else:
        return os.path.realpath(os.path.dirname(sys.argv[0]))


sys.path.append(getMyHomeAdress())
import fscan
import helpers


pfms = {}
fastas = {}

#returns a list of all public (+users) sequence ids 
def list_fastas(mysqldb, user_id=None, genome=None):
    if genome == None:
        stmt = "select distinct id, sequence from promotor where (user_id is null"
    else:
        stmt = "select distinct id, sequence from promotor where genome_id = " + genome + " and (user_id is null" 
    if (user_id):
        stmt += " or user_id = " + str(user_id) + ")"
    else:
        stmt += ")"
        
    cursor = mysqldb.cursor()
    cursor.execute(stmt)
    entries = cursor.fetchall()
    cursor.close()
    
    ids = []

    for e in entries:
        ids.append(e[0])
        fastas[e[0]] = (e[0], e[1])
        
    return ids

#parse a sequence-id file and returns the ids 
def file_fastas(seqfile): 
    ids = []
    
    if (os.path.exists(seqfile)):
        f = file(seqfile, 'r')
        for l in f.readlines():
            l = l.strip()
            if len(l) > 0:
                ids.append(l)
        f.close()
    return ids


#returns a list of all public (+users) pfm ids 
def list_pfms(mysqldb, user_id=None):
    stmt = "select distinct id from view_matrix where user_id is null"
    if (user_id):
        stmt += " or user_id = " + str(user_id)
    
    cursor = mysqldb.cursor()
    cursor.execute(stmt)
    entries = cursor.fetchall()
    cursor.close()
    
    ids = []
    for e in entries:
        ids.append(e[0])
        
    return ids

def file_pfms(pfmfile): 
    ids = []
    if (os.path.exists(pfmfile)):
        f = file(pfmfile, 'r')
        for l in f.readlines():
            l = l.strip()
            if len(l) > 0:
                ids.append(l);
        f.close()
    return ids

def get_pfm_from_db(id, mysqldb):
    #return string containing jaspar formatted pfm
    
    if pfms.has_key(id):
        return pfm[id]
    
    pfm = ">" + str(id)
    
    rows = ["A", "C", "G", "T"]
    cursor = mysqldb.cursor()
    
    for r in rows:
        pfm += "\n" + r + " ["
        stmt = "select value from matrix_data where matrix_id = %s  and row = %s order by col"
        cursor.execute(stmt, (id, r))
        values = cursor.fetchall()
        for v in values:
            pfm += str(v[0]) + " "
        pfm += "]"        
    
    cursor.close()
    
    pfms[id] = pfm
    
    return pfm
    
    

def get_sequence_from_db(id, mysqldb):
    #return tuple (id,sequence)
    
    if fastas.has_key(id):
        return fastas[id]
    
    stmt = "select id, sequence from promotor where id = %s"
    
    cursor = mysqldb.cursor()
    cursor.execute(stmt, (id))
    
    seq = cursor.fetchall()
    cursor.close()
   
    return seq[0]
    

def put_annotation(line, mysqldb, methodId, user_id):
    line = line.strip()
    #parse line
    l_ = line.split() #[gene id, matrix id, start, end, raw/log score, norm. score, p-value, orientation, bindingseq]
    if (len(l_) < 9):
        return
    
    #put values
    stmt = """
    insert into bindingsite 
    (promotor_id, method_id, annotation_id, start, end, score, pvalue, ori, binding_sequence, user_id) 
    values 
    (%s, %s, %s, %s, %s, %s, %s, %s, %s, %s)
    """
    
    try:
        cursor = mysqldb.cursor()
        cursor.execute(stmt, (l_[0], methodId, l_[1], l_[2], l_[3], l_[5], l_[6], l_[7], l_[8], user_id))
        cursor.close()
    except Exception, e:
        print "ERR: ", type(e), "\n", e
    

pseudocount = 1.0
bg = [0.25, 0.25, 0.25, 0.25]

def run(scoretype, scorecutoff, mysqldb, pfmId=None, pfmFile = None, seqId=None, seqFile=None, user_id=None, methodId=1, scaled=True, genome=None):
    #get the lists of database internal ids
    if seqId:
        fastas = [seqId]
    elif seqFile:
        fastas = file_fastas(seqfile)
    else:
        fastas = list_fastas(mysqldb, user_id, genome)
    if pfmId:
        pfms = [pfmId]
    elif pfmFile: 
        pfms = file_pfms(pfmFile)
    else:
        pfms = list_pfms(mysqldb, user_id)

    #fscan supports log and raw
    if scoretype == "log":
        pcut = float(scorecutoff)
        scut = -1000000
    else:
        pcut = 1.0
        scut = scorecutoff

    #create the pfm objects only once to save time
    plist = []
    for i in pfms:
        p = fscan.PFM()
        p.setFromJasparString(get_pfm_from_db(i, mysqldb))
        p.setPseudocount(pseudocount)
        p.setBackground(bg[0], bg[1], bg[2], bg[3])
        if(scoretype == 'log'):
            p.logScore()
        if(scoretype == 'raw'):
            p.rawScore()
        p.determineMinMaxScore()
        p.makePval()
        plist.append(p)

    s = fscan.SEQUENCE()

    #go through each sequence
    i=0
    for f in fastas:
        seq = get_sequence_from_db(f, mysqldb)
        s.setName(str(seq[0]))
        s.setFromString(seq[1])
        for p in plist:
            scores = fscan.ISCORES(p, s)
            scores.calc()

            r = scores.getResF(scut, 10000000, 0.0, pcut, scaled, True)
            if r != '':
                for line in r.split('\n'):
                    put_annotation(line, mysqldb, methodId, user_id)
            i+=1
            if i%5000==0:
                mysqldb.commit()
            
    mysqldb.commit()
    if user_id == None:
        stmt = "update bindingsite,annotation set bindingsite.user_id=annotation.user_id where bindingsite.annotation_id=annotation.id"
        try:
            cursor = mysqldb.cursor()
            cursor.execute(stmt)
            cursor.close()
            mysqldb.commit()
        except Exception, e:
            print "ERR: ", type(e), "\n", e    

def parseSetupFile (filename=None):
    setupFile = None
    
    if not filename:
        filename = os.path.join(getMyHomeAdress(), "setup.xml")
        if not os.path.exists(filename):
            return {"cutoff": None, "scoretype": None, "scaled": True}
    
    setupFile = file(filename, "r")    
    
    setup=minidom.parse(setupFile)

    scannerargs = getContentByPath(setup,'dlop.scanner-args').split()
    
    try:
        opt_, args_ = getopt.gnu_getopt(scannerargs, "s:p:b:P:S:m",
                                      ["scoring=","pseudocount=","background=",
                                       "pcut=","scut=","scaled","header"])
    except getopt.GetoptError, err:
        print str(err)
        usage()
        sys.exit(1)

    returnHash = {}
    
    for o, a in opt_:
        if o in ("-s", "--scoring"):
            returnHash["scoretype"] = a
        elif o in ("-P", "--pcut"):
            returnHash["cutoff"]=float(a)
        elif o in ("-S", "--scut"):
            returnHash["cutoff"]=float(a)
        elif o in ("-s,", "--scaled"):
            returnHash["scaled"] = True
        else:
            assert False, "unhandled option"

    return returnHash


def updateMethod_annotation (mysqldb):
    try:
        stmt1 = "delete from method_annotation";
        stmt2 = "insert into method_annotation (user_id, method_id, annotation_id) select distinct user_id, method_id, annotation_id from bindingsite"
        
        cursor = mysqldb.cursor()
        cursor.execute(stmt1)
        cursor.execute(stmt2)
        
        stmt1 = "delete from method_minmax";
        stmt2 = """
        insert into method_minmax (
            user_id, method_id, min_score, max_score, min_evalue, max_evalue, 
            min_qvalue, max_qvalue, min_pvalue, max_pvalue) 
            select user_id, method_id, min(score), max(score), min(evalue), max(evalue), 
            min(qvalue), max(qvalue), min(pvalue), max(pvalue) 
            from bindingsite group by user_id, method_id
        """
        cursor.execute(stmt1)
        cursor.execute(stmt2)    
        
        cursor.close()
    except: 
        errmsg = """
The final update of two environment tables failed. In most cases this is 
because of a MySQL buffer overflow. Please increase the value of 
'innodb_buffer_pool_size' in '/etc/my.cnf' to at least 128M, restart the MySQL
server, and execute SQL script 'update_method_annotation.sql' in 
'<DLIGHT_BASE>/server/scripts/'. 

e.g.: mysql -u dlight -p dlightDb < update_method_annotation.sql 
        """
        print errmsg
        
def usage ():
    print "USAGE:"
    print "python run-scanner.py <host> <database> <user id> <options ...>"
    print "OPTIONS:"
    print "  --scoretype=<scoretype>*"
    print "  --cutoff=<cutoff>*"
    print "  --config=<configfile>*"
    print "  --pfm=<pfm id>"
    print "  --pfmfile=<matrix ids file>"
    print "  --sequence=<sequence id>"
    print "  --seqfile=<sequence ids file>"
    print "  --duser=<dlight user id>"
    print "  --method=<method id>"
    print "  --genome=<genome id>"
    print "\n*Values from the configfile overwrite scoretype and cutoff values."    
    print "EXAMPLE 1:"
    print "python run-scanner.py localhost dlightDb root scoretype=log cutoff=0.0001 --method=1"
    print "EXAMPLE 2:"
    print "python run-scanner.py localhost dlightDb root --config=setup.xml --pfm=31 --sequence=1000 --duser=2 --method=1"    


if __name__ == '__main__':

    
    if "--help" in sys.argv or "-h" in sys.argv:
        usage()
        sys.exit()

    if len(sys.argv) < 4:
        usage()
        sys.exit()

        
    try: 
        opt, args = getopt.gnu_getopt(sys.argv[1:], "p:e:s:f:d:m:w:t:o:c:g:", ["pfm=", "pfmfile=", "sequence=", "seqfile=", "duser=", "method=", "password=", "scoretype=", "cutoff=", "config=", "genome="])
    except getopt.GetoptError, err:
        print str(err)
        usage()
        sys.exit()
        
    #arguments
    host = args[0]
    db = args[1]
    user = args[2]
    
    #default options
    pfmId = None
    pfmfile = None
    seqId = None
    seqfile = None
    duser = None
    method = 1
    scoretype = None
    cutoff = None
    config = None
    scaled = True
    genome = None
    
    pw = None
    
    for o, v in opt:
        if o == "--pfm" or o == "-p":
            if int(v) > -1:
                pfmId = int(v)
        elif o == "--pfmfile" or o == "-e":
            if not v == "-1":
                pfmfile = v
        elif o == "--sequence" or o == "-s":
            if int(v) > -1:
                seqId = int(v)
        elif o == "--seqfile" or o == "-f":
            if not v == "-1":
                seqfile = v
        elif o == "--duser" or o == "-d":
            duser = int(v)
        elif o == "--method" or o == "-m":
            method = int(v)
        elif o == "--password" or o == "-w":
            pw = v
        elif o == "--scoretype" or o == "-t":
            scoretype = v
        elif o == "--cutoff" or o == "-o":
            cutoff = v
        elif o == "--config" or o == "-c":
            config = v
        elif o == "--genome" or o == "-g":
            genome = v
        else: 
            print "ERR: Unknown option: ", o, "\n"
            usage()
            sys.exit()
        

    if config:
        values = parseSetupFile(config)
        cutoff = values["cutoff"]
        scoretype = values["scoretype"]
        scaled = values["scaled"]
    elif not cutoff and not scoretype:
        values = parseSetupFile()
        cutoff = values["cutoff"]
        scoretype = values["scoretype"]
        scaled = values["scaled"]

    #set default values
    if not cutoff:
        cutoff = 0.0002
    if not scoretype:
        scoretype = "log"   
        
            
    #get database password
    if pw == None:
        pw = getpass.getpass("SQL-password:")


    #create db-connection: 
    conn = None
    try:
        conn = MySQLdb.connect (host = host,
                                user = user,
                                passwd = pw,
                                db = db)
    except MySQLdb.Error, e:
        print "Error %d: %s" % (e.args[0], e.args[1])
        sys.exit (1) 
     
    run(scoretype, cutoff, conn, pfmId, pfmfile, seqId, seqfile, duser, method, scaled, genome)

    if pfmId == None and seqId == None and seqfile == None and pfmfile == None:
        updateMethod_annotation(conn)

    conn.commit()
    conn.close()


sys.exit()
            
