# Supplementary material for: D-Light on promoters: a client-server system for the analysis and visualization of cis-regulatory elements
Source: BMC Bioinformatics. 2013 Apr 24;14:140. doi: 10.1186/1471-2105-14-140 (PMC3685601; doi:10.1186/1471-2105-14-140)
Supplement: Additional file 3 — Installation package. Server and client software for local installation. [file 1471-2105-14-140-S3.zip › dloprom-1.1/install/scanner/fscan.i]

%module fscan
%include "std_string.i"
%{
#define SWIG_FILE_WITH_INIT
#include "pfm.hh"
#include "sequence.hh"
#include "scoring.hh"
%}

%include "pfm.hh"
%include "sequence.hh"
%include "scoring.hh"
