# Supplementary material for: D-Light on promoters: a client-server system for the analysis and visualization of cis-regulatory elements
Source: BMC Bioinformatics. 2013 Apr 24;14:140. doi: 10.1186/1471-2105-14-140 (PMC3685601; doi:10.1186/1471-2105-14-140)
Supplement: Additional file 3 — Installation package. Server and client software for local installation. [file 1471-2105-14-140-S3.zip › dloprom-1.1/install/scanner/misc.hh]

//	Copyright (C) 2010  D-Light Team, University of Salzburg /
//  Upper Austria University of Applied Science
//
//  This program is free software: you can redistribute it and/or modify
//  it under the terms of the GNU General Public License as published by
//  the Free Software Foundation, either version 3 of the License, or
//  (at your option) any later version.
//
//  This program is distributed in the hope that it will be useful,
//  but WITHOUT ANY WARRANTY; without even the implied warranty of
//  MERCHANTABILITY or FITNESS FOR A PARTICULAR PURPOSE.  See the
//  GNU General Public License for more details.
//
//  You should have received a copy of the GNU General Public License
//  along with this program.  If not, see <http://www.gnu.org/licenses/>.

/**
 * miscellaneous helper functions and #defines
 * @author Peter Lackner
 */


#ifndef MISC_H
#define MISC_H

#include <string>
#include <vector>
#include <string.h>
#include <stdio.h>


extern const char *order;
extern const char *corder;

template <class T> static void clearVec(T *v, size_t vl) {
	memset(v,0,vl*sizeof(T));
}


template <class T> static T **delMat(T **m, size_t r) {
	if(m==NULL) return NULL;
	for (size_t i=0; i<r; i++) delete [] m[i];
	delete [] m;
	return NULL;
}

template <class T> static T **allocMat(T **m, size_t r, size_t c) {
	m = delMat(m,r);
	m = new T*[r];
	for (size_t i=0; i<r; i++) {
		m[i] = new T[c]; 
		clearVec(m[i],c);
	} 
	return m;
}

template <class T> static T **dupMat(T **m, size_t r, size_t c) {
	T **d = new T*[r];
	for (size_t i=0; i<r; i++) {
		d[i] = new T[c]; 
		for(size_t j=0; j<c; j++) d[i][j] = m[i][j]; 
	} 
	return d;
}


template <class T> static T *delVec(T *m) {
	if(m==NULL) return NULL;
	delete [] m;
	return NULL;
}

template <class T> static T *allocVec(T *m, size_t l) {
	m = delVec(m);
	m = new T[l];
	clearVec(m,l);
	return m;
}

template <class T> static T *dupVec(T *m, size_t l) {
	T *d = new T[l];
	for(size_t j=0; j<l; j++) d[j] = m[j]; 
	return d;
}


template <class T> static void printVec(T *v, size_t vl) {
	for(size_t i=0; i<vl; i++) printf("%zi:%e ",i,v[i]);
	printf("\n");
}

inline std::string TrimStr(const std::string& Src, const std::string& c = " \r\n\t")
{
	size_t p2 = Src.find_last_not_of(c);
	if (p2 == std::string::npos) return std::string();
	size_t p1 = Src.find_first_not_of(c);
	if (p1 == std::string::npos) p1 = 0;
	return Src.substr(p1, (p2-p1)+1);
}


bool endsWith(const std::string& s,  const std::string& with);
bool startsWith(const std::string& s,  const std::string& with);
char *strtrim(char *strin);
bool endsWith(const char* s, const char *with);
//std::vector<std::string> strSplit(const std::string& s, 
//																	const std::string& delim, const bool keep_empty = true);

std::string fbasename(char *s);
std::string dirname(char *s);
std::vector<std::string> str_split(const std::string &s, char d) ;

bool nextLine(FILE const *fp, std::string &s);

#define MISC_MAX(a,b) ((a) > (b) ? (a) : (b))
#define MISC_MIN(a,b) ((a) < (b) ? (a) : (b))

// for argument parsing
#define OINT(V,O) V=atoi(O)
#define OFLOAT(V,O) V=atof(O)
#define OSTRING(V,O) V=O


#endif //MISC_H
