# Supplementary material for: D-Light on promoters: a client-server system for the analysis and visualization of cis-regulatory elements
Source: BMC Bioinformatics. 2013 Apr 24;14:140. doi: 10.1186/1471-2105-14-140 (PMC3685601; doi:10.1186/1471-2105-14-140)
Supplement: Additional file 3 — Installation package. Server and client software for local installation. [file 1471-2105-14-140-S3.zip › dloprom-1.1/install/scanner/scoring.cc]

//	Copyright (C) 2010-2012  D-Light Team, University of Salzburg /
//  Upper Austria University of Applied Science
//
//  This program is free software: you can redistribute it and/or modify
//  it under the terms of the GNU General Public License as published by
//  the Free Software Foundation, either version 3 of the License, or
//  (at your option) any later version.
//
//  This program is distributed in the hope that it will be useful,
//  but WITHOUT ANY WARRANTY; without even the implied warranty of
//  MERCHANTABILITY or FITNESS FOR A PARTICULAR PURPOSE.  See the
//  GNU General Public License for more details.
//
//  You should have received a copy of the GNU General Public License
//  along with this program.  If not, see <http://www.gnu.org/licenses/>.
#include <scoring.hh>
#include <iostream>
#include <sstream>

// scores for one pssm on one sequence 
ISCORES::ISCORES(PFM &p,SEQUENCE &s) {
	pssm= &p;
	seq= &s;

	length = seq->size() - pssm->size() + 1; // get length
	if(pssm->size()>seq->size()) {
		length=0;
		fprintf(stderr,"Warning: sequence to short for mat\n");
	} else {
		splus  = new int[length]; // store +/- seperately
		sminus = new int[length];
	}
}

ISCORES::~ISCORES() { 
	if(length>0) { 
		delete [] splus; delete [] sminus; 
	}
}

// calculate scores
void ISCORES::calc() {
	size_t pl=pssm->size();
	const nuc_t *s = seq->getseq();

	// note that the sequence is encoded according matrix rows
	// A=0, C=1, G=2, T=3, anything else = 4
	// if pssm was reversed, make id plain again
	if(pssm->isReversed())
		pssm->reverse();
	
	// get the matrix data
	const int **m = pssm->getScoreData();

	// first the plus strand
	for(size_t i=0; i<length; i++) {
		splus[i]=0; // score
		for(size_t j=0; j<pl; j++) {
			splus[i] += m[s[i+j]][j];
		}
	}
	// reverse matrix
	pssm->reverse();
	const int **mr = pssm->getScoreData();
	// now the minus strand
	for(size_t i=0; i<length; i++) {
		sminus[i]=0;
		for(size_t j=0; j<pl; j++) {
			sminus[i] += mr[s[i+j]][j];
		}
	}
	pssm->reverse();
}


std::string ISCORES::getResF(int minscore, int maxscore, double minp, double maxp, bool scaled, bool printseq) {
	std::stringstream res;
	std::string id=pssm->getId();
	std::string h=seq->getName();
	int s,scomp;
	double p;
	size_t pl = pssm->size();
	int mmax = pssm->getMaxScore();
	int mmin = pssm->getMinScore();
	int norms;
	
	for(size_t i=0; i<length; i++) {
		scomp=s=splus[i];
		p=pssm->getPval(s);

		norms = (s-mmin)*100/(mmax-mmin);
		if(scaled) scomp=norms;

		if(scomp >= minscore && scomp <= maxscore && p >= minp && p <= maxp ) {
			res << h << '\t' << id << '\t';
			res << i+1 << '\t' << i+pl << '\t' << s;
			res << '\t' << norms;
			res << '\t' << p;
			res	<< "\t+";
			if(printseq) res << '\t' << seq->decoded(i,pl,'+') ;
			res << "\n";
		}
		s=sminus[i];
		p=pssm->getPval(s);

		norms = (s-mmin)*100/(mmax-mmin);
		if(scaled) scomp=norms;

		if(scomp >= minscore && scomp <= maxscore && p >= minp && p <= maxp ) {
			res << h << '\t' << id << '\t';
			res << i+1 << '\t' << i+pl << '\t' << s;
			res << '\t' << norms;
			res << '\t' << p;
			res << "\t-";
			if(printseq)  res << '\t' << seq->decoded(i,pl,'-');
			res << "\n";

		}
	}
	return res.str();
}
