# Supplementary material for: D-Light on promoters: a client-server system for the analysis and visualization of cis-regulatory elements
Source: BMC Bioinformatics. 2013 Apr 24;14:140. doi: 10.1186/1471-2105-14-140 (PMC3685601; doi:10.1186/1471-2105-14-140)
Supplement: Additional file 3 — Installation package. Server and client software for local installation. [file 1471-2105-14-140-S3.zip › dloprom-1.1/install/scanner/makexref.py]

#########################################################################
#  Copyright (C) 2010  D-Light Team, University of Salzburg /
#  Upper Austria University of Applied Science
#  
#  This program is free software: you can redistribute it and/or modify
#  it under the terms of the GNU General Public License as published by
#  the Free Software Foundation, either version 3 of the License, or
#  (at your option) any later version.
#
#  This program is distributed in the hope that it will be useful,
#  but WITHOUT ANY WARRANTY; without even the implied warranty of
#  MERCHANTABILITY or FITNESS FOR A PARTICULAR PURPOSE.  See the
#  GNU General Public License for more details.
#
#  You should have received a copy of the GNU General Public License
#  along with this program.  If not, see <http://www.gnu.org/licenses/>.
#########################################################################

import sys

f=file("orglist.txt")
orgs=f.readline().strip().split()
f.close()

homoGr2Pr={}
homoPr2Gr={}
homoPr2Name={}

f=file("homologene.data")

while True:
    l=f.readline().strip()
    if l=='': break
    ll=l.split('\t')
    g=int(ll[0])
    p=ll[5][:ll[5].rfind('.')]
    n=ll[3]
    if homoGr2Pr.has_key(g):
        homoGr2Pr[g].append(p)
    else:
        homoGr2Pr[g]=[p]
    homoPr2Gr[p]=g
    homoPr2Name[p]=n
    #print g,p,n

f.close()

orggenes={}
for org in orgs:
    genes={}
    f=file('clean-'+org+'-prom')
    while True:
        l=f.readline().strip()
        if l=='': break
        if l[0]=='>': genes[l[1:].split()[0]]=True
    f.close()
    print org
    print len(genes)
    print genes
    orggenes[org]=genes


gene2prot={}
prot2gene={}
f=file('all_proteins.data')
while True:
    l=f.readline().strip()
    if l=='': break
    ll=l.split('\t')
    g=ll[5][0:ll[5].rfind('.')]
    p=ll[4][0:ll[4].rfind('.')]
    #print g , p
    #if genes.has_key(g):
    gene2prot[g]=p
    prot2gene[p]=g

print 'mapped', len(prot2gene)
#sys.exit()

of=file("xref","w")
header=''
for o in orgs:
    header += o+'\t'
header=header[:-1]
of.write(header+'\n')
    
allgr=homoGr2Pr.keys()
allgr.sort()
for gr in allgr:
    members=homoGr2Pr[gr]
    sorted={}

    for o in orgs:
        sorted[o]=[]

    for m in members:
        if prot2gene.has_key(m):
            gid=prot2gene[m]
            for o in orgs:
                if orggenes[o].has_key(gid):
                    sorted[o].append(gid)
                    break
    #print sorted
    m=''
    for o in orgs:
        for gid in sorted[o]:
            m += gid+','
        m=m[:-1]
        m+='\t'
    m=m[:-1]
    if m.strip() != "":
        of.write(m+'\n')

of.close()
