# Supplementary material for: D-Light on promoters: a client-server system for the analysis and visualization of cis-regulatory elements
Source: BMC Bioinformatics. 2013 Apr 24;14:140. doi: 10.1186/1471-2105-14-140 (PMC3685601; doi:10.1186/1471-2105-14-140)
Supplement: Additional file 3 — Installation package. Server and client software for local installation. [file 1471-2105-14-140-S3.zip › dloprom-1.1/install/scanner/sequence.hh]

//	Copyright (C) 2010  D-Light Team, University of Salzburg /
//  Upper Austria University of Applied Science
//
//  This program is free software: you can redistribute it and/or modify
//  it under the terms of the GNU General Public License as published by
//  the Free Software Foundation, either version 3 of the License, or
//  (at your option) any later version.
//
//  This program is distributed in the hope that it will be useful,
//  but WITHOUT ANY WARRANTY; without even the implied warranty of
//  MERCHANTABILITY or FITNESS FOR A PARTICULAR PURPOSE.  See the
//  GNU General Public License for more details.
//
//  You should have received a copy of the GNU General Public License
//  along with this program.  If not, see <http://www.gnu.org/licenses/>.


/**
 * Class "SEQUENCE"
 * Stores sequence encoded numerically: A=0,C=1,G=2,T=3,N=4
 * @author Peter Lackner
 */


#ifndef SEQUENCE_H
#define SEQUENCE_H

#include <string>
#include <vector>
#include <string.h>
#include <stdio.h>
#include <misc.hh>

typedef unsigned char nuc_t; // store nucleotide as this type
static const size_t NameLen=50; 

// code 
class SEQUENCE {
	size_t length;
	std::string name; // constant name length (right filled with spaces)
	nuc_t *s;
	float GCcontent;
public:
	SEQUENCE() { length=0; s=NULL; }
	~SEQUENCE() { delete [] s;}
	SEQUENCE(const SEQUENCE &a);
	size_t size() { return length; }
	//return pointer to encoded seq
	const nuc_t *getseq() { return s; }
	//set encoded seq from string 
	void setFromString(std::string const &s);
 // read single fasta file
	bool readFasta(FILE const *fp);
	//used for reading multi fasta as e.g. in read readFastaDB
	bool readFastaStream(FILE const  *fp, std::string &nextheader); 
	// get printable class content
	const std::string str();
	float getGC() {return GCcontent;}
	std::string decoded(size_t pos, size_t len, char dir='+');
	void setName(std::string const &n);
	const std::string getName(bool firstWord=false) { 
		if(firstWord) return name.substr(0,name.find(' ',0)); else return name; }

};

std::vector<SEQUENCE> readFastaDB(FILE const *fp);

#endif //SEQUENCE_H
