# Supplementary material for: D-Light on promoters: a client-server system for the analysis and visualization of cis-regulatory elements
Source: BMC Bioinformatics. 2013 Apr 24;14:140. doi: 10.1186/1471-2105-14-140 (PMC3685601; doi:10.1186/1471-2105-14-140)
Supplement: Additional file 3 — Installation package. Server and client software for local installation. [file 1471-2105-14-140-S3.zip › dloprom-1.1/install/scanner/sequence.cc]

//	Copyright (C) 2010  D-Light Team, University of Salzburg /
//  Upper Austria University of Applied Science
//
//  This program is free software: you can redistribute it and/or modify
//  it under the terms of the GNU General Public License as published by
//  the Free Software Foundation, either version 3 of the License, or
//  (at your option) any later version.
//
//  This program is distributed in the hope that it will be useful,
//  but WITHOUT ANY WARRANTY; without even the implied warranty of
//  MERCHANTABILITY or FITNESS FOR A PARTICULAR PURPOSE.  See the
//  GNU General Public License for more details.
//
//  You should have received a copy of the GNU General Public License
//  along with this program.  If not, see <http://www.gnu.org/licenses/>.


/**
 * Implements "SEQUENCE" methods
 * Sequence is encoded numerically: A=0,C=1,G=2,T=3,N=4
 * @author Peter Lackner
 */


#include <sequence.hh>
#include <misc.hh>
#include <iostream>
#include <sstream>
#include <stdlib.h>

// copy constructor
SEQUENCE::SEQUENCE(const SEQUENCE &a) { 
	length=a.length; 
	name=a.name;
	s = new nuc_t[length]; 
	memcpy((void*) s,(const void *) (a.s),length*sizeof(nuc_t));
}

const std::string SEQUENCE::str() {
	std::stringstream res;
	res << name << "(" << length << ")\n";
	for(size_t i=0; i< MISC_MIN(length,30); i++) res << int(s[i]);
	res << "...\n";
	for(size_t i=0; i< MISC_MIN(length,30); i++) res << order[s[i]];
	res << "...\n";
	return res.str();
}

struct conv {
	nuc_t *s;
	size_t cnt;
	size_t gc;
};

static struct conv seq2num(std::string const &seq) {
	struct conv c;

	c.s = new nuc_t [seq.size()];
	c.cnt=0;
	c.gc=0;
	int code;
	for(size_t i=0; i<seq.size(); i++) {
		code=toupper(seq[i]);
		switch (code) {
		case 'A': c.s[c.cnt++]=0;break;
		case 'C': c.s[c.cnt++]=1; c.gc++; break;
		case 'G': c.s[c.cnt++]=2; c.gc++; break;
		case 'T': c.s[c.cnt++]=3;break;
		default: if (isalpha(code)) c.s[c.cnt++]=4; // any other letter gets 'N'
		}
	}
	return c;
}


void SEQUENCE::setFromString(std::string const &seq) {
	if(s!=0) delete [] s;
	struct conv c = seq2num(seq);
	s = c.s;
	length=c.cnt;
	GCcontent=c.gc;
}

std::string SEQUENCE::decoded(size_t pos, size_t len, char fb) {
	std::string r="";
	if (pos+len > length) return r;
	for(size_t i=0; i<len; i++) 
		if (fb=='+') // plus strand
			r += order[s[i+pos]];
		else // minus
			r += corder[s[pos+len-i-1]];
	return r;
}


//read single sequence from fasta file
bool SEQUENCE::readFasta(FILE const *fp) {
	std::string l;

	while(1) {
		if (nextLine(fp,l) == false) return false;
		if(l[0]=='>') break;
	}
	setName(l);

	std::string seq;

	while(nextLine(fp,l)) {
		l=TrimStr(l);
		if(l=="@END") break;
		if(l[0]=='>') break;
		seq+=l;
	}

	if(s!=0) delete [] s;
	struct conv c = seq2num(seq);
	s = c.s;
	length=c.cnt;
	GCcontent=c.gc;

	return true;
}

//note: name needs to be set from outside
bool SEQUENCE::readFastaStream(FILE const *fp, std::string &nextheader) {
	std::string l;
	nextheader="";
	std::string seq;

	bool seqread=false;
	while(nextLine(fp,l)) {
		l=TrimStr(l);
		if(l=="@END") break;
		if(l[0]=='>') {
			nextheader=l;
			break;
		}
		seq+=l;
		seqread=true;
	}
	if(! seqread) return false;

	if(s!=0) delete [] s;
	struct conv c = seq2num(seq);
	s = c.s;
	length=c.cnt;
	GCcontent=c.gc;

	return true;


}


// read multi fasta file, return vector of sequences
std::vector<SEQUENCE> readFastaDB(FILE const *fp) {

	std::vector<SEQUENCE> db;
	std::string l;
	SEQUENCE s;
	if(fp==stdin) {
		nextLine(fp,l);
		if (l != "@BEGIN FASTADB") {
			fprintf(stderr,"A streamed fasta DB must start with '@BEGIN FASTADB'\n");
			exit(1);
		}
	}
	while(nextLine(fp,l)) {
		if(l[0]=='>') {
			break;
		}
	}
	std::string nh=l;
	while(1) {
		s.setName(nh);
		if(s.readFastaStream(fp,nh))
			db.push_back(s);
		else break;
	}
	return db;
}

void SEQUENCE::setName(std::string const &s) {
	if(s=="") name="noname";
	else if(s[0]=='>') name=s.substr(1);
	else name=s;
	name=TrimStr(name);
	name=name.substr(0,NameLen);
}

#if 0
int main() {
	FILE *f=stdin;
	std::vector<SEQUENCE> db=readFastaDB(f);
	for(size_t i=0;i<db.size(); i++) db[i].print();
	return 0;
}
#endif
