# Supplementary material for: D-Light on promoters: a client-server system for the analysis and visualization of cis-regulatory elements
Source: BMC Bioinformatics. 2013 Apr 24;14:140. doi: 10.1186/1471-2105-14-140 (PMC3685601; doi:10.1186/1471-2105-14-140)
Supplement: Additional file 3 — Installation package. Server and client software for local installation. [file 1471-2105-14-140-S3.zip › dloprom-1.1/install/scanner/pyfscan.py]

#!/usr/bin/env python

import sys
import getopt
import fscan


man="""
pyfscan.py sequencefile jaspasdb
           [--scoring=raw|log]
           [--pseudocount=<float>]
           [--background=<float>,<float>,<float>,<float>]
           [--pcut=<float>] [--scut=<float>]
           [--scaled] [--header]

scoring: default log
pseudocount: >0 .. X default 1.0
background order: A,C,G,T, default 0.25,0.25,0.25,0.25
pcut: >0.0 .. 1.0 , default 1.0
scut: >0 .. N , default 1000000
scaled: apply scut to 0..100% scaled scores

Output order in tab separated list:
GeneID MatrixID Start End score normalzied-score p-value

"""

header='GeneID\tMatrixID\tStart\tEnd\tscore\tnscore\tp-value\tstrand\tmatch'

def usage():
    print man


try:
    opt, args = getopt.gnu_getopt(sys.argv[1:], "s:p:b:P:S:m",
                                  ["scoring=","pseudocount=","background=",
                                   "pcut=","scut=","scaled","header"])
except getopt.GetoptError, err:
    print str(err)
    usage()
    sys.exit(1)

sf=None
jf=None
scoring='log'
pseudocount=1.0
bg=[0.25,0.25,0.25,0.25]
pcut=1.0
scut=-1000000
scaled=False

#print opt
#print args

if len(args) != 2:
    usage()
    sys.exit(1)


for o, a in opt:
    if o in ("-s", "--scoring"):
        scoring=a
    elif o in ("-p", "--pseudocount"):
        pseudocount=float(a)
    elif o in ("-b", "--background"):
        l=a.split(',')
        for i in range(4):
            bg[i]=float(l[i])
    elif o in ("-P", "--pcut"):
        pcut=float(a)
    elif o in ("-S", "--scut"):
        scut=int(a)
    elif o in ("-s,", "--scaled"):
        scaled=True
    elif o in ("-H,", "--header"):
        print header
    else:
        assert False, "unhandled option"


if scoring not in ['raw','log']:
    print 'unknown scoring type:' , scoring
    sys.exit()

sf=file(args[0])
jf=file(args[1])

#sf=file('RawData/Public/clean-human-prom')
#jf=file('RawData/Public/jaspar_vertebrates.db')


plist=[]
m=''
while 1:
    l=jf.readline()
    if l=='': break
    if l[0]=='>':
        if m != '':
            p=fscan.PFM()
            p.setFromJasparString(m)
            p.setPseudocount(pseudocount)
            p.setBackground(bg[0],bg[1],bg[2],bg[3])
            if(scoring=='log'):
                p.logScore()
            if(scoring=='raw'):
                p.rawScore()
            p.determineMinMaxScore()
            p.makePval()
            plist.append(p)
        m=l
    else:
        m += l


p=fscan.PFM()
p.setFromJasparString(m)
p.setPseudocount(pseudocount)
p.setBackground(bg[0],bg[1],bg[2],bg[3])
if(scoring=='log'):
    p.logScore()
if(scoring=='raw'):
    p.rawScore()
p.determineMinMaxScore()
p.makePval()

plist.append(p)


#for p in plist:
#    print p.getName() ,
#    print p.getPval(p.getMaxScore())
#sys.exit()

#p._print()

#print p.getPval(0)

s=fscan.SEQUENCE()


def score_one_seq(s,pfmlist):
    
    for p in pfmlist:
        scores=fscan.ISCORES(p,s)
        scores.calc()
        r=scores.getResF(scut,10000000,0.0,pcut,scaled,True)
        if len(r) > 0:
            print r, 

rawseq=''
header=''
while 1:
    l=sf.readline()
    if l=='': break
    if l[0]=='>':
        if rawseq != '':
            s.setName(header)
            s.setFromString(rawseq)
            #print s.str()
            score_one_seq(s,plist)
        header=l[1:].split()[0].strip()
        rawseq=''
    else:
        rawseq += l.strip()

s.setName(header)
s.setFromString(rawseq)
score_one_seq(s,plist)
        
