# Supplementary material for: D-Light on promoters: a client-server system for the analysis and visualization of cis-regulatory elements
Source: BMC Bioinformatics. 2013 Apr 24;14:140. doi: 10.1186/1471-2105-14-140 (PMC3685601; doi:10.1186/1471-2105-14-140)
Supplement: Additional file 3 — Installation package. Server and client software for local installation. [file 1471-2105-14-140-S3.zip › dloprom-1.1/install/scanner/pfm.hh]

//	Copyright (C) 2010-2012  D-Light Team, University of Salzburg /
//  Upper Austria University of Applied Science
//
//  This program is free software: you can redistribute it and/or modify
//  it under the terms of the GNU General Public License as published by
//  the Free Software Foundation, either version 3 of the License, or
//  (at your option) any later version.
//
//  This program is distributed in the hope that it will be useful,
//  but WITHOUT ANY WARRANTY; without even the implied warranty of
//  MERCHANTABILITY or FITNESS FOR A PARTICULAR PURPOSE.  See the
//  GNU General Public License for more details.
//
//  You should have received a copy of the GNU General Public License
//  along with this program.  If not, see <http://www.gnu.org/licenses/>.
#ifndef PFM_H
#define PFM_H

#include <stdio.h>
#include <string>
#include <vector>
#include <misc.hh>

#define RAW_SCORE    1
#define LOG_ODD_SCORE  2

/*
stores raw data and converted score data
Note that score data are converted to int's, log odds are scaled 
and shifted to positive values for pvalue estimation.

Plain file format means four lines of values in the order A,C,G,T, 
It may contain a header line starting with a '>'
>MA0006.1 Arnt::Ahr
3 0 0 0 0 0
8 0 23 0 0 0
2 23  0 23 0 24
11 1 1 1 24 0

The same in JASPAR like format:

>MA0006.1 Arnt::Ahr
A  [ 3  0  0  0  0  0 ]
C  [ 8  0 23  0  0  0 ]
G  [ 2 23  0 23  0 24 ]
T  [11  1  1  1 24  0 ]

*/

class PFM {
	size_t length;    // matrix size
	std::string id;   // jaspar (etc.) ID
	std::string name; // gene name
	bool reversed;    // plain/reversed
	short scoretype;   // one of the above defined

	float **rawData;
	int   **scoreData;
	int   minsd,maxsd; // min/max val in scoreData
	int   minscore,maxscore; // min/max reachable score
	float background[4];
	float pseudocount;
	double *pval;
	size_t _pvsz;

public:
	PFM() { 
		rawData=NULL;
		scoreData=NULL;
		pval=NULL;
		length=0; 
		reversed = false; 
		pseudocount=5.0;
		setBackground();
	}
	~PFM();
	PFM(const PFM &a);
	
	bool readPlain(FILE const *fp);
	bool readJaspar(FILE const *fp); 
	bool setFromPlainString(std::string const &s);
	bool setFromJasparString(std::string const &s);
	void setId(std::string const &n) {id=n;}
	void setName(std::string const &n) {name=n;}
	void setPseudocount(float p) {pseudocount=p;}
	void setBackground(float a=0.25,float c=0.25,float g=0.25,float t=0.25)
	{ background[0]=a; background[1]=c; background[2]=g; background[3]=t; }


	void rawScore(); //convert to raw scores, no background, no pseudocounting
	void logScore(); //log odd score with background and pseudocounting
	void reverse();  //reverse scoreData for minus strand searching
	bool isReversed() { return reversed; }

	void determineMinMaxScore(); // calc. highest/lowest possible score
	void makePval();             // calc. pvalues for all possible scores

	size_t size() {return length;} // 
	int  getMinScore() { return minscore; }
	int  getMaxScore() { return maxscore; }
	const std::string getId() { return id; }
	const std::string getName() { return name; }


	double getPval(const int score) { 
		if(pval==NULL) return -1.0; return pval[score]; } 

	// only for internal usage
	const int **getScoreData() { return  (const int **) scoreData; }
	
	const std::string str(); //print info into a string return that

};

class PFMDB {
	std::vector<PFM> db;
public:
	
	bool readJasparDB(FILE const *fp);
	bool readJasparDB(std::string const &filename);

	void addPFM(PFM p) {db.push_back(p);}
	size_t size() {return db.size();}
  PFM& operator[] (size_t const i) {return db[i];}
};

#endif
