# Supplementary material for: D-Light on promoters: a client-server system for the analysis and visualization of cis-regulatory elements
Source: BMC Bioinformatics. 2013 Apr 24;14:140. doi: 10.1186/1471-2105-14-140 (PMC3685601; doi:10.1186/1471-2105-14-140)
Supplement: Additional file 3 — Installation package. Server and client software for local installation. [file 1471-2105-14-140-S3.zip › dloprom-1.1/install/scanner/pfm.cc]

//	Copyright (C) 2010-2012  D-Light Team, University of Salzburg /
//  Upper Austria University of Applied Science
//
//  This program is free software: you can redistribute it and/or modify
//  it under the terms of the GNU General Public License as published by
//  the Free Software Foundation, either version 3 of the License, or
//  (at your option) any later version.
//
//  This program is distributed in the hope that it will be useful,
//  but WITHOUT ANY WARRANTY; without even the implied warranty of
//  MERCHANTABILITY or FITNESS FOR A PARTICULAR PURPOSE.  See the
//  GNU General Public License for more details.
//
//  You should have received a copy of the GNU General Public License
//  along with this program.  If not, see <http://www.gnu.org/licenses/>.
#include <pfm.hh>
#include <stdlib.h>
#include <iostream>
#include <iomanip>
#include <sstream>
//#include <algorithm>
#include <string.h>
#include <math.h>


bool PFM::readPlain(FILE const *fp) {
	std::string l;
	if(rawData != NULL) delMat(rawData,5);
	for(size_t i=0; i<4; i++) {
		nextLine(fp,l);
		l=TrimStr(l);
		std::vector<std::string> data=str_split(l,' ');
		if (i==0) {
			length=data.size();
			rawData=allocMat(rawData,5,length);
		}
		for(size_t j=0; j<length; j++) rawData[i][j] = atof(data[j].c_str());
	}
	return true;
}	

bool PFM::setFromPlainString(std::string const &s) {
	std::string l;
	std::vector<std::string> lines = str_split(s,'\n');

	if(rawData != NULL) delMat(rawData,5);
	for(size_t i=0; i<4; i++) {
		l=lines[i];
		l=TrimStr(l);
		std::vector<std::string> data=str_split(l,' ');
		if (i==0) {
			length=data.size();
			rawData=allocMat(rawData,5,length);
		}
		for(size_t j=0; j<length; j++) rawData[i][j] = atof(data[j].c_str());
	}
	return true;
}	


bool PFM::readJaspar(FILE const *fp) {

	bool header_found=false;
	std::string l;

	while (1) {
		if ( ! nextLine(fp,l) ) return false;
		if(l[0]==EOF) return false;
		if(l==std::string("@END")) return false;

		if(l[0]=='>') {
			
			header_found=true;
			std::vector<std::string> lst = str_split(l.substr(1),' ');

			id=lst[0];
			if(lst.size()>1) name=lst[1];
			break;
		}
	}
	// get pssm data
	if(header_found) {
			for(size_t i=0; i<4; i++) {
				if (! nextLine(fp,l)) return false;

				size_t beg=l.find_first_of('[');
				size_t end=l.find_last_of(']');
				l=TrimStr(l);

				std::vector<std::string> data=str_split(l.substr(beg+1,end-beg-1),' ');

				if (i==0) {
					length=data.size();
					rawData=allocMat(rawData,5,length);
				}
				for(size_t j=0; j<length; j++) rawData[i][j] = atof(data[j].c_str());
			}
	}		
	
	return true;
}


bool PFM::setFromJasparString(std::string const &s) {
	std::string l;
	std::vector<std::string> lines = str_split(s,'\n');
	size_t hl=0; // header line
	if(lines[0][0]=='>') {
		hl++;
		l=lines[0];
		std::vector<std::string> lst = str_split(l.substr(1),' ');
		
		id=lst[0];
		if(lst.size()>1) name=lst[1];
		for(size_t i=0; i<4; i++) {
			l = lines[i+hl];

			size_t beg=l.find_first_of('[');
			size_t end=l.find_last_of(']');
			l=TrimStr(l);

			std::vector<std::string> data=str_split(l.substr(beg+1,end-beg-1),' ');
			
			if (i==0) {
				length=data.size();
				rawData=allocMat(rawData,5,length);
			}
			for(size_t j=0; j<length; j++) rawData[i][j] = atof(data[j].c_str());
		}
	}
	return true;
}

void PFM::rawScore() {

	minsd=maxsd=int(rawData[0][0]);

	scoreData=allocMat(scoreData,5,length);
	float colsum=0;
	for(size_t i=0; i<4; i++) colsum += rawData[i][0]; 
	int v;
	
	for(size_t i=0; i<4; i++) {
		for(size_t j=0; j<length; j++) {
			v=int(rawData[i][j]+0.5);
			scoreData[i][j]=v;
			if(v<minsd) minsd=v;
			if(v>maxsd) maxsd=v;
		}
	}
	for(size_t j=0; j<length; j++) scoreData[4][j]=0;
		//scoreData[4][j]=int( (colsum/4)+0.5 );

	scoretype = RAW_SCORE;
}


void PFM::determineMinMaxScore() {
	int colmin,colmax,v;
	minscore=0;
	maxscore=0;
	for(size_t j=0; j<length; j++) {
		colmin=colmax=scoreData[0][j];
		for(size_t i=1; i<4; i++) {
			v=scoreData[i][j];
			if(v<colmin) colmin=v;
			if(v>colmax) colmax=v;
		}
		minscore+=colmin;
		maxscore+=colmax;
	}
}

void PFM::logScore() {

	int scale=10;

	minsd=maxsd=int(rawData[0][0]);

	scoreData=allocMat(scoreData,5,length);

	float colsum=0;
	for(size_t i=0; i<4; i++) colsum += rawData[i][0]; 
	int v;
	
	for(size_t i=0; i<4; i++) 
		for(size_t j=0; j<length; j++) {

			v=int( log(((rawData[i][j]+pseudocount)/colsum)/background[i] )*scale + 0.5);

			scoreData[i][j]=v;
			if(v<minsd) minsd=v;
			if(v>maxsd) maxsd=v;
		}

	for(size_t j=0; j<length; j++) scoreData[4][j]=0;

	for(size_t i=0; i<4; i++) 
		for(size_t j=0; j<length; j++) {
			scoreData[i][j] -= minsd;
		}
	
	maxsd -= minsd;
	minsd=0;

	scoretype = LOG_ODD_SCORE ;

	
}


const std::string PFM::str() {
	std::stringstream res;
	res << "Length: " << length << "\n";
	res << "Id: "   << id << "\n";
	res << "Name: " << name << "\n";

	res << "minsd: " << minsd << "\n";
	res << "maxsd: " << maxsd << "\n";


	res << "minscore: " << minscore << "\n";
	res << "maxscore: " << maxscore << "\n";
	res << "reversed: " << reversed << "\n";
	
	if(rawData != 0) {
		for(size_t i=0; i<5; i++) {
			res << order[i] << " [";
			for(size_t j=0; j<length; j++)
				res << std::setprecision(2) << rawData[i][j] << " ";
			res << "]\n";
		}
	}
	if(scoreData != 0) {
		for(size_t i=0; i<5; i++) {
			res << order[i] << "[ ";
			for(size_t j=0; j<length; j++) 
				res << scoreData[i][j] << " ";
			res << "]\n";
		}
	}
	return res.str();
}

void PFM::reverse() {
		int **m;
		int *tmp;
		int t;
		m=scoreData;
		// first swap lines
		tmp=m[3]; m[3]=m[0]; m[0]=tmp;
		tmp=m[2]; m[2]=m[1]; m[1]=tmp;
		// now reverse
		for(size_t i=0; i<5; i++) {
			for(size_t j=0; j<length/2; j++) {
				t=m[i][j]; m[i][j]=m[i][length-j-1]; m[i][length-j-1]=t;
			}
		}
		
		reversed = !reversed;
}

static void multPoly(double *polya, double *polyb, double *polyc,
										 size_t a, size_t b, size_t c, size_t pl) {
	double s=1e-100;
	clearVec(polyc,pl);
	
	for(size_t i = 0; i<=a; i++)
		for(size_t j =0; j<=b; j++) 
			polyc[i+j] += polya[i] * polyb[j];

	for(size_t i=0; i<=c; i++) {
		double z = polyc[i];
		if (z<s) z=0;
		polya[i]=z;
	}
}

void PFM::makePval() {
	size_t T=maxsd;
	size_t K=4;
	size_t J=length;
	//std::cout << T << " " << J << "\n";

	size_t l=(T*J+1); //length of polynom
	size_t a = T;
  size_t b = T;
	size_t c=0;
  double *polya = new double[l];
  double *polyb = new double[l];
  double *polyc = new double[l];

	clearVec(polya,l);
	
	for(size_t i=0; i<K; i++)
		polya[scoreData[i][0]] += background[i];

	//printVec(polya,l);

	for(size_t j=1; j<J; j++) {  
		clearVec(polyb,l);
		for(size_t i=0; i<K; i++)
			polyb[scoreData[i][j]] += background[i];
		c = a+b;
		//printVec(polyb,l);
		multPoly(polya,polyb,polyc,a,b,c,l);
		a = c;
	}
	for(size_t i=1; i<=c; i++) {
		size_t j=c-i;
		polya[j] += polya[j+1];
	}
	//printVec(polya,l);
	
	pval=allocVec(pval,l);
	for(size_t i=0; i<l; i++) pval[i]=polya[i];
	_pvsz=l;

	delete [] polya;
	delete [] polyb;
	delete [] polyc;
}

PFM::~PFM(){
	delMat(rawData,5);
	delMat(scoreData,5);
	delVec(pval);
}

bool PFMDB::readJasparDB(std::string const &fn) {
	FILE *f;
	if(fn=="stdin") f=stdin;
	else f=fopen(fn.c_str(),"r");
	bool rv=readJasparDB(f);
	if(fn!="stdin") fclose(f);
	return rv;
}


bool PFMDB::readJasparDB(FILE const *fp) {
	std::string l;
	if(fp==stdin) {
		nextLine(fp,l);
		if (l != "@BEGIN JASPARDB") {
			fprintf(stderr,"A streamed Jaspar DB must start with '@BEGIN JASPARDB'\n");
			exit(1);
		}
	}

	while(1) {
		PFM p;
		if(p.readJaspar(fp)) db.push_back(p);
		else break;

	}
	
	return true;
}


PFM::PFM(const PFM &a) {
	printf("CP\n"); fflush(stdout);

	length = a.length;    // matrix size
	id=a.id;
	name=a.name; // gene name
	reversed=a.reversed;    // plain/reversed
	scoretype=a.scoretype;   // one of the above defined

	if(a.rawData != NULL) rawData=dupMat(a.rawData,5,length);
	else rawData=NULL;
	if(a.scoreData != NULL) scoreData=dupMat(a.scoreData,5,length);
	else scoreData=NULL;
	minsd=a.minsd;
	maxsd=a.maxsd;
	minscore=a.minscore;
	maxscore=a.maxscore;
	for(size_t i=0; i<4; i++) background[i]=a.background[i];
	pseudocount=a.pseudocount;
	if(a.pval != NULL) dupVec(a.pval,a._pvsz);
	else pval=NULL;
	_pvsz=a._pvsz;

	printf("CPEND\n"); fflush(stdout);
}


#if PFM_MAIN_TEST 
int main(int argc, char *argv[]){ 
	FILE *f;
	//f=fopen("tm.spfm","r");
	f=fopen(argv[1],"r");
	//f=stdin;

	PFMDB db;
	db.readJasparDB(f);

	for(size_t i=0; i<db.size(); i++) {
		db[i].rawScore();
		db[i].determineMinMaxScore();
		db[i].makePval();
		std::cout << db[i].str();
		printf("%i %e %i %e\n",db[i].getMinScore(),db[i].getPval(db[i].getMinScore()),
					 db[i].getMaxScore(),db[i].getPval(db[i].getMaxScore()));
		//db[i].reverse();
		//std::cout << db[i].str();


	}
	//PFM p;
	//p.readPlain(f);
	//p.readJaspar(f);

	//p.logScore();
	//p.determineMinMaxScore();

	//p.print();

	//p.makePval();
	
	//printf("%i %e %i %e\n",p.getMinScore(),p.getPval(p.getMinScore()),
	//			 p.getMaxScore(),p.getPval(p.getMaxScore()));
}
#endif
