# Supplementary material for: D-Light on promoters: a client-server system for the analysis and visualization of cis-regulatory elements
Source: BMC Bioinformatics. 2013 Apr 24;14:140. doi: 10.1186/1471-2105-14-140 (PMC3685601; doi:10.1186/1471-2105-14-140)
Supplement: Additional file 3 — Installation package. Server and client software for local installation. [file 1471-2105-14-140-S3.zip › dloprom-1.1/install/scanner/helpers.py]

#########################################################################
#  Copyright (C) 2010  D-Light Team, University of Salzburg /
#  Upper Austria University of Applied Science
#  
#  This program is free software: you can redistribute it and/or modify
#  it under the terms of the GNU General Public License as published by
#  the Free Software Foundation, either version 3 of the License, or
#  (at your option) any later version.
#
#  This program is distributed in the hope that it will be useful,
#  but WITHOUT ANY WARRANTY; without even the implied warranty of
#  MERCHANTABILITY or FITNESS FOR A PARTICULAR PURPOSE.  See the
#  GNU General Public License for more details.
#
#  You should have received a copy of the GNU General Public License
#  along with this program.  If not, see <http://www.gnu.org/licenses/>.
#########################################################################


import os,sys,subprocess

def execute(cmd, exit_on_error=True):
    s = subprocess.Popen(cmd, shell=True, stderr=subprocess.PIPE)
    e=s.stderr.read()
    o=s.communicate()
    if s.returncode != 0:
        print "cannot execute:" , cmd
        print "reason:" , e
        if exit_on_error:
            sys.exit(1)
        return e
    return o

def getContentByPath(doc,path):
    if type(path) != type([]):
        #assume dotted path like a.c.d
        path=path.split('.')
    for node in doc.childNodes:
        if node.nodeName==path[0]:
            if len(path)==1 and node.childNodes[0].nodeType == node.TEXT_NODE:
                return node.childNodes[0].nodeValue.strip()
            else:
                return getContentByPath(node,path[1:])


def chmodfile(mode,d,flist):
    for f in flist:
        path=os.path.join(d,f)
        if os.path.isfile(path):
            os.chmod(path,mode)

def chmodR(path,mode):
    'recursive chmod on files'
    if os.path.isfile(path):
        print 'chmod' , path
    os.path.walk(path,chmodfile,mode)
