# Supplementary material for: D-Light on promoters: a client-server system for the analysis and visualization of cis-regulatory elements
Source: BMC Bioinformatics. 2013 Apr 24;14:140. doi: 10.1186/1471-2105-14-140 (PMC3685601; doi:10.1186/1471-2105-14-140)
Supplement: Additional file 3 — Installation package. Server and client software for local installation. [file 1471-2105-14-140-S3.zip › dloprom-1.1/install/scanner/misc.cc]

//	Copyright (C) 2010  D-Light Team, University of Salzburg /
//  Upper Austria University of Applied Science
//
//  This program is free software: you can redistribute it and/or modify
//  it under the terms of the GNU General Public License as published by
//  the Free Software Foundation, either version 3 of the License, or
//  (at your option) any later version.
//
//  This program is distributed in the hope that it will be useful,
//  but WITHOUT ANY WARRANTY; without even the implied warranty of
//  MERCHANTABILITY or FITNESS FOR A PARTICULAR PURPOSE.  See the
//  GNU General Public License for more details.
//
//  You should have received a copy of the GNU General Public License
//  along with this program.  If not, see <http://www.gnu.org/licenses/>.

/**
 * miscellaneous helper functions
 * @author Peter Lackner
 */

// row order, note that N is anything else than A,C,G,T

#include <misc.hh>
#include <algorithm>

const char *order="ACGTN";
const char *corder="TGCAN"; //complement 

std::vector<std::string> strSplit(const std::string& s, 
																	const std::string& delim, const bool keep_empty = true) {
	std::vector<std::string> result;
	if (delim.empty()) {
		result.push_back(s);
		return result;
	}
	std::string::const_iterator substart = s.begin(), subend;
	while (true) {
		subend = std::search(substart, s.end(), delim.begin(), delim.end());
		std::string temp(substart, subend);
		if (keep_empty || !temp.empty()) {
			result.push_back(temp);
		}
		if (subend == s.end()) {
			break;
		}
		substart = subend + delim.size();
	}
	return result;
}


// check is string s ends with string with
bool endsWith(const std::string& s,  const std::string& with) {
	std::string::size_type loc = s.rfind(with, s.size() );
	if( loc == std::string::npos ) return false;
	if( loc == s.size() - with.size() ) return true;
	return false;
}

// check is string s starts with string with
bool startsWith(const std::string& s,  const std::string& with) {
	std::string::size_type loc = s.find(with, s.size() );
	if( loc == std::string::npos ) return false;
	if( loc == 0 ) return true;
	return false;
}

// remove white spaces from begin and end of string
char *strtrim(char *strin)
{
  char *end;
	char *str;
	str=strin;

  while(isspace(*str)) str++;
  end = str + strlen(str) - 1;
  while(end > str && isspace(*end)) end--;
  *(end+1) = 0;
	memmove(strin,str,strlen(str)+1);
  return strin;
}

// check is string s ends with string with
bool endsWith(const char* s, const char *with) {
	int w=strlen(with);
	int l=strlen(s);
	if (strncmp(s+l-w,with,w)==0) return true;
	return false;
}


// split string into vector of strings at character d
std::vector<std::string> str_split(const std::string &s, char d) {
	std::vector<std::string> l;
	std::string sub;
	int i,b=-1;
	if(s[0]==d) b++;
	for(i=0; i<int(s.length()); i++) {
		if(s[i]==d) {
			if(i-b>0) {
				sub=s.substr(b+1,i-b-1);
				if (sub.size() > 0)		l.push_back(sub);
			}
			b=i;
		}
	}
	sub=s.substr(b+1,i-b-1);
	if(i-b>0 && sub.size() > 0) l.push_back(sub);
	
	return l;
}

// return the basename from full path: /directoryname/basename
std::string fbasename(char *s) {
	std::string b=s;
	size_t i = b.rfind('/',b.length());
	if (i != std::string::npos) {
		return(b.substr(i+1,b.length() - i));
	}
	return b;
}

// return the directory name from a path: /directoryname/basename
std::string dirname(char *s) {
	std::string b=s;
	size_t i = b.rfind('/',b.length());
	if (i != std::string::npos) {
		return(b.substr(0,i));
	}
	return b;
}


#define NXT_BSZ 1000
bool nextLine(FILE const *fp, std::string &s) {
	char b[NXT_BSZ];
	s.clear();
	while(1) {
		if(fgets(b,NXT_BSZ,(FILE *)fp)==0) return false;
		if(b[strlen(b)-1]=='\n') {
			b[strlen(b)-1]=0;
			s += std::string(b);
			break;
		}
		s += std::string(b);

	}
	return true;
}
#undef NXT_BSZ
