# Supplementary material for: D-Light on promoters: a client-server system for the analysis and visualization of cis-regulatory elements
Source: BMC Bioinformatics. 2013 Apr 24;14:140. doi: 10.1186/1471-2105-14-140 (PMC3685601; doi:10.1186/1471-2105-14-140)
Supplement: Additional file 3 — Installation package. Server and client software for local installation. [file 1471-2105-14-140-S3.zip › dloprom-1.1/install/scanner/CMakeLists.txt]

CMAKE_MINIMUM_REQUIRED(VERSION 2.6)

PROJECT (DNASCANNER)

FIND_PACKAGE(SWIG REQUIRED)
INCLUDE(${SWIG_USE_FILE})

FIND_PACKAGE(PythonLibs)

INCLUDE_DIRECTORIES(${PYTHON_INCLUDE_PATH})

INCLUDE_DIRECTORIES(${CMAKE_CURRENT_SOURCE_DIR})

SET(CMAKE_SWIG_FLAGS "")

SET_SOURCE_FILES_PROPERTIES(fscan.i PROPERTIES CPLUSPLUS ON)
#SET_SOURCE_FILES_PROPERTIES(fscan.i PROPERTIES SWIG_FLAGS "-includeall")
SWIG_ADD_MODULE(fscan python fscan.i misc.cc pfm.cc sequence.cc scoring.cc)
SWIG_LINK_LIBRARIES(fscan ${PYTHON_LIBRARIES})


#INCLUDE_DIRECTORIES( ./ /usr/include/python)

#ADD_EXECUTABLE(fscanexe pfm.cc sequence.cc fscan.cc misc.cc)
#ADD_LIBRARY(fscan SHARED pfm.cc sequence.cc misc.cc scoring.cc fscan_wrap.cxx)
#set_target_properties(fscan PROPERTIES PREFIX "_")

IF (NOT CMAKE_BUILD_TYPE)
 set ( CMAKE_BUILD_TYPE "Release" )
ENDIF (NOT CMAKE_BUILD_TYPE)
STRING(TOLOWER ${CMAKE_BUILD_TYPE} CMAKE_BUILD_TYPE_TOLOWER)
MESSAGE( ${CMAKE_BUILD_TYPE_TOLOWER} )


IF (CMAKE_COMPILER_IS_GNUCXX)
   set ( CMAKE_CXX_FLAGS "-Wall ${CMAKE_CXX_FLAGS}" )
   set ( CMAKE_C_FLAGS "--Wall ${CMAKE_C_FLAGS}" )

 IF (APPLE)
  set( CMAKE_OSX_ARCHITECTURES "ppc;i386" )
  set ( CMAKE_CXX_FLAGS "-mmacosx-version-min=10.4 -L/Developer/SDKs/MacOSX10.5.sdk/usr/lib/ ${CMAKE_CXX_FLAGS}" )
  set ( CMAKE_C_FLAGS "-mmacosx-version-min=10.4 -L/Developer/SDKs/MacOSX10.5.sdk/usr/lib/ ${CMAKE_C_FLAGS}" )
 ENDIF (APPLE)


 IF (CMAKE_BUILD_TYPE_TOLOWER STREQUAL profile)
   MESSAGE("===============> Turn on Profiling")
   set ( CMAKE_C_FLAGS "-pg -O2 -g ${CMAKE_CXX_FLAGS}" )
   set ( CMAKE_CXX_FLAGS "-pg -O2 -g ${CMAKE_CXX_FLAGS}" )
   set ( CMAKE_LINKER_FLAGS "-pg ${CMAKE_LINKER_FLAGS}" )
 ENDIF (CMAKE_BUILD_TYPE_TOLOWER STREQUAL profile)

 IF (CMAKE_BUILD_TYPE_TOLOWER STREQUAL o2debug)
   MESSAGE("===============> Turn on O2 Debugging")
   set ( CMAKE_C_FLAGS "-O2 -g ${CMAKE_CXX_FLAGS}" )
   set ( CMAKE_CXX_FLAGS "-O2 -g ${CMAKE_CXX_FLAGS}" )
 ENDIF (CMAKE_BUILD_TYPE_TOLOWER STREQUAL o2debug)

 IF (CMAKE_BUILD_TYPE_TOLOWER STREQUAL stldebug)
   MESSAGE("===============> Turn on STL Debugging")
   set ( CMAKE_C_FLAGS "-g ${CMAKE_CXX_FLAGS}" )
   set ( CMAKE_CXX_FLAGS "-g -D_GLIBCXX_DEBUG ${CMAKE_CXX_FLAGS}" )
 ENDIF (CMAKE_BUILD_TYPE_TOLOWER STREQUAL stldebug)

ENDIF (CMAKE_COMPILER_IS_GNUCXX)
