# Supplementary material for: D-Light on promoters: a client-server system for the analysis and visualization of cis-regulatory elements
Source: BMC Bioinformatics. 2013 Apr 24;14:140. doi: 10.1186/1471-2105-14-140 (PMC3685601; doi:10.1186/1471-2105-14-140)
Supplement: Additional file 3 — Installation package. Server and client software for local installation. [file 1471-2105-14-140-S3.zip › dloprom-1.1/install/scanner/gfmaps.cc]

//	Copyright (C) 2010  D-Light Team, University of Salzburg /
//  Upper Austria University of Applied Science
//
//  This program is free software: you can redistribute it and/or modify
//  it under the terms of the GNU General Public License as published by
//  the Free Software Foundation, either version 3 of the License, or
//  (at your option) any later version.
//
//  This program is distributed in the hope that it will be useful,
//  but WITHOUT ANY WARRANTY; without even the implied warranty of
//  MERCHANTABILITY or FITNESS FOR A PARTICULAR PURPOSE.  See the
//  GNU General Public License for more details.
//
//  You should have received a copy of the GNU General Public License
//  along with this program.  If not, see <http://www.gnu.org/licenses/>.

/**
 * implements methods for:
 * factormap -> *.fm file, genemap -> *.gm file
 * resrec -> *.res file
 * @author Peter Lackner
 */


#include <gfmaps.hh>
#include <misc.hh>
#include <vector>


FactorMap::~FactorMap() {
	if(n>0) {
		for(size_t i=0; i<n; i++) 
			delete [] name[i];
		delete [] name;
	}
}


void FactorMap::print(){
	for(size_t i=0; i<n; i++) {
		printf("%4zi %s\n",i,name[i]);
	}
}

// write binary dump
void FactorMap::writeBin(const char *file) {
	FILE *fp;
	fp=fopen(file,"w");
	if(fp==NULL) { printf("cannot open %s\n",file); exit(1); }
	fwrite(&n, 1, sizeof(size_t), fp);
	for(size_t i=0; i<n; i++) {
		fputs(name[i],fp); fputc(0,fp); // the name strings are saved 0-terminated 
	}
	fclose(fp);
}


// read binary dump
void FactorMap::readBin(const char *file) {
	FILE *fp;
	char b[1000];
	fp=fopen(file,"r");
	if(n>0) this->~FactorMap(); 
	if(fp==NULL) { printf("cannot open %s\n",file); exit(1); }
	fread(&n, 1, sizeof(size_t), fp);
	name = new char*[n];
	for(size_t i=0; i<n; i++) {
		fgets0(b,1000,fp); // assume 0-terminated strings
		name[i] = new char[strlen(b)+1];
		strcpy(name[i],b);
	}
	fclose(fp);
}

// create binary dump from jaspar db file
void FactorMap::fromJasparDb(const char *file) {
	FILE *fp;
	fp=fopen(file,"r");
	if(fp==NULL) { printf("cannot open %s\n",file); exit(1); }
	char b[1000];
	n=0;
	std::vector<std::string> tmp;

	// read to tmp vector
	while (fgets(b,1000,fp)!=0) {
		if(b[0]=='>') {
			char *p=b+1;
			strtrim(p);
			char *we=strchr(p,' ');
			if(we != NULL) *we=0;
			// take only non variant or variant #1
			if( p[strlen(p)-1] != ')' || endsWith(p,"(1)") ){
				we=strchr(p,'(');
				if(we != NULL) *we=0; // cut submatrix id
				tmp.push_back(p);
			} 
		}
	}
	// now store in object
	n=tmp.size();
	name = new char*[n];
	for(size_t i=0; i<n; i++) {
		name[i] = new char[tmp[i].size()+1];
		strcpy(name[i],tmp[i].c_str());
	}

	fclose(fp);
}

//=================================================================

GeneMap::~GeneMap() {
	if(n>0) {
		for(size_t i=0; i<n; i++) 
			delete [] name[i];
		delete [] name;
		delete [] index;
		delete [] hits;
	}
}


void GeneMap::print(){
	uint32_t  sum=0;
	for(size_t i=0; i<n; i++) {
		printf("%4zi %s %u %u\n",i,name[i],index[i],hits[i]);
		sum += hits[i];
	}
	//printf("genes %u hits %u\n",n,sum);
}

// get gene names from fasta file used @ fscan
void GeneMap::namesFromFasta(const char *file) {
	FILE *fp;
	fp=fopen(file,"r");
	if(fp==NULL) { printf("cannot open %s\n",file); exit(1); }
	char b[1000];

	// count number of sequences
	n=0;
	while (fgets(b,1000,fp)!=0)
		if(b[0]=='>') n++;

	rewind(fp);

	// create storeage
	name  = new char*[n];
	index = new uint32_t[n];
	hits  = new uint32_t[n];
	
	// satisfy valgrind....
	memset(index, 0, n * sizeof(uint32_t));
	memset(hits, 0, n * sizeof(uint32_t));

	// get gene ids (accession numbers)
	size_t i=0;
	while (fgets(b,1000,fp)!=0) {
		if(b[0]=='>') {
			char *p=b+1;
			strtrim(p);
			// use gene id only
			char *end=p;
			while(*end) {
				if(isspace(*end)) *end=0;
				end++;
			}
			name[i] = new char[strlen(p)+1];
			strcpy(name[i],p); i++;
		}
	}
	fclose(fp);
}

// write binary dump 
void GeneMap::writeBin(const char *file) {
	FILE *fp;
	fp=fopen(file,"w");
	if(fp==NULL) { printf("cannot open %s\n",file); exit(1); }
	fwrite(&n, 1, sizeof(size_t), fp);
	for(size_t i=0; i<n; i++) {
		fputs(name[i],fp); fputc(0,fp);
	}
	fwrite(index,sizeof(uint32_t),n,fp);
 	fwrite(hits,sizeof(uint32_t),n,fp);
	fclose(fp);
}

// read binary dump
void GeneMap::readBin(const char *file) {
	FILE *fp;
	char b[1000];
	fp=fopen(file,"r");
	if(fp==NULL) { printf("cannot open %s\n",file); exit(1); }
	fread(&n, 1, sizeof(size_t), fp);
	name = new char*[n];
	for(size_t i=0; i<n; i++) {
		fgets0(b,1000,fp);
		name[i]=new char[strlen(b)+1];
		strcpy(name[i],b);
	}
	index = new uint32_t[n];
	hits  = new uint32_t[n];
	fread(index,sizeof(uint32_t),n,fp);
 	fread(hits,sizeof(uint32_t),n,fp);
	fclose(fp);
}

// not yet used
Fac2Gen::~Fac2Gen() {
	if(n!=0) {
		for(size_t i=0; i<n; i++) {
			delete [] f2g[i].index;
		}
		delete f2g;
	}
}
