# Supplementary material for: D-Light on promoters: a client-server system for the analysis and visualization of cis-regulatory elements
Source: BMC Bioinformatics. 2013 Apr 24;14:140. doi: 10.1186/1471-2105-14-140 (PMC3685601; doi:10.1186/1471-2105-14-140)
Supplement: Additional file 3 — Installation package. Server and client software for local installation. [file 1471-2105-14-140-S3.zip › dloprom-1.1/install/scanner/joinNewWithSet.py]

#########################################################################
#  Copyright (C) 2010  D-Light Team, University of Salzburg /
#  Upper Austria University of Applied Science
#  
#  This program is free software: you can redistribute it and/or modify
#  it under the terms of the GNU General Public License as published by
#  the Free Software Foundation, either version 3 of the License, or
#  (at your option) any later version.
#
#  This program is distributed in the hope that it will be useful,
#  but WITHOUT ANY WARRANTY; without even the implied warranty of
#  MERCHANTABILITY or FITNESS FOR A PARTICULAR PURPOSE.  See the
#  GNU General Public License for more details.
#
#  You should have received a copy of the GNU General Public License
#  along with this program.  If not, see <http://www.gnu.org/licenses/>.
#########################################################################

import os,sys,shutil

if not os.environ.has_key('DLSRVDATA'):
    print "Environment variable DLSRVDATA need to be set"
    sys.exit(1)


if len(sys.argv) != 4:
    print "usage: python joinNewWithSet.py user setname newdata"
    print "", "  Example: python joinNewWithSet.py tom human uploadtmp"
    sys.exit(1)

os.chdir(os.environ['DLSRVDATA'])

user=sys.argv[1]
setname=sys.argv[2]
newdata=sys.argv[3]

#old eel formatted data
eelold=os.path.join('RawData',user,setname+'.eel')
if not os.path.exists(eelold):
    print eelold , 'does not exist'
    sys.exit(1)

#newly created eel formatted data
eelnew=os.path.join('RawData',user,newdata)
if not os.path.exists(eelnew):
    print eelnew , 'does not exist'
    sys.exit(1)

#make backup copy
shutil.copy(eelold,eelold+'.bak')

#collect new data here
genesinnew={}

f=file(eelnew)

while 1:
    l=f.readline()
    if l.strip()=='': break
    ll=l.split('\t')
    g=ll[0]
    if not genesinnew.has_key(g): genesinnew[g]=[l]
    else: genesinnew[g].append(l)

f.close()

#use backup as reference
f=file(eelold+'.bak')


l=f.readline()
go=l.split('\t')[0]

#save joined into eelold
of=file(eelold,'w')
of.write(l)


while 1:
    l=f.readline()
    if l.strip()=='': break
    gn=l.split('\t')[0]
    #insert only after gene change
    if gn != go:
        #if gene in new data, insert now
        if genesinnew.has_key(go):
            for i in genesinnew[go]:
                of.write(i)
            genesinnew[go]=[]
        of.write(l)
        go=gn
    else:
        of.write(l)

#append the 'leftovers'
for g in genesinnew:
    if genesinnew[g] != []:
        for i in genesinnew[g]:
            of.write(i)
        genesinnew[g]=[]
        
f.close()
of.close()
