# Supplementary material for: D-Light on promoters: a client-server system for the analysis and visualization of cis-regulatory elements
Source: BMC Bioinformatics. 2013 Apr 24;14:140. doi: 10.1186/1471-2105-14-140 (PMC3685601; doi:10.1186/1471-2105-14-140)
Supplement: Additional file 3 — Installation package. Server and client software for local installation. [file 1471-2105-14-140-S3.zip › dloprom-1.1/install/scanner/gfmaps.hh]

//	Copyright (C) 2010  D-Light Team, University of Salzburg /
//  Upper Austria University of Applied Science
//
//  This program is free software: you can redistribute it and/or modify
//  it under the terms of the GNU General Public License as published by
//  the Free Software Foundation, either version 3 of the License, or
//  (at your option) any later version.
//
//  This program is distributed in the hope that it will be useful,
//  but WITHOUT ANY WARRANTY; without even the implied warranty of
//  MERCHANTABILITY or FITNESS FOR A PARTICULAR PURPOSE.  See the
//  GNU General Public License for more details.
//
//  You should have received a copy of the GNU General Public License
//  along with this program.  If not, see <http://www.gnu.org/licenses/>.

/**
 * Classes and typedefs for binary result data: 
 * factormap -> *.fm file, genemap -> *.gm file
 * resrec -> *.res file
 * @author Peter Lackner
 */


#include <stdio.h>
#include <stdio.h>
#include <dirent.h>
#include <malloc.h>
#include <string.h>
#include <stdlib.h>
#include <stdint.h>

// result record
typedef struct resrec {
	uint32_t gene;            // gene id (pos in gene map)
	uint32_t factor;          // factor id (pos in factor map)
	uint32_t submat;          // if > 0: submatrix
	uint32_t begin;         
	uint32_t end;
	char direction;
	float score;
} ResRec;


// The factor map is just a binary representation of the IDs
// contained in the pssm DB used @ fscan
// The result files (*.res) store the index of a pssm rather than the name 
class FactorMap {  // map of all factors 
	size_t n;
	char **name;
public:
	FactorMap() {n=0;name=NULL;}
	~FactorMap();
	void print();
	size_t size() {return n;}
	const char *getName(uint32_t i) {return name[i];}
	int lookupFactor(const char* which) {
		for(int i=0; i<(int)n; i++) if(strcmp(name[i],which)==0) return i;
		return -1;
	}
	void readBin(const char* file); // read from binary dump
	void writeBin(const char *file); // write binary dump
	void fromJasparDb(const char *file); // initialize from JASPAR db
	void fromDirectory(const char *dir, const char *ext); // init from single matrixes
};
       

// the genemap is even more related to the *.res file than the factor map.
// It stores gene start positions and hit counts in the related *.res file
class GeneMap {
	size_t n;
	char **name;
	uint32_t *index;  // Start position of gene[i] in binary results
	uint32_t *hits;   // Number of TF-site hits for the gene[i]
	             // index/hits corresponds to a certain fscan result
public:
	GeneMap() {n=0; name=NULL; index=NULL; hits=NULL;}
	~GeneMap();
	void print();
	size_t size() { return n; }
	const char *getName(uint32_t i) {return name[i];}
	int lookupGene(const char* which) { // lookup by name
		for(int i=0; i<(int)n; i++) if(strcmp(name[i],which)==0) return i;
		return -1;
	} 
	uint32_t getIndex(size_t i) { return index[i]; }
	uint32_t getSize(size_t i) { return hits[i]; }
	void setIndex(size_t pos, uint32_t idx) {index[pos]=idx;}
	void setSize(size_t pos, uint32_t sz) {hits[pos]=sz;}
	void readBin(const char* file); // read from binary dump
	void writeBin(const char *file); // write binart dump
	void namesFromFasta(const char *file); // get the names from the fasta file used @ fscan
};

// Not yet used: BEGIN
typedef struct f2ge {
	uint32_t ngenes;
	uint32_t *index;  // Start position of gene[i] in binary results
} F2GEntry; 
// factor to gene map (factor x is on which genes)
class Fac2Gen {
	size_t n; // n factors
	F2GEntry *f2g;
public:
	Fac2Gen() {n=0; f2g=NULL;}
	~Fac2Gen();
};
// Not yet used: END

void eel2bin(GeneMap &gm, FactorMap &fm,
						 const char *eelname,  const char *oname);
