# Supplementary material for: D-Light on promoters: a client-server system for the analysis and visualization of cis-regulatory elements
Source: BMC Bioinformatics. 2013 Apr 24;14:140. doi: 10.1186/1471-2105-14-140 (PMC3685601; doi:10.1186/1471-2105-14-140)
Supplement: Additional file 3 — Installation package. Server and client software for local installation. [file 1471-2105-14-140-S3.zip › dloprom-1.1/install/scanner/cleanfasta.py]

#########################################################################
#  Copyright (C) 2010  D-Light Team, University of Salzburg /
#  Upper Austria University of Applied Science
#  
#  This program is free software: you can redistribute it and/or modify
#  it under the terms of the GNU General Public License as published by
#  the Free Software Foundation, either version 3 of the License, or
#  (at your option) any later version.
#
#  This program is distributed in the hope that it will be useful,
#  but WITHOUT ANY WARRANTY; without even the implied warranty of
#  MERCHANTABILITY or FITNESS FOR A PARTICULAR PURPOSE.  See the
#  GNU General Public License for more details.
#
#  You should have received a copy of the GNU General Public License
#  along with this program.  If not, see <http://www.gnu.org/licenses/>.
#########################################################################

randomid=[]
normalid=[]
multipleid=[]

addinfo={}

import sys

f=file(sys.argv[1])
while 1:
    l=f.readline().strip()
    if l=='': break
    if l.startswith('>'):
        ls=l[1:].split('_')
        theid=ls[0]+'_'+ls[1]
        if 'random' in l:
            randomid.append(theid)
        else:
            if theid not in normalid:
                normalid.append(theid)
            else:
                multipleid.append(theid)

f.seek(0)

print "random" , len(randomid)
print randomid
print "multi" , len(multipleid)
print multipleid

of=file('clean-'+sys.argv[1],'w')

#take a 'randomid' only if there is no 
taken=[]
takeit=False
f=file(sys.argv[1])
while 1:
    l=f.readline().strip()
    if l=='': break
    if l.startswith('>'):
        takeit=False
        if l.startswith('>'):
            #theid=l[1:].split()[0]
            ls=l[1:].split('_')
            theid=ls[0]+'_'+ls[1]
            if 'random' in l:
                if theid not in normalid:
                    takeit=True
                else:
                    takeit=False
            elif theid not in taken:
                takeit=True
            if takeit: 
                taken.append(theid)
                l=">"+theid
            if ls[5]=="random":
                ls.remove("random")
                tail=ls[-2]+'_'+ls[-1]
                ls=ls[0:6]
                ls.append(tail)
            print ls
            info=ls[-1].replace(':',' ')
            info=info.replace('-',' ')
            l += ' '+info
    if takeit:
        of.write(l+'\n')

f.close()
of.close()
