# Supplementary material for: D-Light on promoters: a client-server system for the analysis and visualization of cis-regulatory elements
Source: BMC Bioinformatics. 2013 Apr 24;14:140. doi: 10.1186/1471-2105-14-140 (PMC3685601; doi:10.1186/1471-2105-14-140)
Supplement: Additional file 3 — Installation package. Server and client software for local installation. [file 1471-2105-14-140-S3.zip › dloprom-1.1/install/scanner/rscan.cc]

//	Copyright (C) 2010  D-Light Team, University of Salzburg /
//  Upper Austria University of Applied Science
//
//  This program is free software: you can redistribute it and/or modify
//  it under the terms of the GNU General Public License as published by
//  the Free Software Foundation, either version 3 of the License, or
//  (at your option) any later version.
//
//  This program is distributed in the hope that it will be useful,
//  but WITHOUT ANY WARRANTY; without even the implied warranty of
//  MERCHANTABILITY or FITNESS FOR A PARTICULAR PURPOSE.  See the
//  GNU General Public License for more details.
//
//  You should have received a copy of the GNU General Public License
//  along with this program.  If not, see <http://www.gnu.org/licenses/>.


// results file scanner

#include <misc.hh>
#include <gfmaps.hh>
#include <getopt.h>
#include <stdlib.h>
#include <vector>
#include <map>
#include <sys/types.h>
#include <regex.h>
#include <iostream>

#define MINDIST 10
#define MAXDIST 100
#define MINSCORE 7.0

class RefMap {
	std::map<std::string,std::vector<std::string> > rm;
public:
	std::vector<std::string> fetch(std::string matchgene) { return rm[matchgene]; };
	void create(std::string dir, std::string orig, std::string ref);
};


void RefMap::create(std::string dir, std::string orig, std::string ref) {
	//std::cout << dir << " " << orig << " " << ref << "\n";
	FILE *fp;
	std::string xf;
	xf=dir+"/xref";
	fp=fopen(xf.c_str(),"r");
	if(fp==0) {
		std::cout << xf << " required\n";
		exit(1);
	}

	char b[1000];
	fgets(b,1000,fp);
	b[strlen(b)-1] = 0;
	std::string s=b;
	std::vector<std::string> li=str_split(s,'\t');

	size_t opos=9999,rpos=9999;
	for(size_t i=0; i<li.size(); i++){
		if(li[i] == orig) opos=i;
		if(li[i] == ref)  rpos=i;
	}
	if(opos == 9999 || rpos == 9999) {
		std::cout << "reference or set not in xref\n";
		exit(1);
	}
	std::string ogenes;
	std::string rgenes;
	while(fgets(b,1000,fp) != 0) {
		b[strlen(b)-1] = 0;
		s=b;
		li=str_split(s,'\t');
		ogenes=li[opos];
		rgenes=li[rpos];
		//std::cout << ">" << ogenes << "<\n"; 
		//std::cout << ">" << rgenes << "<\n"; 

		if(ogenes.size()==0 || rgenes.size()==0) continue;

		std::vector<std::string> oo = str_split(ogenes,',');
		std::vector<std::string> rr = str_split(rgenes,',');
		for(size_t i=0; i<oo.size(); i++) {
			rm[oo[i]]=rr;
		}
	}

	fclose(fp);
}

void print_help() {
	printf("rscan annotation gene factor [-f2 secondfactor [-mindist mindist] [-maxdist maxdist] ]\n");
	printf("     [-minscore minscore] [-reforg annotation] \n");
	printf("     [-factorbl factorblacklist] [-noxrefout=nohom|nomatch] \n");
	// printf("     [-g genelist] [-f factorlist]\n\n");
	printf("Defaults:\n");
	printf("   mindist  = %d\n",MINDIST);
	printf("   maxdist  = %d\n",MAXDIST);
	printf("   minscore = %f\n",MINSCORE);
}

static int gt(const void *pa, const void *pb) {
	uint32_t a,b;
	a = *((uint32_t *)pa);
	b = *((uint32_t *)pb);
	if (a>b) return 1;
	if (a==b) return 0;
	return -1;
}


void print_resrec(ResRec *r, GeneMap &gm, FactorMap &fm, char which = 's') {
	char b[10];
	b[0]=0;
	if(r->submat>0) {
		sprintf(b,"(%d)",r->submat);
	} 
	if(which=='s') // single 
		printf("%s %s %u %u %f %c\n",gm.getName(r->gene),fm.getName(r->factor),
					 r->begin, r->end, r->score, r->direction);
	else if(which=='l')
		printf("%s %s %u %u %f %c ",gm.getName(r->gene),fm.getName(r->factor),
					 r->begin, r->end, r->score, r->direction);
	else if(which=='r')
		printf("%s %u %u %f %c\n",fm.getName(r->factor),
					 r->begin, r->end, r->score, r->direction);
	else if(which=='R')
		printf("%s %u %u %f %c",fm.getName(r->factor), // omit newline
					 r->begin, r->end, r->score, r->direction);
}

void print_resrec(ResRec *r) {
	printf("%u %u/%u %u %u %f %c\n",r->gene,r->factor,r->submat,
				 r->begin, r->end, r->score, r->direction);
}

class UArray  {  // General purpose unsigned short int array 
public:
	size_t n;
	uint32_t *val;
	UArray() { n=0; val=0; }
	UArray(size_t sz) { n=sz; val = new uint32_t[n]; }
	~UArray() { if(val!=NULL) delete [] val; }
	void print() { for(size_t i=0; i<n; i++) printf("%u\n",val[i]);}
	void sort() {	qsort(val,n,sizeof(uint32_t),gt);
	}	
	int lookup(uint32_t v) {
		for(int i=0;i<(int)n;i++) if(val[i]==v) return i;
		return -1;
	}
	void resize(size_t sz) { 
		if(val!=NULL) delete [] val;
		 n=sz; val = new uint32_t[n];
	}
};


std::vector<ResRec> fetchGeneData(uint32_t genestart, FILE *fp) {
	std::vector<ResRec> ret;
	ResRec r;
	uint32_t g;
	fseek(fp,genestart*sizeof(ResRec),SEEK_SET);
	fread(&r,sizeof(ResRec),1,fp);
	ret.push_back(r);
	g=r.gene;
	while(fread(&r,sizeof(ResRec),1,fp)>0) {
		if(r.gene==g) { // still same g
			ret.push_back(r);
		} else break;
	}

	return ret;
}

std::vector<ResRec> simplesearch (float minscore, UArray &factor_list, 
												 UArray &gene_offset, FILE *fp) {
	                         	
	int sum=0;
	std::vector<ResRec> ret;
	//ResRec ce;
	for(size_t g=0; g<gene_offset.n; g++) {
		std::vector<ResRec> rg;
		rg=fetchGeneData(gene_offset.val[g],fp);
		//printf("g = %d rg %d\n",g,rg.size());
		sum += rg.size();
		for(size_t i=0; i<rg.size(); i++) {
			for(size_t f=0; f<factor_list.n; f++) {
				if ( rg[i].factor == factor_list.val[f] ) {
					if (rg[i].score > minscore && rg[i].factor == factor_list.val[f] ) 
					ret.push_back(rg[i]);
				}
			}
		}
	}
	//printf("%d\n",sum); 
	//exit(0);
	return ret;
}


inline int distance(int b1,int e1,int b2,int e2) {
	if(b1 <= b2) return b2-e1;
	return b1-e2;
}


typedef struct resrecpair {
	ResRec a,b;
} ResRecPair;

std::vector<ResRecPair> PairSearch(float minscore, uint32_t mindist,  uint32_t maxdist, 
																	 uint32_t fixedFact, UArray &factor_list, 
																	 UArray &gene_offset, FILE *fp) {
	std::vector<ResRecPair> rp;
	UArray ff(1);
	UArray geneIt(1);
	ff.val[0]=fixedFact;
	int d,begin1,end1;
	uint32_t id1;
	// one gene at a time
	for(size_t g=0; g<gene_offset.n; g++) {
		geneIt.val[0]=gene_offset.val[g];
		std::vector<ResRec> fixed = simplesearch (minscore, ff, geneIt, fp);
		std::vector<ResRec> second = simplesearch (minscore, factor_list, geneIt, fp);
		for(size_t f1=0; f1<fixed.size(); f1++) {
			begin1=(int)(fixed[f1].begin);
			end1=(int)(fixed[f1].end);
			id1=fixed[f1].factor; // avoid double output 
			for(size_t f2=0; f2<second.size(); f2++) {
				if(id1 == second[f2].factor && begin1 > (int)(second[f2].begin)) continue; //avoid double output
				d=distance(begin1,end1,int(second[f2].begin),int(second[f2].end));
				if(d > 0 && d >= int(mindist) && d <= int(maxdist)) {
					ResRecPair p;
					p.a=fixed[f1];
					p.b=second[f2];
					rp.push_back(p);
				}
			}
		}

	}

	return rp;
}

void matchGenesOffset(const char *gene, GeneMap &gm,UArray &gene_offset) {
	regex_t cpat;
	UArray tmp(gm.size()); // temp array
	size_t cnt=0;
	
	regcomp(&cpat, gene, REG_NOSUB | REG_ICASE | REG_EXTENDED);

	for(size_t i=0; i<gm.size(); i++) {
		if (gm.getSize(i) > 0 && regexec(&cpat,gm.getName(i),0,0,0)==0) {
			tmp.val[cnt++]=gm.getIndex(i);
		}
	}
	gene_offset.resize(cnt);
	memcpy(gene_offset.val,tmp.val,cnt*sizeof(uint32_t));
	
	regfree(&cpat);
}

void allGenesOffset(GeneMap &gm,UArray &gene_offset) {
	UArray tmp(gm.size()); // temp array
	size_t cnt=0;
	for(size_t i=0; i<gm.size(); i++) {
		if (gm.getSize(i) > 0) {
			tmp.val[cnt++]=gm.getIndex(i);
			//printf("%d ",gm.getIndex(i));
		}
	}
	//printf("cnt %d\n",cnt);
	gene_offset.resize(cnt);
	memcpy(gene_offset.val,tmp.val,cnt*sizeof(uint32_t));
	//for(size_t i=0; i<gene_offset.n; i++) {
	//printf("%d\n",gene_offset.val[i]);
	//}
	//exit(0);
}

void matchFactors(const char *factor, const char *blacklist, FactorMap &fm,UArray &factors) {
	regex_t cpat;
	regex_t cblpat;
	UArray tmp(fm.size()); // temp array
	size_t cnt=0;
	regcomp(&cpat, factor, REG_NOSUB | REG_ICASE | REG_EXTENDED);
	if (blacklist[0] != 0) {
		regcomp(&cblpat, blacklist, REG_NOSUB | REG_ICASE | REG_EXTENDED);
	}

	for(size_t i=0; i<fm.size(); i++) {
		if (regexec(&cpat,fm.getName(i),0,0,0)==0) {
			if (blacklist[0] == 0)  
				tmp.val[cnt++]=i;
			else {
				if (regexec(&cblpat,fm.getName(i),0,0,0)!=0)
					tmp.val[cnt++]=i;
			}
		}
	}
	factors.resize(cnt);
	memcpy(factors.val,tmp.val,cnt*sizeof(uint32_t));
	
	regfree(&cpat);
	if (blacklist[0] != 0) {
		regfree(&cblpat);
	}
}

#define IX_F2 1
#define IX_MINDIST 2
#define IX_MAXDIST 3
#define IX_MINSCORE 4
#define IX_REFORG 5
#define IX_SRVMARK 6
#define IX_BLACKLIST 7
#define IX_XREFOUT  8
const struct option long_options[] = {
	{"f2",            1,NULL,IX_F2},
	{"mindist",       1,NULL,IX_MINDIST},
	{"maxdist",       1,NULL,IX_MAXDIST},
	{"minscore",      1,NULL,IX_MINSCORE},
	{"reforg",        1,NULL,IX_REFORG},
	{"server",        0,NULL,IX_SRVMARK},
	{"factorbl",      1,NULL,IX_BLACKLIST},
	{"noxrefout",     1,NULL,IX_XREFOUT},
	{ NULL, 0, NULL, 0 }
};

//suppress output lines in xref sreach
#define XREF_SUP_NONE 1
#define XREF_SUP_NOHOM 2
#define XREF_SUP_NOMATCH 3


#define OUI(V,O) V=(uint32_t)atoi(O)

int main(int argc, char *argv[]) {
	
	std::string factor1;
	std::string factor2;
	std::string gene;
	std::string reforg;
	std::string matblacklist;
	uint32_t xrefout=XREF_SUP_NONE;
	char  *set1=0;
	uint32_t mindist=MINDIST;
	uint32_t maxdist=MAXDIST;
	float  minscore=MINSCORE;

	GeneMap gm;
	GeneMap gmref;
	FactorMap fm;
	UArray geneoffset;
	UArray geneoffsetref;
	UArray factors;
	
	std::string allargs="";
	for(int i=0; i<argc; i++) { allargs += argv[i]; allargs += " "; }
	bool printmark=false;

	int o;
	std::string tmp;

	do {
		o=getopt_long_only(argc,argv,"",long_options,0);
		switch (o) {
		case IX_F2: OSTRING(factor2,optarg); break;  
		case IX_MINDIST: OUI(mindist,optarg); break;
		case IX_MAXDIST: OUI(maxdist,optarg); break;
		case IX_MINSCORE: OFLOAT(minscore,optarg); break;
		case IX_REFORG: OSTRING(reforg,optarg); break;
		case IX_SRVMARK: printmark=true; break;
		case IX_BLACKLIST: OSTRING(matblacklist,optarg); break;
		case IX_XREFOUT:
			OSTRING(tmp,optarg);
			if (tmp=="none") xrefout=XREF_SUP_NONE;
			else if(tmp=="nohom") xrefout=XREF_SUP_NOHOM;
			else if(tmp=="nomatch") xrefout=XREF_SUP_NOMATCH;
			break;
		case '?':  exit(1);
		}	
	} while (o != -1);

	if(argc < 4) {print_help(); exit(0);}


	if(optind < argc){
		set1=argv[optind];
		optind++;
	}
	if(optind < argc){
		gene=argv[optind];
		optind++;
	}
	if(optind < argc){
		factor1=argv[optind];
		optind++;
	}
	std::string s = set1 + std::string(".gm");
	gm.readBin(s.c_str());
	//gm.print();
	if(gene=="*")
		allGenesOffset(gm,geneoffset);
	else {
		matchGenesOffset(gene.c_str(),gm,geneoffset);
	}

	s = set1 + std::string(".fm");
	fm.readBin(s.c_str());
	if(factor1=="*") factor1=".*";
		//{
	//	factors.resize(fm.size());
	//	for(size_t i=0; i<fm.size(); i++) factors.val[i]=i;
	//} else {
	matchFactors(factor1.c_str(),matblacklist.c_str(),fm,factors);
	//}


	s = set1 + std::string(".res");
	FILE *fp=fopen(s.c_str(),"r");
	FILE *fpref=0;
	RefMap refmap;
	if(reforg != "") {
		// compile error on macOS 10.6 machines
		// rscan.cc:372: error: invalid conversion from �const char*� to �char*�
		// rscan.cc:372: error:   initializing argument 1 of �std::string fbasename(char*)�
		// error handling (J. Laimer):
		char * pReforg = new char[ reforg.size() + 1 ];
		strcpy(pReforg,reforg.c_str());

		//refmap.create(dirname(set1),fbasename(set1),fbasename(reforg.c_str()));
		refmap.create(dirname(set1), fbasename(set1), fbasename(pReforg));

		std::string s = reforg + std::string(".gm");
		gmref.readBin(s.c_str());
		s = reforg + std::string(".res");
		fpref=fopen(s.c_str(),"r");
	}


	if(factor2.size() !=0 ) {
			UArray pairedfactor;
			if(factor2=="*") {
				printf("In pair search mode the second factor may not be '*'\n");
				exit(1);
			}
			std::string empty="";
			matchFactors(factor2.c_str(),empty.c_str(),fm,pairedfactor);
			if(pairedfactor.n > 1) {
				printf("In pair search mode the second factor may only be a single one\n");
				printf("Input >%s< matched several\n",factor2.c_str());
				exit(1);
			}

		
			std::vector<ResRecPair> pr = PairSearch(minscore, mindist, maxdist, 
																							pairedfactor.val[0], factors, 
																							geneoffset, fp);
			if (reforg == "") {
				for(size_t i=0; i<pr.size(); i++) {
					print_resrec(&(pr[i].a), gm, fm, 'l');
					print_resrec(&(pr[i].b), gm, fm, 'r');
				}
			} else {
				// loop through all pr records and check if condition also holds in ortholog/paralog gene
				// to save time a certain homolgous gene is only checked once

				UArray matchedfactor(1);

				for(size_t i=0; i<pr.size(); i++) {
					// get gene id
					const char *name = gm.getName(pr[i].a.gene);
					// get orthologs/paralogs
					std::vector<std::string> homologs = refmap.fetch(std::string(name));
					for(size_t j=0; j<homologs.size(); j++) {
					// make a new gene list
						matchGenesOffset(homologs[j].c_str(),gmref,geneoffsetref);
						if(geneoffsetref.n > 0) {
							// TODO factors !!!
							matchedfactor.val[0] = pr[i].b.factor; 
							//std::cout << gm.getName(geneoffsetref.val[0]) << " ";
							//std::cout << fm.getName(pairedfactor.val[0]) << " ";
							//std::cout << fm.getName(matchedfactor.val[0]) << " \n";

							std::vector<ResRecPair> reshom=PairSearch(minscore, mindist, maxdist, 
																							pairedfactor.val[0], matchedfactor, 
																							geneoffsetref, fpref);
							if(reshom.size()>0) {
								print_resrec(&(pr[i].a), gm, fm, 'l');
								print_resrec(&(pr[i].b), gm, fm, 'R');
								printf(" MATCH %s\n",homologs[j].c_str());
							} else {
								if(!(xrefout==XREF_SUP_NOMATCH)) {
									print_resrec(&(pr[i].a), gm, fm, 'l');
									print_resrec(&(pr[i].b), gm, fm, 'R');
									printf(" NOMATCH %s\n",homologs[j].c_str());
								}
							}
						} else {
							if(xrefout==XREF_SUP_NONE) {
								print_resrec(&(pr[i].a), gm, fm, 'l');
								print_resrec(&(pr[i].b), gm, fm, 'R');  printf(" NOHOM\n");
							}
						}
					}
				}
			}

	} else { // SIMPLE SEARCH
		std::vector<ResRec> res=simplesearch(minscore, factors, geneoffset, fp);
		if (reforg == "") {
			for(size_t i=0; i<res.size(); i++) 
				print_resrec(&(res[i]), gm, fm);
		} else {
			// loop through all pr records and check if condition also holds in ortholog/paralog gene
			// to save time a certain homolgous gene is only checked once (todo)
			for(size_t i=0; i<res.size(); i++) {
				// get gene id
				const char *name = gm.getName(res[i].gene);
				// get orthologs/paralogs
				std::vector<std::string> homologs = refmap.fetch(std::string(name));
				for(size_t j=0; j<homologs.size(); j++) {
					// make a new gene list
					matchGenesOffset(homologs[j].c_str(),gmref,geneoffsetref);
					if(geneoffsetref.n > 0) {
						std::vector<ResRec> reshom=simplesearch(minscore, factors, geneoffsetref, fpref);
						if(reshom.size()>0) {
							print_resrec(&(res[i]), gm, fm , 'l'); printf("MATCH %s\n",homologs[j].c_str());
						} else {
							if(!(xrefout==XREF_SUP_NOMATCH)) {
								print_resrec(&(res[i]), gm, fm , 'l'); printf("NOMATCH %s\n",homologs[j].c_str());
							}
						}
					} else {
						if(xrefout==XREF_SUP_NONE) {
							print_resrec(&(res[i]), gm, fm , 'l'); printf("NOHOM\n");
						}
					}
				}
			}

		}
	}

	if(printmark) printf("\n###\n%s\n",allargs.c_str());

	return 0;


}
