# Supplementary material for: D-Light on promoters: a client-server system for the analysis and visualization of cis-regulatory elements
Source: BMC Bioinformatics. 2013 Apr 24;14:140. doi: 10.1186/1471-2105-14-140 (PMC3685601; doi:10.1186/1471-2105-14-140)
Supplement: Additional file 3 — Installation package. Server and client software for local installation. [file 1471-2105-14-140-S3.zip › dloprom-1.1/install/scanner/getdata.sh]

#!/bin/bash

# 1) Revise the setup section below
# 2) Set the DLSRVDATA envrionment variable before calling this
#    script (the place where all server data are stores)
# 3) Start this script from within the binaries (fscan, 
#    eel2bin, etc) directory. 

############################################################
# 
# Setup section
#
############################################################

#set species here with a short name (eg. human ) and the full name
# and the corresponding full name at uscs (eg. Homo_sapiens)
# check page: ftp://hgdownload.cse.ucsc.edu/goldenPath/currentGenomes/
  
dsname=( human mouse rat )
dssrc=( Homo_sapiens Mus_musculus Rattus_norvegicus )
#dsname=( rat )
#dssrc=( Rattus_norvegicus )

#set the upstream length (available are 1000, 2000 and 5000)
size=1000

#set scanner score cutoff
scoreco=5.0

#set jaspar db name
jaspardb=jaspar_verteb.db

#exit 0

############################################################
# 
# End of setup section
#
############################################################

if [ "$1" == "show" ]
then
	 echo ${dsname[@]} 
	 echo ${dssrc[@]} 
	 echo "size" $size
	 echo "scoreco" $scoreco
	 echo "jaspardb" $jaspardb
	 exit 0
fi

if [ ! -e cleanfasta.py ]
then
	 echo "call this script from within the (bin) directory where"
	 echo "cleanfasta.py and fscan is located"
fi

if [ "$DLSRVDATA" == "" ]
then 
	 echo "You need to set DLSRVDATA before calling this script:"
	 echo "export DLSRVDATA=/path/to/data"
	 exit 0
fi  

if [ ! -e ${DLSRVDATA}/$jaspardb ] 
then
	 echo $jaspardb " must be present in the data directory"
	 exit 0
fi


bindir=`pwd`

cd $DLSRVDATA
if [ ! -e RawData ] ; then mkdir RawData; fi 
if [ ! -e ServerData ] ; then mkdir ServerData; fi


#number of organisms
n=${#dsname[@]}

#download
baseurl="ftp://hgdownload.cse.ucsc.edu/goldenPath/currentGenomes"


if [ "$1" == "" -o "$1" == "download" ]
then
	 i=0
	 while [ "$i" -lt "$n" ]
	 do
		  prom=upstream${size}.fa.gz
		  ref=refLink.txt.gz
		  wget $baseurl/${dssrc[$i]}/bigZips/$prom -O RawData/${dsname[$i]}-prom.gz
		  gunzip -f RawData/${dsname[$i]}-prom.gz
		  ((i++))
	 done
	 echo ${dsname[@]} > ServerData/orglist.txt
	 echo ${dssrc[@]} >> ServerData/orglist.txt 

	 wget ftp://ftp.ncbi.nih.gov/pub/HomoloGene/current/homologene.data \
		  -O RawData/homologene.data

	 wget ftp://ftp.ncbi.nlm.nih.gov/pub/HomoloGene/current/build_inputs/all_proteins.data \
		  -O RawData/all_proteins.data

	 echo "done with download"
fi

if [ "$1" == "" -o "$1" == "calc" ]
then
	 cd RawData

	 i=0
	 while [ "$i" -lt "$n" ] ; do  
		  echo "cleaning promotors in " ${dsname[$i]}-prom
		  python ${bindir}/cleanfasta.py ${dsname[$i]}-prom
 		  echo "scanning in " ${dsname[$i]}
		  ${bindir}/fscan ../${jaspardb} clean-${dsname[$i]}-prom \
 				-scoreco $scoreco > ${dsname[$i]}.eel
 		  echo "converting to bin"
 		  ${bindir}/eel2bin ../${jaspardb} clean-${dsname[$i]}-prom \
 				${dsname[$i]}.eel ../ServerData/${dsname[$i]}
		  ((i++))
	 done

	 echo "creating xref file"

	 python ${bindir}/makexref.py

fi
