# Supplementary material for: D-Light on promoters: a client-server system for the analysis and visualization of cis-regulatory elements
Source: BMC Bioinformatics. 2013 Apr 24;14:140. doi: 10.1186/1471-2105-14-140 (PMC3685601; doi:10.1186/1471-2105-14-140)
Supplement: Additional file 3 — Installation package. Server and client software for local installation. [file 1471-2105-14-140-S3.zip › dloprom-1.1/install/scanner/addUserData.py]

#########################################################################
#  Copyright (C) 2010  D-Light Team, University of Salzburg /
#  Upper Austria University of Applied Science
#  
#  This program is free software: you can redistribute it and/or modify
#  it under the terms of the GNU General Public License as published by
#  the Free Software Foundation, either version 3 of the License, or
#  (at your option) any later version.
#
#  This program is distributed in the hope that it will be useful,
#  but WITHOUT ANY WARRANTY; without even the implied warranty of
#  MERCHANTABILITY or FITNESS FOR A PARTICULAR PURPOSE.  See the
#  GNU General Public License for more details.
#
#  You should have received a copy of the GNU General Public License
#  along with this program.  If not, see <http://www.gnu.org/licenses/>.
#########################################################################


# addUserData.py username list-of-genomes (-m tmpmatrix | -g tmpgene)


# assumes: (1) RawData/username exists
#          (2) Default data are copied
#          (3) The tmpmatrix or the tmpgene is in RawData/username
#          (4) If -g is give, list-of-genomes may only contain one entry


# addUserData.py tom human,mouse,rat -m umat1.pfm
# addUserData.py tom rat -g uprom1.fasta

import atexit

import sys,os,subprocess
from xml.dom import minidom

if not os.environ.has_key('DLSRVDATA'):
    print 'You need to set DLSRVDATA before calling this script:'
    print "export DLSRVDATA=/path/to/data"
    sys.exit(1)

datadir=os.environ['DLSRVDATA']

bindir=os.path.realpath(os.path.split(sys.argv[0])[0])
sys.path.insert(0,bindir)


from helpers import *

def usage():
    print "usage " ,
    print 'addUserData.py username list-of-genomes (-m tmpmatrix | -g tmpgene)'

if '-m' in sys.argv and '-g' in sys.argv:
    usage()
    sys.exit(1)

if len(sys.argv) != 5:
    usage()
    sys.exit(1)

user=sys.argv[1]
genomes=sys.argv[2].split(',')
opt=sys.argv[4]

#lock until finished
lockfile=os.path.join(datadir,'ServerData',user,'lock')

#give write rights to files
for i in range(len(genomes)):    
    os.chmod(os.path.join(datadir,'ServerData',user,genomes[i] + '.fm'), 0644)
    os.chmod(os.path.join(datadir,'ServerData',user,genomes[i] + '.gm'), 0644)
    os.chmod(os.path.join(datadir,'ServerData',user,genomes[i] + '.res'), 0644)

if os.path.exists(lockfile):
    f=file(lockfile)
    print 'service locked by pid' , f.read()
    f.close()
    sys.exit(1)

def unlock():
    os.remove(lockfile)
    for i in range(len(genomes)):    
        os.chmod(os.path.join(datadir,'ServerData',user,genomes[i] + '.fm'), 0444) 
        os.chmod(os.path.join(datadir,'ServerData',user,genomes[i] + '.gm'), 0444)
        os.chmod(os.path.join(datadir,'ServerData',user,genomes[i] + '.res'), 0444)

atexit.register(unlock)

f=file(lockfile,'w')
f.write(str(os.getpid()))
f.close()

setup=minidom.parse(os.path.join(bindir,"setup.xml"))
                    
shortnames=getContentByPath(setup,'dlop.default-orgs.short-names')
shortnames = shortnames.split()
scoreco=getContentByPath(setup,'dlop.fscan.scoreco')
scoretype=getContentByPath(setup,'dlop.fscan.scoretype')
jaspardb=getContentByPath(setup,'dlop.fscan.jaspar-db')
jasparfile=os.path.join(datadir,'RawData',user,'jaspar_'+jaspardb+'.db')
os.chmod(jasparfile, 0644)

import re

def check_matrix_format(m):
    p='> *\S+ \S+'
    if re.match(p,m[0]) == None:
        return False
    p='A +\[.* \]$'
    if re.match(p,m[1]) == None:
        return False    
    p='C +\[.* \]$'
    if re.match(p,m[2]) == None:
        return False    
    p='G +\[.* \]$'
    if re.match(p,m[3]) == None:
        return False    
    p='T +\[.* \]$'
    if re.match(p,m[4]) == None:
        return False
    return True
    

if '-m' in sys.argv:
    # read matrix
    fn=os.path.join(datadir,'RawData',user,opt)
    if not os.path.exists(fn):
        print "cannot open matrix file ",fn
        sys.exit(1)
    f=file(fn)
    newmat=f.read()
    f.close()
    # check for valid format
    if not check_matrix_format(newmat.split('\n')):
        print "Matrix format problem in ",fn
        sys.exit(1)
        
    print "appending new matrix"
    f=file(jasparfile)
    j=f.read()
    f.close()
    if j[-1] != '\n': j = j+'\n'
   
    f=file(jasparfile,'w')
    f.write(j+newmat)
    f.close()
    os.chmod(jasparfile, 0444)

    # run fscan on all given genomes
    for i in range(len(genomes)):
        cmd=os.path.join(bindir,'fscan')
        cmd+=' '+fn+' '
        cmd+=os.path.join(datadir,'RawData',user,'clean-'+genomes[i]+'-prom')
        cmd+=" -scoreco " +scoreco+ " -scoretype " +scoretype+ " > "
        tmpout = os.path.join(datadir,'RawData',user,'tmp.eel') 
        cmd+=tmpout
        print cmd
        print "fscanning" , genomes[i]
        execute(cmd)
        print "merging with old data"
        cmd='python ' + os.path.join(bindir,'joinNewWithSet.py ')
        cmd+=user + ' ' + genomes[i]+ ' ' + tmpout
        print cmd
        execute(cmd)
        
 
        cmd=os.path.join(bindir,'eel2bin')
        cmd+=' '+jasparfile+' '
        cmd+=os.path.join(datadir,'RawData',user,'clean-'+genomes[i]+'-prom') + ' '
        cmd+=os.path.join(datadir,'RawData',user,genomes[i]+'.eel') + ' '
        cmd+=os.path.join(datadir,'ServerData',user,genomes[i])
        print cmd
        print "converting to bin:" , genomes[i]
        execute(cmd)

    # sort in results
    # convert to binary format

def check_fasta_format(g):
    #header must have id and name
    p='> *\S+'
    if re.match(p,g[0]) == None:
        return False
    p='[AaCcTtGgNnXx ]+'
    for l in g[1:]:
        if l.strip() == '': continue
        if re.match(p,l.strip()) == None:
            return False
    return True

if '-g' in sys.argv:
    if len(genomes) != 1:
        print "new gene can only be added to a single genome ",fn
        sys.exit(1)
    # read sequence
    fn=os.path.join(datadir,'RawData',user,opt)
    if not os.path.exists(fn):
        print "cannot open fasta file ",fn
        sys.exit(1)
    f=file(fn)
    newseq=f.read()
    f.close()    
    # check for valid format
    if not check_fasta_format(newseq.split('\n')):
        print "Fasta format problem in ",fn
        sys.exit(1)
    # run fscan on the given gene
    cmd=os.path.join(bindir,'fscan')
    cmd+=' '+jasparfile+' '
    cmd+=fn
    cmd+=" -scoreco " +scoreco+  " > "
    tmpout = os.path.join(datadir,'RawData',user,'tmp.eel') 
    cmd+=tmpout
    #print cmd
    execute(cmd)
    # add fasta to clean-fasta
    # sort in results
    cmd='python ' + os.path.join(bindir,'joinNewWithSet.py ')
    cmd+=user + ' ' + genomes[0]+ ' ' + tmpout
    #print cmd
    execute(cmd)
    cleandata=os.path.join(datadir,'RawData',user,'clean-'+genomes[0]+'-prom')
    print "appending new fasta to " , cleandata
    f=file(cleandata)
    j=f.read()
    f.close()
    if j[-1] != '\n': j = j+'\n'
    os.chmod(cleandata, 0644)
    f=file(cleandata,'w')
    f.write(j+newseq)
    f.close()
    os.chmod(cleandata, 0444)
    # convert to binary format
    cmd=os.path.join(bindir,'eel2bin')
    cmd+=' '+jasparfile+' '
    cmd+=cleandata + ' '
    cmd+=os.path.join(datadir,'RawData',user,genomes[0]+'.eel') + ' '
    cmd+=os.path.join(datadir,'ServerData',user,genomes[0])
    #print cmd
    execute(cmd)

    # Todo: run make_xref()
