# Supplementary material for: D-Light on promoters: a client-server system for the analysis and visualization of cis-regulatory elements
Source: BMC Bioinformatics. 2013 Apr 24;14:140. doi: 10.1186/1471-2105-14-140 (PMC3685601; doi:10.1186/1471-2105-14-140)
Supplement: Additional file 3 — Installation package. Server and client software for local installation. [file 1471-2105-14-140-S3.zip › dloprom-1.1/install/scanner/eel2bin.cc]

//	Copyright (C) 2010  D-Light Team, University of Salzburg /
//  Upper Austria University of Applied Science
//  
//  This program is free software: you can redistribute it and/or modify
//  it under the terms of the GNU General Public License as published by
//  the Free Software Foundation, either version 3 of the License, or
//  (at your option) any later version.
//
//  This program is distributed in the hope that it will be useful,
//  but WITHOUT ANY WARRANTY; without even the implied warranty of
//  MERCHANTABILITY or FITNESS FOR A PARTICULAR PURPOSE.  See the
//  GNU General Public License for more details.
//
//  You should have received a copy of the GNU General Public License
//  along with this program.  If not, see <http://www.gnu.org/licenses/>.

/**
 * Implements eel ascii file to binary conversion
 * @author Peter Lackner
 */


#include <gfmaps.hh>
#include <getopt.h>
#include <string>

// dump one line from ascii file to *.res file
static void dump(int g, FactorMap &fm, char *factor, 
								 char *beg, char *end,
								 float score, char dir, FILE *f) {
	ResRec *r = (ResRec*) calloc(1,sizeof(ResRec)); // just to make valgrind happy

	//int i=gm.lookupGene(gene);
	//if(i<0) {printf("gene %s not found\n",gene); exit(1);}
	r->gene=(uint32_t)g;  // set gene index

	char *p=strchr(factor,'('); // for submatrices get submat index
	if(p != NULL) {
		r->submat=(uint32_t)atoi(p+1);
		*p=0;
	}

	// lookup factor name position
	int i=fm.lookupFactor(factor);
	if(i<0) {printf("factor %s not found\n",factor); exit(1);}
	r->factor=(uint32_t)i;
	r->begin=(uint32_t)atoi(beg);
	r->end=(uint32_t)atoi(end);
	r->score=score;
	r->direction=dir;
	fwrite(r,sizeof(ResRec),1,f);
	free(r);
}

// joined eel file means that results for all genes are in one file
// converts this eel file to binary format 
void eelJoined2bin(GeneMap &gm, FactorMap &fm, 
									 const char *eelname, const char *oname) {

	FILE *fpi=fopen(eelname,"r");
	if(fpi==NULL) { printf("cannot open %s\n",eelname); exit(1); }

	FILE *fpo=fopen(oname,"w"); // output file name
	if(fpo==NULL) { printf("cannot open %s\n",oname); exit(1); }
	
	char gene[100];
	char oldgene[100];
	char tmp[100];
	char factor[100];
	
	char tmpb[20];
	char tmpe[20];
	char b[1000];
	float score;
	char direction;

	// get first line
	fgets(b,1000,fpi);
	sscanf(b,"%s\t%s\t%s\t%s\t%s\t%f\t%c",
					 oldgene,tmp,factor,tmpb,tmpe,&score,&direction);

	int g=gm.lookupGene(oldgene);

	// dump first line
	dump(g,fm,factor,tmpb,tmpe,score,direction,fpo);

	size_t matchcnt=1;
	size_t pos=0;
	int o;
	// iterate over remaining lines
	while(fgets(b,1000,fpi)!=0) {
		//if (genecnt % 100 == 0 && genecnt > 0) {
		//	printf("%zi ",genecnt); fflush(stdout); }

		sscanf(b,"%s\t%s\t%s\t%s\t%s\t%f\t%c",
					 gene,tmp,factor,tmpb,tmpe,&score,&direction);

		// if gene name changes, aquire new gene index 
		if(strcmp(oldgene,gene)!=0) {
			g=gm.lookupGene(gene);
			if(g<0) {printf("not in fasta: %s\n",gene);exit(0);}
		}

		dump(g,fm,factor,tmpb,tmpe,score,direction,fpo);

		// if gene name changes, calculate new positions  
		if(strcmp(oldgene,gene)!=0) {
			// assume that genes come in a block
			o=gm.lookupGene(oldgene);
			if(o<0) {printf("not in fasta: %s\n",gene);exit(0);}
			//printf("%d %s %d %d\n",o,oldgene,pos,matchcnt);

			// transfer these info to the gene map 
			gm.setIndex(o,pos);
			gm.setSize(o,matchcnt);
			pos += matchcnt;
			matchcnt=0;
			//genecnt++;
			strcpy(oldgene,gene);
		}
		matchcnt++;
	}
	o=gm.lookupGene(oldgene);
	gm.setIndex(o,pos);
	gm.setSize(o,matchcnt);

	fclose(fpo);
	fclose(fpi);
}

// read a binary dump a print infos (for debugging)
void printBin(GeneMap &gm, FactorMap &fm, const char *dump) {
	ResRec r;
	FILE *fpi=fopen(dump,"r");
	char b[10];
	if(fpi==NULL) { printf("cannot open %s\n",dump); exit(1); }
	
	while(fread(&r,sizeof(ResRec),1,fpi)==1) {
		if(r.submat>0) { sprintf(b,"(%d)",r.submat); }
		else b[0]=0;
		printf("%s %s%s %i %i %f %c\n", gm.getName(r.gene),fm.getName(r.factor),
					 b,r.begin,r.end,r.score,r.direction);
	}
	fclose(fpi);
}

// eel2bin pssmdb seqdb results basename [-fromdir]

#define IX_FROMDIR     1

const struct option long_options[] = {
	{"fromdir",      1,NULL,IX_FROMDIR},
	{ NULL, 0, NULL, 0 }
};

static void print_help() {
	printf("usage: eel2bin pssmdb seqdb results basename [-fromdir]\n");
}

int main(int argc, char *argv[]) {
	int o;
	bool fromdir=false;
	char *pssmdb=0;
	char *seqdb=0;
	char *results=0;
	char *basename=0;

	do {
		o=getopt_long_only(argc,argv,"",long_options,0);
		switch (o) {
		case IX_FROMDIR: fromdir=true; break;  
		case '?':  exit(1);
		}	
	} while (o != -1);

	if(argc < 5) {print_help(); exit(0);}

	if(optind < argc){
		pssmdb=argv[optind];
		optind++;
	}
	if(optind < argc){
		seqdb=argv[optind];
		optind++;
	}
	if(optind < argc){
		results=argv[optind];
		optind++;
	}
	if(optind < argc){
		basename=argv[optind];
		optind++;
	}

	FactorMap fm;
	GeneMap gm;
	
	// read/set pfm names
	fm.fromJasparDb(pssmdb); 
	//fm.print();
	std::string s = basename+std::string(".fm");
	fm.writeBin(s.c_str());

	// read/etc gene names (accession numbers)
	gm.namesFromFasta(seqdb); 
	
	// create res file
	s=basename+std::string(".res");
	eelJoined2bin(gm,fm,results,s.c_str()); 
	//printBin(gm,fm,s.c_str());
	
	// now, as gm is complete, save it
	s=basename+std::string(".gm");
	gm.writeBin(s.c_str());
	//gm.print();


	return 0;

}
