# Supplementary material for: D-Light on promoters: a client-server system for the analysis and visualization of cis-regulatory elements
Source: BMC Bioinformatics. 2013 Apr 24;14:140. doi: 10.1186/1471-2105-14-140 (PMC3685601; doi:10.1186/1471-2105-14-140)
Supplement: Additional file 3 — Installation package. Server and client software for local installation. [file 1471-2105-14-140-S3.zip › dloprom-1.1/install/scanner/setup.xml]

<?xml version="1.0"?>
<!-- dlight on promotors initial setup -->
<dlop>
  <organisms>
  <!-- uncomment lines for organisms to be included -->
  <!-- (don't forget the comment end tag at the line end!) -->
    <!--<org> <short-name>Cat</short-name> <sci-name>Felis_catus</sci-name> <db-name>felCat4</db-name> </org> -->
    <!--<org> <short-name>C. elegans</short-name> <sci-name>Caenorhabditis_elegans</sci-name> <db-name>ce6</db-name> </org> -->
    <!--<org> <short-name>Chicken</short-name> <sci-name>Gallus_gallus</sci-name> <db-name>galGal3</db-name> </org> -->
    <!--<org> <short-name>Chimpanzee</short-name> <sci-name>Pan_troglodytes</sci-name> <db-name>panTro2</db-name> </org> -->
    <!--<org> <short-name>C. intestinalis</short-name> <sci-name>Ciona_intestinalis</sci-name> <db-name>ci2</db-name> </org> -->
    <!--<org> <short-name>Cow</short-name> <sci-name>Bos_taurus</sci-name> <db-name>bosTau6</db-name> </org> -->
    <!--<org> <short-name>D. melanogaster</short-name> <sci-name>Drosophila_melanogaster</sci-name> <db-name>dm3</db-name> </org> -->
    <!--<org> <short-name>Dog</short-name> <sci-name>Canis_familiaris</sci-name> <db-name>canFam2</db-name> </org> -->
    <!--<org> <short-name>Guinea Pig</short-name> <sci-name>Cavia_porcellus</sci-name> <db-name>cavPor3</db-name> </org> -->
    <!--<org> <short-name>Horse</short-name> <sci-name>Equus_caballus</sci-name> <db-name>equCab2</db-name> </org> -->
    <org> <short-name>Human</short-name> <sci-name>Homo_sapiens</sci-name> <db-name>hg19</db-name> </org>
    <!--<org> <short-name>Marmoset</short-name> <sci-name>Callithrix_jacchus</sci-name> <db-name>calJac1</db-name> </org> -->
    <!--<org> <short-name>Medaka</short-name> <sci-name>Oryzias_latipes</sci-name> <db-name>oryLat2</db-name> </org> -->
    <org> <short-name>Mouse</short-name> <sci-name>Mus_musculus</sci-name> <db-name>mm10</db-name> </org>
    <!--<org> <short-name>Opossum</short-name> <sci-name>Monodelphis_domestica</sci-name> <db-name>monDom5</db-name> </org> -->
    <!--<org> <short-name>Orangutan</short-name> <sci-name>Pongo_abelii</sci-name> <db-name>ponAbe2</db-name> </org> -->
    <!--<org> <short-name>Platypus</short-name> <sci-name>Ornithorhynchus_anatinus</sci-name> <db-name>ornAna1</db-name> </org> -->
    <!--<org> <short-name>Rabbit</short-name> <sci-name>Oryctolagus_cuniculus</sci-name> <db-name>oryCun2</db-name> </org> -->
    <org> <short-name>Rat</short-name> <sci-name>Rattus_norvegicus</sci-name> <db-name>rn4</db-name> </org>
    <!--<org> <short-name>Rhesus</short-name> <sci-name>Rhesus_macaque</sci-name> <db-name>rheMac2</db-name> </org> -->
    <!--<org> <short-name>Sheep</short-name> <sci-name>Ovis_aries</sci-name> <db-name>oviAri1</db-name> </org> -->
    <!--<org> <short-name>S. purpuratus</short-name> <sci-name>Strongylocentrotus_purpuratus</sci-name> <db-name>strPur2</db-name> </org> -->
    <!--<org> <short-name>X. tropicalis</short-name> <sci-name>Xenopus_tropicalis</sci-name> <db-name>xenTro3</db-name> </org> -->
    <!--<org> <short-name>Zebra Finch</short-name> <sci-name>Taeniopygia_guttata</sci-name> <db-name>taeGut1</db-name> </org> -->
    <!--<org> <short-name>Zebrafish</short-name> <sci-name>Danio_rerio</sci-name> <db-name>danRer7</db-name> </org> -->
  </organisms>
  <!-- available up/downstream sizes are 1000, 2000 and 10000 -->
  <up-down-size>2000</up-down-size>
  <!-- available PFM sets: insects, nematodes, plants, -->
  <!--   urochordates, vertebrates or all -->
  <jaspar-data>vertebrates</jaspar-data>
  <!-- scanner and scanner args -->
  <scanner>pyfscan</scanner>
  <scanner-args>--scoring=log --scaled --pcut=0.0001</scanner-args>
</dlop>
