# Supplementary material for: D-Light on promoters: a client-server system for the analysis and visualization of cis-regulatory elements
Source: BMC Bioinformatics. 2013 Apr 24;14:140. doi: 10.1186/1471-2105-14-140 (PMC3685601; doi:10.1186/1471-2105-14-140)
Supplement: Additional file 3 — Installation package. Server and client software for local installation. [file 1471-2105-14-140-S3.zip › dloprom-1.1/install/scanner/fscan.py]

# This file was automatically generated by SWIG (http://www.swig.org).
# Version 1.3.40
#
# Do not make changes to this file unless you know what you are doing--modify
# the SWIG interface file instead.
# This file is compatible with both classic and new-style classes.

from sys import version_info
if version_info >= (2,6,0):
    def swig_import_helper():
        from os.path import dirname
        import imp
        fp = None
        try:
            fp, pathname, description = imp.find_module('_fscan', [dirname(__file__)])
        except ImportError:
            import _fscan
            return _fscan
        if fp is not None:
            try:
                _mod = imp.load_module('_fscan', fp, pathname, description)
            finally:
                fp.close()
            return _mod
    _fscan = swig_import_helper()
    del swig_import_helper
else:
    import _fscan
del version_info
try:
    _swig_property = property
except NameError:
    pass # Python < 2.2 doesn't have 'property'.
def _swig_setattr_nondynamic(self,class_type,name,value,static=1):
    if (name == "thisown"): return self.this.own(value)
    if (name == "this"):
        if type(value).__name__ == 'SwigPyObject':
            self.__dict__[name] = value
            return
    method = class_type.__swig_setmethods__.get(name,None)
    if method: return method(self,value)
    if (not static) or hasattr(self,name):
        self.__dict__[name] = value
    else:
        raise AttributeError("You cannot add attributes to %s" % self)

def _swig_setattr(self,class_type,name,value):
    return _swig_setattr_nondynamic(self,class_type,name,value,0)

def _swig_getattr(self,class_type,name):
    if (name == "thisown"): return self.this.own()
    method = class_type.__swig_getmethods__.get(name,None)
    if method: return method(self)
    raise AttributeError(name)

def _swig_repr(self):
    try: strthis = "proxy of " + self.this.__repr__()
    except: strthis = ""
    return "<%s.%s; %s >" % (self.__class__.__module__, self.__class__.__name__, strthis,)

try:
    _object = object
    _newclass = 1
except AttributeError:
    class _object : pass
    _newclass = 0


RAW_SCORE = _fscan.RAW_SCORE
LOG_ODD_SCORE = _fscan.LOG_ODD_SCORE
class PFM(_object):
    __swig_setmethods__ = {}
    __setattr__ = lambda self, name, value: _swig_setattr(self, PFM, name, value)
    __swig_getmethods__ = {}
    __getattr__ = lambda self, name: _swig_getattr(self, PFM, name)
    __repr__ = _swig_repr
    __swig_destroy__ = _fscan.delete_PFM
    __del__ = lambda self : None;
    def __init__(self, *args): 
        this = _fscan.new_PFM(*args)
        try: self.this.append(this)
        except: self.this = this
    def readPlain(self, *args): return _fscan.PFM_readPlain(self, *args)
    def readJaspar(self, *args): return _fscan.PFM_readJaspar(self, *args)
    def setFromPlainString(self, *args): return _fscan.PFM_setFromPlainString(self, *args)
    def setFromJasparString(self, *args): return _fscan.PFM_setFromJasparString(self, *args)
    def setId(self, *args): return _fscan.PFM_setId(self, *args)
    def setName(self, *args): return _fscan.PFM_setName(self, *args)
    def setPseudocount(self, *args): return _fscan.PFM_setPseudocount(self, *args)
    def setBackground(self, a = 0.25, c = 0.25, g = 0.25, t = 0.25): return _fscan.PFM_setBackground(self, a, c, g, t)
    def rawScore(self): return _fscan.PFM_rawScore(self)
    def logScore(self): return _fscan.PFM_logScore(self)
    def reverse(self): return _fscan.PFM_reverse(self)
    def isReversed(self): return _fscan.PFM_isReversed(self)
    def determineMinMaxScore(self): return _fscan.PFM_determineMinMaxScore(self)
    def makePval(self): return _fscan.PFM_makePval(self)
    def size(self): return _fscan.PFM_size(self)
    def getMinScore(self): return _fscan.PFM_getMinScore(self)
    def getMaxScore(self): return _fscan.PFM_getMaxScore(self)
    def getId(self): return _fscan.PFM_getId(self)
    def getName(self): return _fscan.PFM_getName(self)
    def getPval(self, *args): return _fscan.PFM_getPval(self, *args)
    def getScoreData(self): return _fscan.PFM_getScoreData(self)
    def str(self): return _fscan.PFM_str(self)
PFM_swigregister = _fscan.PFM_swigregister
PFM_swigregister(PFM)

class PFMDB(_object):
    __swig_setmethods__ = {}
    __setattr__ = lambda self, name, value: _swig_setattr(self, PFMDB, name, value)
    __swig_getmethods__ = {}
    __getattr__ = lambda self, name: _swig_getattr(self, PFMDB, name)
    __repr__ = _swig_repr
    def readJasparDB(self, *args): return _fscan.PFMDB_readJasparDB(self, *args)
    def addPFM(self, *args): return _fscan.PFMDB_addPFM(self, *args)
    def size(self): return _fscan.PFMDB_size(self)
    def __init__(self): 
        this = _fscan.new_PFMDB()
        try: self.this.append(this)
        except: self.this = this
    __swig_destroy__ = _fscan.delete_PFMDB
    __del__ = lambda self : None;
PFMDB_swigregister = _fscan.PFMDB_swigregister
PFMDB_swigregister(PFMDB)

class SEQUENCE(_object):
    __swig_setmethods__ = {}
    __setattr__ = lambda self, name, value: _swig_setattr(self, SEQUENCE, name, value)
    __swig_getmethods__ = {}
    __getattr__ = lambda self, name: _swig_getattr(self, SEQUENCE, name)
    __repr__ = _swig_repr
    __swig_destroy__ = _fscan.delete_SEQUENCE
    __del__ = lambda self : None;
    def __init__(self, *args): 
        this = _fscan.new_SEQUENCE(*args)
        try: self.this.append(this)
        except: self.this = this
    def size(self): return _fscan.SEQUENCE_size(self)
    def getseq(self): return _fscan.SEQUENCE_getseq(self)
    def setFromString(self, *args): return _fscan.SEQUENCE_setFromString(self, *args)
    def readFasta(self, *args): return _fscan.SEQUENCE_readFasta(self, *args)
    def readFastaStream(self, *args): return _fscan.SEQUENCE_readFastaStream(self, *args)
    def str(self): return _fscan.SEQUENCE_str(self)
    def getGC(self): return _fscan.SEQUENCE_getGC(self)
    def decoded(self, *args): return _fscan.SEQUENCE_decoded(self, *args)
    def setName(self, *args): return _fscan.SEQUENCE_setName(self, *args)
    def getName(self, firstWord = False): return _fscan.SEQUENCE_getName(self, firstWord)
SEQUENCE_swigregister = _fscan.SEQUENCE_swigregister
SEQUENCE_swigregister(SEQUENCE)
cvar = _fscan.cvar
NameLen = cvar.NameLen


def readFastaDB(*args):
  return _fscan.readFastaDB(*args)
readFastaDB = _fscan.readFastaDB
class ISCORES(_object):
    __swig_setmethods__ = {}
    __setattr__ = lambda self, name, value: _swig_setattr(self, ISCORES, name, value)
    __swig_getmethods__ = {}
    __getattr__ = lambda self, name: _swig_getattr(self, ISCORES, name)
    __repr__ = _swig_repr
    def __init__(self, *args): 
        this = _fscan.new_ISCORES(*args)
        try: self.this.append(this)
        except: self.this = this
    __swig_destroy__ = _fscan.delete_ISCORES
    __del__ = lambda self : None;
    def calc(self): return _fscan.ISCORES_calc(self)
    def getResF(self, *args): return _fscan.ISCORES_getResF(self, *args)
ISCORES_swigregister = _fscan.ISCORES_swigregister
ISCORES_swigregister(ISCORES)
