# Supplementary material for: D-Light on promoters: a client-server system for the analysis and visualization of cis-regulatory elements
Source: BMC Bioinformatics. 2013 Apr 24;14:140. doi: 10.1186/1471-2105-14-140 (PMC3685601; doi:10.1186/1471-2105-14-140)
Supplement: Additional file 3 — Installation package. Server and client software for local installation. [file 1471-2105-14-140-S3.zip › dloprom-1.1/install/scripts/add_gene_set.py]

#########################################################################
#  Copyright (C) 2010-2012  D-Light Team, University of Salzburg /
#  Upper Austria University of Applied Science
#  
#  This program is free software: you can redistribute it and/or modify
#  it under the terms of the GNU General Public License as published by
#  the Free Software Foundation, either version 3 of the License, or
#  (at your option) any later version.
#
#  This program is distributed in the hope that it will be useful,
#  but WITHOUT ANY WARRANTY; without even the implied warranty of
#  MERCHANTABILITY or FITNESS FOR A PARTICULAR PURPOSE.  See the
#  GNU General Public License for more details.
#
#  You should have received a copy of the GNU General Public License
#  along with this program.  If not, see <http://www.gnu.org/licenses/>.
#########################################################################


#####################################################################
# File    fillDb_Sequences.py
# Author  Josef Laimer
# Date    2012/01/20
#
# This script inserts the sequences of the given fasta file to the 
# D-Light database and runs a bindingsite prediction for them. 
# 
# The fasta header must provide the following information separated 
# by a '|' symbol:
# - gene ID
# - strand [r,f]
# - chromosome
# - location start
# - location end
# - tss
# - css
# - name 
# - description (optional)
# header-format:
# ><geneID>|<strand>|<chromosome>|<start>|<end>|<tss>|<css>|<name>|<descr>| 
#
# example: 
# >NR_024540|r|chr1|27371|31370|29370|29370|WASH7P||
# aaatcccattacaaatggggtgactgaagctccattcatggcttgcccag...
#
#####################################################################


import sys, os, MySQLdb, getopt, getpass


def usage():
    print 'USAGE'
    print 'python add_gene_set.py fastafile mysql-host mysql-db mysql-user [--to|--new] [-Options]'
    print 'OPTIONS'
    print '--to <genome_id (version> ... the sequences are added to given genome'
    print '--new <genome_id (version)> <shortname> <longname> ... a new genome will be '
    print '                and the sequences are added to this new genome.'
    print '--configfile <configfile> ... use configuration from the given config file'
    print '                              instead of the stored configuration.'
    print '--password  | -p ... set the mysql password'
    print '--user | -u ... d-light user for exclusive usage of the new seqeuence - if no'
    print '                user is defined, the new sequences are visible for all users'
    print 'EXAMPLE'
    print 'python add_gene_set.py newSeqs.fa localhost dlightDb dlight --new mm9 Mouse "Mus musculus"'
    print 'python add_gene_set.py newSeqs.fa localhost dlightDb dlight --new rn4 --user bill'


if "-h" in sys.argv or "--help" in sys.argv:
    usage()
    sys.exit()
    
if len(sys.argv) < 6:
    usage()
    sys.exit()

#+-------------------+-------------------------------------+
#| id                | value                               |
#+-------------------+-------------------------------------+
#| jaspar-data-set   | vertebrates                         |
#| scanner           | pyfscan                             |
#| scanner-arguments | --scoring=log --scaled --pcut=0.001 |
#| up-down-size      | 2000                                |
#+-------------------+-------------------------------------+
