# Supplementary material for: D-Light on promoters: a client-server system for the analysis and visualization of cis-regulatory elements
Source: BMC Bioinformatics. 2013 Apr 24;14:140. doi: 10.1186/1471-2105-14-140 (PMC3685601; doi:10.1186/1471-2105-14-140)
Supplement: Additional file 3 — Installation package. Server and client software for local installation. [file 1471-2105-14-140-S3.zip › dloprom-1.1/install/scripts/fillDb_Setup.py]

#########################################################################
#  Copyright (C) 2010-2011  D-Light Team, University of Salzburg /
#  Upper Austria University of Applied Science
#  
#  This program is free software: you can redistribute it and/or modify
#  it under the terms of the GNU General Public License as published by
#  the Free Software Foundation, either version 3 of the License, or
#  (at your option) any later version.
#
#  This program is distributed in the hope that it will be useful,
#  but WITHOUT ANY WARRANTY; without even the implied warranty of
#  MERCHANTABILITY or FITNESS FOR A PARTICULAR PURPOSE.  See the
#  GNU General Public License for more details.
#
#  You should have received a copy of the GNU General Public License
#  along with this program.  If not, see <http://www.gnu.org/licenses/>.
#########################################################################


#####################################################################
# File    fillDb_Setup.py
# Author  Josef Laimer
# Date    2011/11/24
#
# This scirpt updates the table setup (D-Light database) based on  
# the given setup xml-file.   
#####################################################################


import sys, os, MySQLdb, getopt, getpass, subprocess
from xml.dom import minidom

def getMyHomeAdress():
    if os.sep not in sys.argv[0]:
        return os.path.realpath('.')
    else:
        return os.path.realpath(os.path.dirname(sys.argv[0]))

def usage():
    print 'USAGE'
    print 'python fillDb_Setup.py setup-file mysql-host mysql-db mysql-user [-Options]'
    print 'OPTIONS'
    print '--password  | -p to set the mysql password'
    print 'EXAMPLE'
    print 'python fillDb_Setup.py setup.xml localhost dlightDb dlight'


if len(sys.argv) < 4:
    usage()
    sys.exit()

if "-h" in sys.argv or "--help" in sys.argv:
    usage()
    sys.exit()

try:
    opt, args = getopt.gnu_getopt(sys.argv[1:], "p:", ["password="])
except getopt.GetoptError, err:
    print str(err)
    usage()
    sys.exit()

mpw = None

for o, v in opt:
    if o == "--password" or o == "-p":
        mpw = v
    else:
        print "ERR: Unknown option: ", o, "\n"
        usage()
        sys.exit()

if mpw == None:
    mpw = getpass.getpass("The mysql D-Light user's passwd > ")
    

#parse setup file
setup=minidom.parse(args[0])


seqL = setup.getElementsByTagName("up-down-size")[0].firstChild.data
jasD = setup.getElementsByTagName("jaspar-data")[0].firstChild.data
scan = setup.getElementsByTagName("scanner")[0].firstChild.data
scanarg = setup.getElementsByTagName("scanner-args")[0].firstChild.data

stmt = "insert into setup (id, value) values (%s, %s)"

con = None
try: 
    con = MySQLdb.connect(db=args[2], user=args[3], passwd=mpw, host=args[1])
except MySQLdb.Error, e:
     print "Error %d: %s" % (e.args[0], e.args[1])
     print "A connection to the database (" + args[3] + ") can not be established"
     sys.exit (1)

cursor = con.cursor()
cursor.execute(stmt, ("up-down-size", seqL))
cursor.execute(stmt, ("jaspar-data-set", jasD))
cursor.execute(stmt, ("scanner", scan))
cursor.execute(stmt, ("scanner-arguments", scanarg))

con.commit()
cursor.close()
con.close()
