# Supplementary material for: D-Light on promoters: a client-server system for the analysis and visualization of cis-regulatory elements
Source: BMC Bioinformatics. 2013 Apr 24;14:140. doi: 10.1186/1471-2105-14-140 (PMC3685601; doi:10.1186/1471-2105-14-140)
Supplement: Additional file 3 — Installation package. Server and client software for local installation. [file 1471-2105-14-140-S3.zip › dloprom-1.1/install/scripts/setUserPw.py]

#########################################################################
#  Copyright (C) 2010-2012  D-Light Team, University of Salzburg /
#  Upper Austria University of Applied Science
#  
#  This program is free software: you can redistribute it and/or modify
#  it under the terms of the GNU General Public License as published by
#  the Free Software Foundation, either version 3 of the License, or
#  (at your option) any later version.
#
#  This program is distributed in the hope that it will be useful,
#  but WITHOUT ANY WARRANTY; without even the implied warranty of
#  MERCHANTABILITY or FITNESS FOR A PARTICULAR PURPOSE.  See the
#  GNU General Public License for more details.
#
#  You should have received a copy of the GNU General Public License
#  along with this program.  If not, see <http://www.gnu.org/licenses/>.
#########################################################################


#####################################################################
# File    setUserPw.py
# Author  Josef Laimer
# Date    2012/08/01
#
# Set a D-Light user's password.    
#####################################################################
import sys, os, MySQLdb, getopt, getpass

def usage():
    print 'USAGE'
    print 'python setUserPw.py <mysql host> <mysql db> <mysql user> <dlight user>'
    print 'EXAMPLE'
    print 'python resetDb.py localhost dlightDb dlight bill'
    

if "-h" in sys.argv or "--help" in sys.argv:
    usage()
    sys.exit()

if len(sys.argv) < 5:
    usage()
    sys.exit()

mpw = None

if mpw == None:
    mpw = getpass.getpass("The MySQL (" + sys.argv[3] + ") password > ")

con = None
try: 
    con = MySQLdb.connect(db=sys.argv[2], user=sys.argv[3], passwd=mpw, host=sys.argv[1])
except MySQLdb.Error, e:
     print "Error %d: %s" % (e.args[0], e.args[1])
     print "A connection to the database (" + args[1] + ") can not be established"
     sys.exit (1)

cursor = con.cursor()

#check user name
stmt = "select id from user where username = %s"
cursor.execute(stmt, (sys.argv[4])) 
user = cursor.fetchall()
if len(user) < 1:
    print "ERR: Unknown user: " + sys.argv[4]
    sys.exit(1)
    

newpw = raw_input("New password for " + sys.argv[4] + " > ")

stmt = "update user set password = MD5(%s) where username = %s"
cursor.execute(stmt, (newpw, sys.argv[4]))

con.commit()

con.close()

print "Password change succeed!"
