# Supplementary material for: D-Light on promoters: a client-server system for the analysis and visualization of cis-regulatory elements
Source: BMC Bioinformatics. 2013 Apr 24;14:140. doi: 10.1186/1471-2105-14-140 (PMC3685601; doi:10.1186/1471-2105-14-140)
Supplement: Additional file 3 — Installation package. Server and client software for local installation. [file 1471-2105-14-140-S3.zip › dloprom-1.1/install/scripts/fillDb.py]

#########################################################################
#  Copyright (C) 2010-2011  D-Light Team, University of Salzburg /
#  Upper Austria University of Applied Science
#  
#  This program is free software: you can redistribute it and/or modify
#  it under the terms of the GNU General Public License as published by
#  the Free Software Foundation, either version 3 of the License, or
#  (at your option) any later version.
#
#  This program is distributed in the hope that it will be useful,
#  but WITHOUT ANY WARRANTY; without even the implied warranty of
#  MERCHANTABILITY or FITNESS FOR A PARTICULAR PURPOSE.  See the
#  GNU General Public License for more details.
#
#  You should have received a copy of the GNU General Public License
#  along with this program.  If not, see <http://www.gnu.org/licenses/>.
#########################################################################


#####################################################################
# File    fillDb.py
# Author  Josef Laimer
# Date    2011/06/07
#
# Calls the scripts:
# - (i)   init-dloprom.py
# - (ii)  fillDb_Sequences.py
# - (iii) fillDb_Annotations.py
# - (iv)  run-scanner.py   
# - (v)   fillDb_Setup.py
#####################################################################

import sys, os, MySQLdb, getopt, getpass, subprocess
from xml.dom import minidom

def getMyHomeAdress():
    if os.sep not in sys.argv[0]:
        return os.path.realpath('.')
    else:
        return os.path.realpath(os.path.dirname(sys.argv[0]))

def usage():
    print 'USAGE'
    print 'python fillDb.py mysql-host mysql-db mysql-user [-Options]'
    print 'OPTIONS'
    print '--password  | -p to set the mysql password'
    print 'EXAMPLE'
    print 'python fillDb.py localhost dlightDb dlight'

#execute a command
def execute(cmd, noexit=False):
    s = subprocess.Popen(cmd,
                         stdout=subprocess.PIPE,
                         stderr=subprocess.PIPE, 
                         env=os.environ)
    
    o = s.communicate()
    e = o
    if s.returncode != 0:
        if noexit:
            return e
        print "cannot execute:" , cmd
        print "reason:" , e
        sys.exit(1)
 
    return o


if len(sys.argv) < 4:
    usage()
    sys.exit()

if "-h" in sys.argv or "--help" in sys.argv:
    usage()
    sys.exit()

try:
    opt, args = getopt.gnu_getopt(sys.argv[1:], "p:", ["password="])
except getopt.GetoptError, err:
    print str(err)
    usage()
    sys.exit()

mpw = None

for o, v in opt:
    if o == "--password" or o == "-p":
        mpw = v
    else:
        print "ERR: Unknown option: ", o, "\n"
        usage()
        sys.exit()

if mpw == None:
    mpw = getpass.getpass("The mysql D-Light user's passwd > ")
    

print "check database connection"
con = None
try: 
    con = MySQLdb.connect(db=args[1], user=args[2], passwd=mpw, host=args[0])
except MySQLdb.Error, e:
     print "Error %d: %s" % (e.args[0], e.args[1])
     print "A connection to the database (" + args[3] + ") can not be established"
     sys.exit (1)

con.close()


print "call init-dloprom.py\n -download and prepare data"

#set environment
envPath = os.path.join(getMyHomeAdress(), "environment.config")
envFile = file(envPath, 'r')
for line in envFile.readlines():

    line = line.split()
    line = line[1].split("=")
    foo = "a"

    if line[1].startswith("$"):
        os.environ[line[0]]=os.environ[line[1][1:]]
    elif line[1].count("$"):
        dSep = line[1].split("$")
        os.environ[line[0]]= os.environ[dSep[1]] + ":" + dSep[0]
    else:
        os.environ[line[0]]=line[1]
envFile.close()


initScript = os.path.join(getMyHomeAdress(), "init-dloprom.py")
cmd = ["python", initScript]

execute(cmd)

print "call fillDb_Sequences.py\n -insert genomes and sequences"
seqScript = os.path.join(getMyHomeAdress(), "fillDb_Sequences.py")
cmd = ["python", seqScript, os.path.join(getMyHomeAdress(), "setup.xml"), 
       os.path.join(getMyHomeAdress(), "..", "data", "RawData", "Public"),
       args[0], args[1], args[2], "--password="+mpw]

execute(cmd)


print "call fillDb_Annotations.py\n -insert matrices"
matrixDir = os.path.join(getMyHomeAdress(), "..", "data", "RawData", "Public")
matrixOption= "--matrixDir="+matrixDir
if os.path.exists(os.path.join(matrixDir, "pfmdb.txt")):
    matrixOption="--matrixFile="+os.path.join(matrixDir, "pfmdb.txt")

annoScript = os.path.join(getMyHomeAdress(), "fillDb_Annotations.py")
cmd = ["python", annoScript, args[0], args[1], args[2], matrixOption, "--password="+mpw]
execute(cmd)

print "call fillDb_Setup.py\n -insert configutation"
isScript = os.path.join(getMyHomeAdress(), "fillDb_Setup.py")
cmd = ["python", isScript, os.path.join(getMyHomeAdress(), "setup.xml"), 
        args[0], args[1], args[2], "--password="+mpw]
execute(cmd)


print "call run-scanner.py\n -bindingsite prediction"
bsScript = os.path.join(getMyHomeAdress(), "..", "scanner", "run-scanner.py")
cmd = ["python", bsScript, args[0], args[1], args[2], "--config=setup.xml", "--password="+mpw]
execute(cmd)


print "fin"
