# Supplementary material for: D-Light on promoters: a client-server system for the analysis and visualization of cis-regulatory elements
Source: BMC Bioinformatics. 2013 Apr 24;14:140. doi: 10.1186/1471-2105-14-140 (PMC3685601; doi:10.1186/1471-2105-14-140)
Supplement: Additional file 3 — Installation package. Server and client software for local installation. [file 1471-2105-14-140-S3.zip › dloprom-1.1/install/scripts/fillDb_Annotations.py]

#########################################################################
#  Copyright (C) 2010-2011  D-Light Team, University of Salzburg /
#  Upper Austria University of Applied Science
#  
#  This program is free software: you can redistribute it and/or modify
#  it under the terms of the GNU General Public License as published by
#  the Free Software Foundation, either version 3 of the License, or
#  (at your option) any later version.
#
#  This program is distributed in the hope that it will be useful,
#  but WITHOUT ANY WARRANTY; without even the implied warranty of
#  MERCHANTABILITY or FITNESS FOR A PARTICULAR PURPOSE.  See the
#  GNU General Public License for more details.
#
#  You should have received a copy of the GNU General Public License
#  along with this program.  If not, see <http://www.gnu.org/licenses/>.
#########################################################################


#####################################################################
# File    fillDb_Annotations.py
# Author  Josef Laimer
# Date    2011/05/17
#
# This script fills the talbes annotation, matrix, matrix_annotation,
# matrix_data, matrix_protein and matrix_type of the D-Light database.   
#####################################################################

import sys, os, MySQLdb, getopt, getpass, subprocess
from xml.dom import minidom

def getMyHomeAdress():
    if os.sep not in sys.argv[0]:
        return os.path.realpath('.')
    else:
        return os.path.realpath(os.path.dirname(sys.argv[0]))

def usage():
    print 'USAGE'
    print 'python fillDb_Annotations.py mysql-host mysql-db mysql-user [-Options]'
    print 'OPTIONS'
    print '--password  | -p to set the mysql password'
    print '--matrixDir | -d directory containing matrix files (MATRIX.txt, MATRIX_DATA ...)'
    print '--matrixFile | -f fasta formated matrix files'
    print 'EXAMPLE 1'
    print 'python fillDb_Annotations.py localhost dlightDb dlight -f pfmdb.txt'
    print 'EXAMPLE 2'
    print 'python fillDb_Annotations.py localhost dlightDb dlight -d ../data/RawData/Public'


if len(sys.argv) < 3:
    usage()
    sys.exit(1)

if "-h" in sys.argv or "--help" in sys.argv:
    usage()
    sys.exit(1)

try:
    opt, args = getopt.gnu_getopt(sys.argv[1:], "p:d:f:", ["password=","matrixDir=","matrixFile="])
except getopt.GetoptError, err:
    print str(err)
    usage()
    sys.exit(1)

mpw = None
matrixDir = None
matrixFile = None


for o, v in opt:
    print "option: -"+ o + "-", v
    if o == "--password" or o == "-p":
        mpw = v
    elif o == "--matrixDir" or o == "-d":
        matrixDir = v
    elif o == "--matrixFile" or o == "-f":
        matrixFile = v
    else:
        print "ERR: Unknown option: ", o, "\n"
        usage()
        sys.exit(1)


if mpw == None:
    mpw = getpass.getpass("The mysql D-Light user's passwd > ")

con = None
try: 
    con = MySQLdb.connect(db=args[1], user=args[2], passwd=mpw, host=args[0])
except MySQLdb.Error, e:
     print "Error %d: %s" % (e.args[0], e.args[1])
     print "A connection to the database (" + args[3] + ") can not be established"
     sys.exit (1)

cur = con.cursor()

try:
    stmt = "INSERT INTO matrix_type(name) VALUES (%s)"
    cur.execute(stmt, ("CORE"))
    cur.execute(stmt, ("USER"))

    con.commit()
except:
    pass


#get annotation ID
annotypeId = -1
cur.execute("SELECT id from annotation_type where name = 'PFM'")
result = cur.fetchall()
if len(result) > 0:
    annotypeId = result[0][0]
else:
    cur.execute("INSERT INTO annotation_type(name) values('PFM')")
    cur.execute("SELECT id from annotation_type where name = 'PFM'")
    result = cur.fetchall()
    annotypeId = result[0][0]    

#get matrix_type id for CORE
def getMatrix_type_id (typeName):
    cur.execute("SELECT id from matrix_type where name = %s", (typeName))
    result = cur.fetchall()
    if len(result) > 0:
        return result[0][0]
    else:
        cursor.execute("INSERT INTO matrix_type(name) VALUES(%s)", (typeName))
        result = cur.fetchall()
        return result[0][0]    


#run with file
if matrixFile != None:
    typeId = getMatrix_type_id("CORE")
    if not os.path.exists(matrixFile):
        print "ERROR: matrix file ("+matrixFile+") does not exists."
        sys.exit()
    stmt1 = "INSERT INTO annotation(name, annotation_type_id) VALUES (%s, %s)"
    stmt2 = "SELECT id from annotation where name = %s"
    stmt3 = "INSERT INTO matrix(id, matrix_type_id, gene) VALUES (%s, %s, %s)"
    stmtProtein = "INSERT INTO matrix_protein(matrix_id, protein) VALUES (%s, %s)"
    stmtAnnot = "INSERT INTO matrix_annotation(matrix_id, tag, value) VALUES (%s, %s, %s)"
    stmtRow = "INSERT INTO matrix_data(matrix_id, row, col, value) VALUES (%s, %s, %s, %s)"
    f = file(matrixFile)
    currId = None
    for line in f:        
        if line.startswith(">"): #headerline
            line = line[1:].strip()
            line = line.split("\t")
            matrix = line[0].split()
            if len(matrix) < 2:
                matrix = [matrix[0], "-"]
            cur.execute(stmt1, (matrix[0], annotypeId))
            cur.execute(stmt2, (matrix[0]))
            result = cur.fetchall()
            currId = result[0][0]
            cur.execute(stmt3, (currId, typeId, matrix[1]))
            for a in line[1:]:
                a = a.strip()
                a = a.split("=")
                if len(a) > 1:
                    if a[0] == "protein":
                        cur.execute(stmtProtein, (currId, a[1]))
                    else:
                        cur.execute(stmtAnnot, (currId, a[0], a[1]))
        else: #dataline
            line = line.strip()
            line = line.split("[")
            base = line[0].strip()
            cols = line[1].replace("]", "")
            cols = cols.strip().split()
            for i in range(0, len(cols)):
                print stmtRow, (currId, base, i+1, cols[i])
                cur.execute(stmtRow, (currId, base, i+1, cols[i]))
                
    con.commit()
    f.close()
    
#run with directory
elif matrixDir != None:
    #import MATRIX.txt
    print "import MATRIX.txt"
    
    f = file(os.path.join(matrixDir, "MATRIX.txt"))
    
    jasparIdMap = {}
    stmt1 = "INSERT INTO annotation(name, annotation_type_id) VALUES (%s, %s)"
    stmt2 = "SELECT id from annotation where name = %s"
    stmt3 = "INSERT INTO matrix(id, matrix_type_id, gene) VALUES (%s, %s, %s)" 
    for line in f:
        line = line.strip().split()
        jasparType = line[1].strip()
        jasparId = line[0].strip()
        matrixName = line[2].strip() + "." + line[3].strip()
        gene = line[4].strip()
        
        jasparIdMap[matrixName] = jasparId
        
        if len(line) > 5:
            for i in range(5, len(line)):
                gene += " " + line[i].strip()
        
        cur.execute(stmt1, (matrixName, annotypeId))
        cur.execute(stmt2, (matrixName))
        result = cur.fetchall()
        annoId = result[0][0]
        
        typeId = getMatrix_type_id(jasparType)
        cur.execute("INSERT INTO matrix(id, matrix_type_id, gene) VALUES (%s, %s, %s)", (annoId, typeId, gene))
        
    con.commit()
    f.close()
    
    matrixIdMap = {}
    stmt = "SELECT m.id, a.name FROM annotation a INNER JOIN matrix m on a.id = m.id"
    cur.execute(stmt)
    result = cur.fetchall()
    for r in result:
        if jasparIdMap.has_key(r[1]):
            matrixIdMap[jasparIdMap[r[1]]] = r[0]
    
    
    #import MATRIX_DATA.txt
    print "import MATRIX_DATA.txt"
    f = file(os.path.join(matrixDir, "MATRIX_DATA.txt"))
    stmt = "INSERT INTO matrix_data(matrix_id, row, col, value) VALUES(%s, %s, %s, %s)"
    for line in f:
        line = line.strip().split()
        id = matrixIdMap[line[0].strip()]
        base = line[1].strip()
        col = line[2].strip()
        score = line[3].strip()
        cur.execute(stmt, (id, base, col, score))
    
    con.commit()
    f.close()
    
    #import MATRIX_PROTEIN.txt
    print "import MATRIX_PROTEIN.txt"
    f = file(os.path.join(matrixDir, "MATRIX_PROTEIN.txt"))
    stmt = "INSERT INTO matrix_protein(matrix_id, protein) VALUES(%s, %s)"
    for line in f:
        line = line.strip().split()
        id = matrixIdMap[line[0].strip()]
        protein = line[1].strip()
        cur.execute(stmt, (id, protein))
        
    con.commit()
    f.close()
    
    
    #import 
    print "import MATRIX_ANNOTATION.txt"
    f = file(os.path.join(matrixDir, "MATRIX_ANNOTATION.txt"))
    stmt = "INSERT INTO matrix_annotation(matrix_id, tag, value) VALUES(%s, %s, %s)"
    for line in f:
        line = line.strip().split()
        if len(line) < 3:
            continue
        id = matrixIdMap[line[0].strip()]
        tag = line[1].strip()
        value = line[2].strip()
        if len(line) > 3:
            for i in range(3, len(line)):
                value += " " + line[i].strip()
        
        cur.execute(stmt, (id, tag, value))
        
    con.commit()
    f.close()
    "matrix file import ... complete"
else:
    print "ERROR: You have to use either option -f or -d!"
    
con.close()
