# Supplementary material for: D-Light on promoters: a client-server system for the analysis and visualization of cis-regulatory elements
Source: BMC Bioinformatics. 2013 Apr 24;14:140. doi: 10.1186/1471-2105-14-140 (PMC3685601; doi:10.1186/1471-2105-14-140)
Supplement: Additional file 3 — Installation package. Server and client software for local installation. [file 1471-2105-14-140-S3.zip › dloprom-1.1/install/scripts/update_method_annotation.sql]

truncate method_annotation;
insert into method_annotation (user_id, method_id, annotation_id) 
select distinct user_id, method_id, annotation_id from bindingsite;

truncate method_minmax;
insert into method_minmax (
            user_id, method_id, min_score, max_score, min_evalue, max_evalue, 
            min_qvalue, max_qvalue, min_pvalue, max_pvalue) 
            select user_id, method_id, min(score), max(score), min(evalue), max(evalue), 
            min(qvalue), max(qvalue), min(pvalue), max(pvalue) 
            from bindingsite group by user_id, method_id;
