# Supplementary material for: D-Light on promoters: a client-server system for the analysis and visualization of cis-regulatory elements
Source: BMC Bioinformatics. 2013 Apr 24;14:140. doi: 10.1186/1471-2105-14-140 (PMC3685601; doi:10.1186/1471-2105-14-140)
Supplement: Additional file 3 — Installation package. Server and client software for local installation. [file 1471-2105-14-140-S3.zip › dloprom-1.1/install/scripts/resetDb.py]

#########################################################################
#  Copyright (C) 2010-2011  D-Light Team, University of Salzburg /
#  Upper Austria University of Applied Science
#  
#  This program is free software: you can redistribute it and/or modify
#  it under the terms of the GNU General Public License as published by
#  the Free Software Foundation, either version 3 of the License, or
#  (at your option) any later version.
#
#  This program is distributed in the hope that it will be useful,
#  but WITHOUT ANY WARRANTY; without even the implied warranty of
#  MERCHANTABILITY or FITNESS FOR A PARTICULAR PURPOSE.  See the
#  GNU General Public License for more details.
#
#  You should have received a copy of the GNU General Public License
#  along with this program.  If not, see <http://www.gnu.org/licenses/>.
#########################################################################


#####################################################################
# File    resetDb.py
# Author  Josef Laimer
# Date    2011/06/07
#
# Resets the Dlight database.    
#####################################################################
import sys, os, MySQLdb, getopt, getpass

def usage():
    print 'USAGE'
    print 'python resetDb.py mysql-host mysql-db mysql-user [-Options]'
    print 'OPTIONS'
    print '--password  | -p to set the mysql password'
    print 'EXAMPLE'
    print 'python resetDb.py localhost dlightDb dlight'
    

if len(sys.argv) < 4:
    usage()
    sys.exit()

if "-h" in sys.argv or "--help" in sys.argv:
    usage()
    sys.exit()

try:
    opt, args = getopt.gnu_getopt(sys.argv[1:], "p:", ["password="])
except getopt.GetoptError, err:
    print str(err)
    usage()
    sys.exit()

mpw = None

for o, v in opt:
    if o == "--password" or o == "-p":
        mpw = v
    else:
        print "ERR: Unknown option: ", o, "\n"
        usage()
        sys.exit()

if mpw == None:
    mpw = getpass.getpass("The mysql D-Light user's passwd > ")

con = None
try: 
    con = MySQLdb.connect(db=args[1], user=args[2], passwd=mpw, host=args[0])
except MySQLdb.Error, e:
     print "Error %d: %s" % (e.args[0], e.args[1])
     print "A connection to the database (" + args[1] + ") can not be established"
     sys.exit (1)

cursor = con.cursor()

stmt = """
SET FOREIGN_KEY_CHECKS = 0;
truncate annotation;
truncate annotation_type;
truncate bindingsite;
truncate genome;                  
truncate homologene;              
truncate matrix;                  
truncate matrix_annotation;       
truncate matrix_data;             
truncate matrix_protein;          
truncate matrix_type;             
truncate method;                  
truncate method_annotation;       
truncate method_minmax;           
truncate promotor;
truncate setup;                   
truncate user_query;
SET FOREIGN_KEY_CHECKS = 1;
"""
cursor.execute(stmt)
cursor = con.cursor()
cursor.execute("INSERT INTO annotation_type(name) VALUES(%s)", ("PFM"))
cursor.execute("INSERT INTO annotation_type(name) VALUES(%s)", ("NOTE"))
cursor.execute("INSERT INTO annotation_type(name) VALUES(%s)", ("TSS"))
cursor.execute("INSERT INTO annotation_type(name) VALUES(%s)", ("CSS"))

cursor.execute("INSERT INTO annotation(name, annotation_type_id, note) VALUES(%s, (select id from annotation_type where name=%s), %s)", ("TSS", "TSS", "transcription start site"))
cursor.execute("INSERT INTO annotation(name, annotation_type_id, note) VALUES(%s, (select id from annotation_type where name=%s), %s)", ("CSS", "CSS", "1st exon start "))

cursor.execute("INSERT INTO method(name, score, pvalue, annotation_type_id, pfm_method) VALUES(%s, true, true, (select id from annotation_type where name=%s), true)", ("pyfscan", "PFM"))
cursor.execute("INSERT INTO method(name, show_always, annotation_type_id) VALUES(%s, true, (select id from annotation_type where name=%s))", ("user", "NOTE"))
cursor.execute("INSERT INTO method(name, show_always) VALUES(%s, true)", ("seqfeat"))

cursor.execute("INSERT INTO matrix_type(name) VALUES(%s)", ("CORE"))
cursor.execute("INSERT INTO matrix_type(name) VALUES(%s)", ("USER"))
con.commit()


cursor.execute("SELECT id from user where username = %s", ("Public"))
result = cursor.fetchall()
if len(result) < 1:
    cursor.execute("INSERT INTO user(username) VALUES(%s)", ("Public"))
    con.commit()
    
con.close()
