# Supplementary material for: D-Light on promoters: a client-server system for the analysis and visualization of cis-regulatory elements
Source: BMC Bioinformatics. 2013 Apr 24;14:140. doi: 10.1186/1471-2105-14-140 (PMC3685601; doi:10.1186/1471-2105-14-140)
Supplement: Additional file 3 — Installation package. Server and client software for local installation. [file 1471-2105-14-140-S3.zip › dloprom-1.1/install/web/rsa_style.css]

<!--
        body {background-color: #00487D; color: #ADD7E6; font-family: Helvetica, Univers, sans-serif; font-size:12pt}
	
        a {color: #DADCE1; font-size:12pt}
	
        table {background-color: #00487D; color: #ADD7E6; font-family: Helvetica, Univers, sans-serif; font-size:12pt}
		td {font-size:12pt}
       
	#emph {color:#FF8000;}
-->
