# Supplementary material for: D-Light on promoters: a client-server system for the analysis and visualization of cis-regulatory elements
Source: BMC Bioinformatics. 2013 Apr 24;14:140. doi: 10.1186/1471-2105-14-140 (PMC3685601; doi:10.1186/1471-2105-14-140)
Supplement: Additional file 3 — Installation package. Server and client software for local installation. [file 1471-2105-14-140-S3.zip › dloprom-1.1/README.PACKAGES]

This file describes packages and preparations required to install the
D-light server for some Linux distributions.  Note that some packages
might already be installed but this should not fool the installer.


DEBIAN squeeze (64 Bit)
=======================

!!!! check if 'non-free' packages are added in /etc/apt/sources.list

apt-get install gcc g++ python python-dev mysql-client mysql-server \
   python-mysqldb cmake swig sun-java6-jdk


FEDORA 15 (64 Bit)
==================

yum install gcc-c++ python-devel cmake mysql mysql-server MySQL-python \
            swig java-1.6.0-openjdk java-1.6.0-openjdk-devel

#start the db (if not done)
/etc/init.d/mysqld start

#it's less risky if you issue a admin password (if not done)
mysqladmin -u root password "NEWPASSWORD"


OPENSUSE 11.4 (64 Bit)
======================

zypper install gcc-c++ python-devel cmake mysql-community-server-client \
            mysql-community-server python-mysql swig \
	    java-1_6_0-sun java-1_6_0-sun-devel


UBUNTU 10.04 LTS (32 Bit)
=========================
#add this one for sun-java
sudo add-apt-repository "deb http://archive.canonical.com/ lucid partner"
sudo apt-get update
sudo apt-get install gcc g++ python python-dev mysql-client mysql-server \
   python-mysqldb cmake swig sun-java6-jdk
