# Supplementary material for: D-Light on promoters: a client-server system for the analysis and visualization of cis-regulatory elements
Source: BMC Bioinformatics. 2013 Apr 24;14:140. doi: 10.1186/1471-2105-14-140 (PMC3685601; doi:10.1186/1471-2105-14-140)
Supplement: Additional file 3 — Installation package. Server and client software for local installation. [file 1471-2105-14-140-S3.zip › dloprom-1.1/tools/overrep.py]

#Author: Peter Lackner
#Version 1.0  2012/30/07


import sys,os
usage="""
python overrep.py {positives.csv} {negatives.cvs}

* positives.cvs/negatives.cvs are files produced with dlight.
* supply the file "annotations.db" containing the feature
  data as produced by QueryDB->Datasets->Download Datasets->Annotation
  in the current working directory to get TF names instead of ACCs.
"""

if len(sys.argv) != 3:
    print usage
    sys.exit()

#min/max distance for matrix pairs
pdistmin=10
pdistmax=100

promlen=4000
pcut=1e-4

mid2name={}
if os.path.exists('annotations.db'):
    f=open('annotations.db')
    for l in f.readlines():
        if l[0]=='>':
            ls=l[1:].split('|')
            mid2name[ls[0].strip()]=ls[1].strip()
f.close()

pf=open(sys.argv[1])
pos={}

pospairs={}
posres=[l.split('\t') for l in pf.readlines()]

posrespergene={}

posgenes=0
oldgene=''

pf.close()

oldgene=''
check_match=False
if 'hom_match' in posres[0]:
    check_match=True

colGeneAcc=1
colTfAcc=2
colMatch=8

for l in posres:
    if l[0]=='pyfscan':
        if check_match:
            if l[colMatch] != 'MATCH': continue
        if pos.has_key(l[colTfAcc]):
            pos[l[colTfAcc]] += 1
        else:
            pos[l[colTfAcc]] = 1
        if l[colGeneAcc] != oldgene:
            posrespergene[l[colGeneAcc]]=[l]
            oldgene=l[colGeneAcc]
        else:
            posrespergene[l[colGeneAcc]].append(l)


for g in posrespergene.keys():
    gene=posrespergene[g]
    for i in xrange(len(gene)):
        for j in xrange(i+1,len(gene)):
            a,b=gene[i],gene[j]
            #print a,b
            d=min(abs(int(a[3])-int(b[4])),abs(int(a[4])-int(b[3])))
            if d<pdistmin or d > pdistmax: continue
            if a[2] > b[2]:
                k=a[2]+'-'+b[2]
            else:
                k=b[2]+'-'+a[2]
            if pospairs.has_key(k):
                pospairs[k] += 1
            else:
                pospairs[k] = 1


nf=open(sys.argv[2])
neg={}
negpairs={}
negrespergene={}
neggenes=0
oldgene=''
negres=[l.split('\t') for l in nf.readlines()]
nf.close()


check_match=False
if 'hom_match' in negres[0]:
    check_match=True


for l in negres:
    if l[0]=='pyfscan':
        if check_match:
            if l[8] != 'MATCH': continue
        if neg.has_key(l[2]):
            neg[l[2]] += 1
        else:
            neg[l[2]] = 1
        if l[1] != oldgene:
            negrespergene[l[1]]=[l]
            oldgene=l[1]
        else:
            negrespergene[l[1]].append(l)

for g in negrespergene.keys():
    gene=negrespergene[g]
    for i in xrange(len(gene)):
        for j in xrange(i+1,len(gene)):
            a,b=gene[i],gene[j]
            #print a,b
            d=min(abs(int(a[3])-int(b[4])),abs(int(a[4])-int(b[3])))
            if d<pdistmin or d > pdistmax: continue
            if a[2] > b[2]:
                k=a[2]+'-'+b[2]
            else:
                k=b[2]+'-'+a[2]
            if negpairs.has_key(k):
                negpairs[k] += 1
            else:
                negpairs[k] = 1

posgenes=len(posrespergene)
neggenes=len(negrespergene)

posexp=float(posgenes) * promlen * pcut
negexp=float(neggenes) * promlen * pcut


rr=[]
for k in pos.keys():
    r=float(pos[k])/neg[k]
    rr.append([r,k])

rr.sort()
rr.reverse()


print 'Name\tpos\tneg\tr\trcorr'   
for i in range(10):
    r,k=rr[i]
    #r=float(pos[k])/neg[k]
    name=k
    if len(mid2name) > 0:
        name=mid2name[k]
    print '%s\t%i\t%i\t%5.2f\t%5.2f' % (name , pos[k], neg[k], r , r*neggenes/posgenes)

rr=[]
for k in pospairs.keys():
    if not negpairs.has_key(k):
        negpairs[k]=0
        
    p=pospairs[k]+1 #add a pseudocount of 1 to both
    n=negpairs[k]+1
    r=float(p)/n
    rr.append([r,k])

rr.sort()
rr.reverse()

print
print '='*50
print 'Note: a pseudocount of 1 is added to calculate the ratios for TF-pairs'


print 'Name1-Name2\tpos\tneg\tr\trcorr'


for i in range(10):
    r,k=rr[i]
    name=k
    if len(mid2name) > 0:
        k1,k2=k.split('-')
        name=mid2name[k1]+'-'+mid2name[k2]
                
        print '%s\t%i\t%i\t%5.2f\t%5.2f' % \
              (name , pospairs[k] , negpairs[k], r, r*neggenes/posgenes)

    
