# Supplementary material for: D-Light on promoters: a client-server system for the analysis and visualization of cis-regulatory elements
Source: BMC Bioinformatics. 2013 Apr 24;14:140. doi: 10.1186/1471-2105-14-140 (PMC3685601; doi:10.1186/1471-2105-14-140)
Supplement: Additional file 4 — Source code package. Source code of server and client. [file 1471-2105-14-140-S4.zip]

Archive with 271 entries (226 files):
- dloprom-1.1-src/
- dloprom-1.1-src/client_and_rmi/
- dloprom-1.1-src/client_and_rmi/src/
- dloprom-1.1-src/client_and_rmi/src/at/
- dloprom-1.1-src/client_and_rmi/src/at/fh_hagenberg/
- dloprom-1.1-src/client_and_rmi/src/at/fh_hagenberg/dlight/
- dloprom-1.1-src/client_and_rmi/src/at/fh_hagenberg/dlight/config/
- dloprom-1.1-src/client_and_rmi/src/at/fh_hagenberg/dlight/config/GuiConfig.java
- dloprom-1.1-src/client_and_rmi/src/at/fh_hagenberg/dlight/config/Configer.java
- dloprom-1.1-src/client_and_rmi/src/at/fh_hagenberg/dlight/config/Colors.java
- dloprom-1.1-src/client_and_rmi/src/at/fh_hagenberg/dlight/config/PasswordHandler.java
- dloprom-1.1-src/client_and_rmi/src/at/fh_hagenberg/dlight/config/Messages.java
- dloprom-1.1-src/client_and_rmi/src/at/fh_hagenberg/dlight/viewer/
- dloprom-1.1-src/client_and_rmi/src/at/fh_hagenberg/dlight/viewer/components/
- dloprom-1.1-src/client_and_rmi/src/at/fh_hagenberg/dlight/viewer/components/option/
- dloprom-1.1-src/client_and_rmi/src/at/fh_hagenberg/dlight/viewer/components/option/ColorPanel.java
- dloprom-1.1-src/client_and_rmi/src/at/fh_hagenberg/dlight/viewer/components/option/NoneColOption.java
- dloprom-1.1-src/client_and_rmi/src/at/fh_hagenberg/dlight/viewer/components/option/ExportView.java
- dloprom-1.1-src/client_and_rmi/src/at/fh_hagenberg/dlight/viewer/components/option/PropertyPanel.java
- dloprom-1.1-src/client_and_rmi/src/at/fh_hagenberg/dlight/viewer/components/option/ClassColOption.java
- dloprom-1.1-src/client_and_rmi/src/at/fh_hagenberg/dlight/viewer/components/option/NewSitePanel.java
- dloprom-1.1-src/client_and_rmi/src/at/fh_hagenberg/dlight/viewer/components/option/MatrixColOption.java
- dloprom-1.1-src/client_and_rmi/src/at/fh_hagenberg/dlight/viewer/components/option/ScoreColOption.java
- dloprom-1.1-src/client_and_rmi/src/at/fh_hagenberg/dlight/viewer/components/GeneTable.java
- dloprom-1.1-src/client_and_rmi/src/at/fh_hagenberg/dlight/viewer/components/CaptionPanel.java
- dloprom-1.1-src/client_and_rmi/src/at/fh_hagenberg/dlight/viewer/components/AnnotationList.java
- dloprom-1.1-src/client_and_rmi/src/at/fh_hagenberg/dlight/viewer/components/caption/
- dloprom-1.1-src/client_and_rmi/src/at/fh_hagenberg/dlight/viewer/components/caption/NoneColCaption.java
- dloprom-1.1-src/client_and_rmi/src/at/fh_hagenberg/dlight/viewer/components/caption/MatrixColCaption.java
- dloprom-1.1-src/client_and_rmi/src/at/fh_hagenberg/dlight/viewer/components/caption/ScoreColCaption.java
- dloprom-1.1-src/client_and_rmi/src/at/fh_hagenberg/dlight/viewer/components/caption/ClassColCaption.java
- dloprom-1.1-src/client_and_rmi/src/at/fh_hagenberg/dlight/viewer/components/OpenBrowser.java
- dloprom-1.1-src/client_and_rmi/src/at/fh_hagenberg/dlight/viewer/components/DlightNeoMapHolder.java
- dloprom-1.1-src/client_and_rmi/src/at/fh_hagenberg/dlight/viewer/ViewerPanel.java
- dloprom-1.1-src/client_and_rmi/src/at/fh_hagenberg/dlight/viewer/data/
- dloprom-1.1-src/client_and_rmi/src/at/fh_hagenberg/dlight/viewer/data/MatrixColorizer.java
- dloprom-1.1-src/client_and_rmi/src/at/fh_hagenberg/dlight/viewer/data/FeatureDataAdapter.java
- dloprom-1.1-src/client_and_rmi/src/at/fh_hagenberg/dlight/viewer/data/Feature.java
- dloprom-1.1-src/client_and_rmi/src/at/fh_hagenberg/dlight/viewer/data/Segment.java
- dloprom-1.1-src/client_and_rmi/src/at/fh_hagenberg/dlight/viewer/data/ScoreColorizer.java
- dloprom-1.1-src/client_and_rmi/src/at/fh_hagenberg/dlight/viewer/data/SegmentAdmin.java
- dloprom-1.1-src/client_and_rmi/src/at/fh_hagenberg/dlight/viewer/data/das/
- dloprom-1.1-src/client_and_rmi/src/at/fh_hagenberg/dlight/viewer/data/das/DasSAXParsing.java
- dloprom-1.1-src/client_and_rmi/src/at/fh_hagenberg/dlight/viewer/data/das/GeneParser.java
- dloprom-1.1-src/client_and_rmi/src/at/fh_hagenberg/dlight/viewer/interfaces/
- dloprom-1.1-src/client_and_rmi/src/at/fh_hagenberg/dlight/viewer/interfaces/MapContainerI.java
- dloprom-1.1-src/client_and_rmi/src/at/fh_hagenberg/dlight/viewer/interfaces/ViewerCaptionHolderI.java
- dloprom-1.1-src/client_and_rmi/src/at/fh_hagenberg/dlight/viewer/interfaces/COPanelI.java
- dloprom-1.1-src/client_and_rmi/src/at/fh_hagenberg/dlight/threads/
- dloprom-1.1-src/client_and_rmi/src/at/fh_hagenberg/dlight/threads/OpenViewThread.java
- dloprom-1.1-src/client_and_rmi/src/at/fh_hagenberg/dlight/threads/UpdateUserDataThread.java
- dloprom-1.1-src/client_and_rmi/src/at/fh_hagenberg/dlight/threads/DatasetSearchThread.java
- dloprom-1.1-src/client_and_rmi/src/at/fh_hagenberg/dlight/threads/StoreQueryThread.java
- dloprom-1.1-src/client_and_rmi/src/at/fh_hagenberg/dlight/threads/StartViewerThread.java
- dloprom-1.1-src/client_and_rmi/src/at/fh_hagenberg/dlight/threads/openPadlock.png
- dloprom-1.1-src/client_and_rmi/src/at/fh_hagenberg/dlight/threads/UpdateMethodAnnotationsThread.java
- dloprom-1.1-src/client_and_rmi/src/at/fh_hagenberg/dlight/threads/RunAndCallThread.java
- dloprom-1.1-src/client_and_rmi/src/at/fh_hagenberg/dlight/threads/SequenceUploadThread.java
- dloprom-1.1-src/client_and_rmi/src/at/fh_hagenberg/dlight/threads/interfaces/
- dloprom-1.1-src/client_and_rmi/src/at/fh_hagenberg/dlight/threads/interfaces/CallBack.java
- dloprom-1.1-src/client_and_rmi/src/at/fh_hagenberg/dlight/threads/interfaces/GetUserData.java
- dloprom-1.1-src/client_and_rmi/src/at/fh_hagenberg/dlight/threads/MatrixUploadThread.java
- dloprom-1.1-src/client_and_rmi/src/at/fh_hagenberg/dlight/threads/FileDownloadThread.java
- dloprom-1.1-src/client_and_rmi/src/at/fh_hagenberg/dlight/threads/ResultFileThread.java
- dloprom-1.1-src/client_and_rmi/src/at/fh_hagenberg/dlight/threads/CallScannerThread.java
- dloprom-1.1-src/client_and_rmi/src/at/fh_hagenberg/dlight/threads/LockThread.java
- dloprom-1.1-src/client_and_rmi/src/at/fh_hagenberg/dlight/threads/CallBackViewer.java
- dloprom-1.1-src/client_and_rmi/src/at/fh_hagenberg/dlight/threads/LoadViewThread.java
- dloprom-1.1-src/client_and_rmi/src/at/fh_hagenberg/dlight/data/
- dloprom-1.1-src/client_and_rmi/src/at/fh_hagenberg/dlight/data/DataHolder.java
- dloprom-1.1-src/client_and_rmi/src/at/fh_hagenberg/dlight/data/LockInformer.java
- dloprom-1.1-src/client_and_rmi/src/at/fh_hagenberg/dlight/data/ServerCommunicator.java
- dloprom-1.1-src/client_and_rmi/src/at/fh_hagenberg/dlight/data/RmiCommException.java
- dloprom-1.1-src/client_and_rmi/src/at/fh_hagenberg/dlight/data/CleanUp.java
- dloprom-1.1-src/client_and_rmi/src/at/fh_hagenberg/dlight/dbconnector/
- dloprom-1.1-src/client_and_rmi/src/at/fh_hagenberg/dlight/dbconnector/DbConnector.java
- dloprom-1.1-src/client_and_rmi/src/at/fh_hagenberg/dlight/dbconnector/exceptions/
- dloprom-1.1-src/client_and_rmi/src/at/fh_hagenberg/dlight/dbconnector/exceptions/DatabaseException.java
- dloprom-1.1-src/client_and_rmi/src/at/fh_hagenberg/dlight/dbconnector/exceptions/DatabaseAccessException.java
- dloprom-1.1-src/client_and_rmi/src/at/fh_hagenberg/dlight/dbconnector/exceptions/DatabaseQueryException.java
- dloprom-1.1-src/client_and_rmi/src/at/fh_hagenberg/dlight/dbconnector/exceptions/DatabaseUpdateException.java
- dloprom-1.1-src/client_and_rmi/src/at/fh_hagenberg/dlight/gui/
- dloprom-1.1-src/client_and_rmi/src/at/fh_hagenberg/dlight/gui/frames/
- dloprom-1.1-src/client_and_rmi/src/at/fh_hagenberg/dlight/gui/frames/UserRegister.java
- dloprom-1.1-src/client_and_rmi/src/at/fh_hagenberg/dlight/gui/frames/UserForgotPassword.java
- dloprom-1.1-src/client_and_rmi/src/at/fh_hagenberg/dlight/gui/logo.png
- dloprom-1.1-src/client_and_rmi/src/at/fh_hagenberg/dlight/gui/Client.java
- dloprom-1.1-src/client_and_rmi/src/at/fh_hagenberg/dlight/gui/elements/
- dloprom-1.1-src/client_and_rmi/src/at/fh_hagenberg/dlight/gui/elements/Glasspane.java
- dloprom-1.1-src/client_and_rmi/src/at/fh_hagenberg/dlight/gui/elements/ResultSelectionTable.java
- dloprom-1.1-src/client_and_rmi/src/at/fh_hagenberg/dlight/gui/elements/BasicSelectionTable.java
- dloprom-1.1-src/client_and_rmi/src/at/fh_hagenberg/dlight/gui/elements/AnnotationTable.java
- dloprom-1.1-src/client_and_rmi/src/at/fh_hagenberg/dlight/gui/elements/DlightHyperlinkListener.java
- dloprom-1.1-src/client_and_rmi/src/at/fh_hagenberg/dlight/gui/elements/ColorComboBoxPanel.java
- dloprom-1.1-src/client_and_rmi/src/at/fh_hagenberg/dlight/gui/elements/FileExtensionFilter.java
- dloprom-1.1-src/client_and_rmi/src/at/fh_hagenberg/dlight/gui/MainApplet.java
- dloprom-1.1-src/client_and_rmi/src/at/fh_hagenberg/dlight/gui/panels/
- dloprom-1.1-src/client_and_rmi/src/at/fh_hagenberg/dlight/gui/panels/query.png
- dloprom-1.1-src/client_and_rmi/src/at/fh_hagenberg/dlight/gui/panels/MessagePresenter.java
- dloprom-1.1-src/client_and_rmi/src/at/fh_hagenberg/dlight/gui/panels/SequenceUpload.java
- dloprom-1.1-src/client_and_rmi/src/at/fh_hagenberg/dlight/gui/panels/ChangeUserData.java
- dloprom-1.1-src/client_and_rmi/src/at/fh_hagenberg/dlight/gui/panels/UserRegister.java
- dloprom-1.1-src/client_and_rmi/src/at/fh_hagenberg/dlight/gui/panels/LogoutSmall.png
- dloprom-1.1-src/client_and_rmi/src/at/fh_hagenberg/dlight/gui/panels/ViewScan.java
- dloprom-1.1-src/client_and_rmi/src/at/fh_hagenberg/dlight/gui/panels/PersonalBindingsites.java
- dloprom-1.1-src/client_and_rmi/src/at/fh_hagenberg/dlight/gui/panels/PersonalDataOverview.java
- dloprom-1.1-src/client_and_rmi/src/at/fh_hagenberg/dlight/gui/panels/ViewPromoterSmall.png
- dloprom-1.1-src/client_and_rmi/src/at/fh_hagenberg/dlight/gui/panels/PersonalData.java
- dloprom-1.1-src/client_and_rmi/src/at/fh_hagenberg/dlight/gui/panels/MethodPanel.java
- dloprom-1.1-src/client_and_rmi/src/at/fh_hagenberg/dlight/gui/panels/ScanAnnotation.java
- dloprom-1.1-src/client_and_rmi/src/at/fh_hagenberg/dlight/gui/panels/UserLogin.java
- dloprom-1.1-src/client_and_rmi/src/at/fh_hagenberg/dlight/gui/panels/openPadlock.png
- dloprom-1.1-src/client_and_rmi/src/at/fh_hagenberg/dlight/gui/panels/AnnotationMessage.java
- dloprom-1.1-src/client_and_rmi/src/at/fh_hagenberg/dlight/gui/panels/closedPadlock.png
- dloprom-1.1-src/client_and_rmi/src/at/fh_hagenberg/dlight/gui/panels/ViewHistory.java
- dloprom-1.1-src/client_and_rmi/src/at/fh_hagenberg/dlight/gui/panels/BindingsiteUpload.java
- dloprom-1.1-src/client_and_rmi/src/at/fh_hagenberg/dlight/gui/panels/MatrixUpload.java
- dloprom-1.1-src/client_and_rmi/src/at/fh_hagenberg/dlight/gui/panels/AnnotationUpload.java
- dloprom-1.1-src/client_and_rmi/src/at/fh_hagenberg/dlight/gui/panels/DatasetSearch.java
- dloprom-1.1-src/client_and_rmi/src/at/fh_hagenberg/dlight/gui/panels/DlightTwoViewer.java
- dloprom-1.1-src/client_and_rmi/src/at/fh_hagenberg/dlight/gui/panels/exit.png
- dloprom-1.1-src/client_and_rmi/src/at/fh_hagenberg/dlight/gui/panels/CallInformation.java
- dloprom-1.1-src/client_and_rmi/src/at/fh_hagenberg/dlight/gui/panels/MessagePanel.java
- dloprom-1.1-src/client_and_rmi/src/at/fh_hagenberg/dlight/gui/panels/ScanAnnotationSmall.png
- dloprom-1.1-src/client_and_rmi/src/at/fh_hagenberg/dlight/gui/panels/Menu.java
- dloprom-1.1-src/client_and_rmi/src/at/fh_hagenberg/dlight/gui/panels/upload.png
- dloprom-1.1-src/client_and_rmi/src/at/fh_hagenberg/dlight/gui/panels/PersonalSequences.java
- dloprom-1.1-src/client_and_rmi/src/at/fh_hagenberg/dlight/gui/panels/SearchResultMessage.java
- dloprom-1.1-src/client_and_rmi/src/at/fh_hagenberg/dlight/gui/panels/PersonalAnnotation.java
- dloprom-1.1-src/client_and_rmi/src/at/fh_hagenberg/dlight/gui/panels/QueryPanel.java
- dloprom-1.1-src/client_and_rmi/src/at/fh_hagenberg/dlight/gui/panels/selPopup.png
- dloprom-1.1-src/client_and_rmi/src/at/fh_hagenberg/dlight/gui/panels/ViewScanSmall.png
- dloprom-1.1-src/client_and_rmi/src/at/fh_hagenberg/dlight/gui/panels/PfeilBlau.gif
- dloprom-1.1-src/client_and_rmi/src/at/fh_hagenberg/dlight/gui/dataSetSearch/
- dloprom-1.1-src/client_and_rmi/src/at/fh_hagenberg/dlight/gui/dataSetSearch/SearchPromotorRegOrganism.java
- dloprom-1.1-src/client_and_rmi/src/at/fh_hagenberg/dlight/gui/dataSetSearch/SearchI.java
- dloprom-1.1-src/client_and_rmi/src/at/fh_hagenberg/dlight/gui/dataSetSearch/SearchMatrix.java
- dloprom-1.1-src/client_and_rmi/src/at/fh_hagenberg/dlight/gui/dataSetSearch/SearchGeneAdv.java
- dloprom-1.1-src/client_and_rmi/src/at/fh_hagenberg/dlight/gui/dataSetSearch/SearchPromotorReg.java
- dloprom-1.1-src/client_and_rmi/src/at/fh_hagenberg/dlight/gui/dataSetSearch/SearchGene.java
- dloprom-1.1-src/client_and_rmi/src/at/fh_hagenberg/dlight/gui/dataSetSearch/SearchFiles.java
- dloprom-1.1-src/client_and_rmi/src/at/fh_hagenberg/dlight/gui/dataSetSearch/SearchPromotorRegSequence.java
- dloprom-1.1-src/client_and_rmi/src/at/fh_hagenberg/dlight/gui/dataSetSearch/SearchPromotorRegChrom.java
- dloprom-1.1-src/client_and_rmi/src/at/fh_hagenberg/dlight/gui/dataSetSearch/SearchSetup.java
- dloprom-1.1-src/client_and_rmi/src/at/fh_hagenberg/dlight/gui/dataSetSearch/SearchMatrixAdv.java
- dloprom-1.1-src/client_and_rmi/src/at/fh_hagenberg/dlight/gui/dataSetSearch/DatasetSearchOptions.java
- dloprom-1.1-src/client_and_rmi/src/at/fh_hagenberg/dlight/gui/interfaces/
- dloprom-1.1-src/client_and_rmi/src/at/fh_hagenberg/dlight/gui/interfaces/MessageProducerI.java
- dloprom-1.1-src/client_and_rmi/src/at/fh_hagenberg/dlight/gui/interfaces/LoginCallerI.java
- dloprom-1.1-src/client_and_rmi/src/at/fh_hagenberg/dlight/gui/interfaces/SelectionTableI.java
- dloprom-1.1-src/client_and_rmi/src/at/fh_hagenberg/dlight/gui/interfaces/MenuCallerI.java
- dloprom-1.1-src/client_and_rmi/src/at/fh_hagenberg/dlight/gui/interfaces/ThreadOwner.java
- dloprom-1.1-src/client_and_rmi/src/at/fh_hagenberg/dlight/gui/interfaces/CallBack.java
- dloprom-1.1-src/client_and_rmi/src/at/fh_hagenberg/dlight/gui/interfaces/AnnotationMessageProducer.java
- dloprom-1.1-src/client_and_rmi/src/at/fh_hagenberg/dlight/gui/interfaces/AnnotationMessageI.java
- dloprom-1.1-src/client_and_rmi/src/at/fh_hagenberg/dlight/gui/interfaces/MessagePresenterI.java
- dloprom-1.1-src/client_and_rmi/src/at/fh_hagenberg/dlight/gui/interfaces/HistoryPanelI.java
- dloprom-1.1-src/client_and_rmi/src/at/fh_hagenberg/dlight/gui/interfaces/MessageI.java
- dloprom-1.1-src/client_and_rmi/src/at/fh_hagenberg/dlight/gui/refresh.png
- dloprom-1.1-src/client_and_rmi/src/at/fh_hagenberg/dlight/gui/UserInformation.java
- dloprom-1.1-src/client_and_rmi/src/at/fh_hagenberg/dlight/rmi/
- dloprom-1.1-src/client_and_rmi/src/at/fh_hagenberg/dlight/rmi/client/
- dloprom-1.1-src/client_and_rmi/src/at/fh_hagenberg/dlight/rmi/client/DlightRMIClient.java
- dloprom-1.1-src/client_and_rmi/src/at/fh_hagenberg/dlight/rmi/common/
- dloprom-1.1-src/client_and_rmi/src/at/fh_hagenberg/dlight/rmi/common/RMIInputStreamImpl.java
- dloprom-1.1-src/client_and_rmi/src/at/fh_hagenberg/dlight/rmi/common/RMIOutputStream.java
- dloprom-1.1-src/client_and_rmi/src/at/fh_hagenberg/dlight/rmi/common/DlightRmi.java
- dloprom-1.1-src/client_and_rmi/src/at/fh_hagenberg/dlight/rmi/common/interfaces/
- dloprom-1.1-src/client_and_rmi/src/at/fh_hagenberg/dlight/rmi/common/interfaces/RMIOutputStreamI.java
- dloprom-1.1-src/client_and_rmi/src/at/fh_hagenberg/dlight/rmi/common/interfaces/RMIInputStreamI.java
- dloprom-1.1-src/client_and_rmi/src/at/fh_hagenberg/dlight/rmi/common/RMIOutputStreamImpl.java
- dloprom-1.1-src/client_and_rmi/src/at/fh_hagenberg/dlight/rmi/common/RMIInputStream.java
- dloprom-1.1-src/client_and_rmi/src/at/fh_hagenberg/dlight/rmi/server/
- dloprom-1.1-src/client_and_rmi/src/at/fh_hagenberg/dlight/rmi/server/CreateAnnotationList.java
- dloprom-1.1-src/client_and_rmi/src/at/fh_hagenberg/dlight/rmi/server/DlightRMIServer.java
- dloprom-1.1-src/client_and_rmi/src/at/fh_hagenberg/dlight/rmi/server/QueryCrossGenomeThread.java
- dloprom-1.1-src/client_and_rmi/src/at/fh_hagenberg/dlight/rmi/server/QueryCrossGenome.java
- dloprom-1.1-src/client_and_rmi/src/at/fh_hagenberg/dlight/rmi/server/CheckGeneMatrixThread.java
- dloprom-1.1-src/client_and_rmi/src/at/fh_hagenberg/dlight/rmi/server/DlightRmiImpl.java
- dloprom-1.1-src/client_and_rmi/src/at/fh_hagenberg/dlight/rmi/server/QueryHomologesThread.java
- dloprom-1.1-src/client_and_rmi/src/at/fh_hagenberg/dlight/rmi/server/AddUserDataThread.java
- dloprom-1.1-src/client_and_rmi/src/at/fh_hagenberg/dlight/rmi/server/CallBackCrossGenome.java
- dloprom-1.1-src/client_and_rmi/src/at/fh_hagenberg/dlight/rmi/server/RscanThread.java
- dloprom-1.1-src/client_and_rmi/src/dlightManifest.txt
- dloprom-1.1-src/client_and_rmi/src/dlightClientManifest.txt
- dloprom-1.1-src/client_and_rmi/src/dlightApplet.properties
- dloprom-1.1-src/client_and_rmi/src/dlight.properties
- dloprom-1.1-src/python_scripts/
- dloprom-1.1-src/python_scripts/add_gene_set.py
- dloprom-1.1-src/python_scripts/run-scanner.py
- dloprom-1.1-src/python_scripts/dlightsrv.py
- dloprom-1.1-src/python_scripts/init-dloprom.py
- dloprom-1.1-src/python_scripts/fillDb_Setup.py
- dloprom-1.1-src/python_scripts/eelToSQL.py
- dloprom-1.1-src/python_scripts/setUserPw.py
- dloprom-1.1-src/python_scripts/fillDb.py
- dloprom-1.1-src/python_scripts/fillDb_Sequences.py
- dloprom-1.1-src/python_scripts/fillDb_Annotations.py
- dloprom-1.1-src/python_scripts/resetDb.py
- dloprom-1.1-src/python_scripts/server-setup.py
- dloprom-1.1-src/scanner/
- dloprom-1.1-src/scanner/src/
- dloprom-1.1-src/scanner/src/run-scanner.py
- dloprom-1.1-src/scanner/src/fscan.i
- dloprom-1.1-src/scanner/src/misc.hh
- dloprom-1.1-src/scanner/src/scoring.cc
- dloprom-1.1-src/scanner/src/makexref.py
- dloprom-1.1-src/scanner/src/sequence.hh
- dloprom-1.1-src/scanner/src/sequence.cc
- dloprom-1.1-src/scanner/src/pyfscan.py
- dloprom-1.1-src/scanner/src/pfm.hh
- dloprom-1.1-src/scanner/src/pfm.cc
- dloprom-1.1-src/scanner/src/helpers.py
- dloprom-1.1-src/scanner/src/misc.cc
- dloprom-1.1-src/scanner/src/CMakeLists.txt
- dloprom-1.1-src/scanner/src/gfmaps.cc
- dloprom-1.1-src/scanner/src/joinNewWithSet.py
- dloprom-1.1-src/scanner/src/gfmaps.hh
- dloprom-1.1-src/scanner/src/cleanfasta.py
- dloprom-1.1-src/scanner/src/rscan.cc
- dloprom-1.1-src/scanner/src/scoring.hh
- dloprom-1.1-src/scanner/src/getdata.sh
- dloprom-1.1-src/scanner/src/addUserData.py
- dloprom-1.1-src/scanner/src/eel2bin.cc
- dloprom-1.1-src/scanner/src/setup.xml
- dloprom-1.1-src/scanner/src/fscan.py
- dloprom-1.1-src/sql_scripts/
- dloprom-1.1-src/sql_scripts/createDLDb.sql
- dloprom-1.1-src/sql_scripts/update_method_annotation.sql
- dloprom-1.1-src/das_data_source/
- dloprom-1.1-src/das_data_source/src/
- dloprom-1.1-src/das_data_source/src/at/
- dloprom-1.1-src/das_data_source/src/at/fh_hagenberg/
- dloprom-1.1-src/das_data_source/src/at/fh_hagenberg/bin/
- dloprom-1.1-src/das_data_source/src/at/fh_hagenberg/bin/dlight/
- dloprom-1.1-src/das_data_source/src/at/fh_hagenberg/bin/dlight/config/
- dloprom-1.1-src/das_data_source/src/at/fh_hagenberg/bin/dlight/config/Configer.java
- dloprom-1.1-src/das_data_source/src/at/fh_hagenberg/bin/dlight/data_source/
- dloprom-1.1-src/das_data_source/src/at/fh_hagenberg/bin/dlight/data_source/FileAccessException.java
- dloprom-1.1-src/das_data_source/src/at/fh_hagenberg/bin/dlight/data_source/FileDataSourceConstants.java
- dloprom-1.1-src/das_data_source/src/at/fh_hagenberg/bin/dlight/data_source/MySqlDataSource.java
- dloprom-1.1-src/das_data_source/src/at/fh_hagenberg/bin/dlight/data_source/ScannerFileReader.java
- dloprom-1.1-src/das_data_source/src/at/fh_hagenberg/bin/dlight/data_source/FeatureListBuilder.java
- dloprom-1.1-src/das_data_source/src/at/fh_hagenberg/bin/dlight/data_source/dbcon/
- dloprom-1.1-src/das_data_source/src/at/fh_hagenberg/bin/dlight/data_source/dbcon/DbConnector.java
- dloprom-1.1-src/das_data_source/src/at/fh_hagenberg/bin/dlight/data_source/dbcon/exceptions/
- dloprom-1.1-src/das_data_source/src/at/fh_hagenberg/bin/dlight/data_source/dbcon/exceptions/DatabaseException.java
- dloprom-1.1-src/das_data_source/src/at/fh_hagenberg/bin/dlight/data_source/dbcon/exceptions/DatabaseAccessException.java
- dloprom-1.1-src/das_data_source/src/at/fh_hagenberg/bin/dlight/data_source/dbcon/exceptions/DatabaseQueryException.java
- dloprom-1.1-src/das_data_source/src/at/fh_hagenberg/bin/dlight/data_source/dbcon/exceptions/DatabaseUpdateException.java
- dloprom-1.1-src/das_data_source/src/at/fh_hagenberg/bin/dlight/data_source/FileStructureException.java
- dloprom-1.1-src/das_data_source/src/at/fh_hagenberg/bin/dlight/data_source/MySqlFeatureListBuilder.java
- dloprom-1.1-src/das_data_source/src/at/fh_hagenberg/bin/dlight/data_source/test/
- dloprom-1.1-src/das_data_source/src/at/fh_hagenberg/bin/dlight/data_source/test/test_factor.txt
- dloprom-1.1-src/das_data_source/src/at/fh_hagenberg/bin/dlight/data_source/test/test_pair.txt
- dloprom-1.1-src/das_data_source/src/at/fh_hagenberg/bin/dlight/data_source/test/test_cross.txt
- dloprom-1.1-src/das_data_source/src/at/fh_hagenberg/bin/dlight/data_source/FileDataSource.java
- dloprom-1.1-src/das_data_source/src/dlightDbConfig.properties
- dloprom-1.1-src/client_and_rmi/src/at/fh_hagenberg/dlight/gui/elements/NewGenomeDialog.java
- dloprom-1.1-src/client_and_rmi/src/at/fh_hagenberg/dlight/gui/elements/ErrorMessagesDialog.java
- dloprom-1.1-src/client_and_rmi/src/at/fh_hagenberg/dlight/gui/panels/PersonalXref.java
- dloprom-1.1-src/client_and_rmi/src/at/fh_hagenberg/dlight/gui/panels/SequenceSingleUpload.java
- dloprom-1.1-src/client_and_rmi/src/at/fh_hagenberg/dlight/gui/panels/MatrixFileUpload.java
- dloprom-1.1-src/client_and_rmi/src/at/fh_hagenberg/dlight/gui/panels/SequenceFileUpload.java
- dloprom-1.1-src/client_and_rmi/src/at/fh_hagenberg/dlight/gui/panels/XrefUpload.java
- dloprom-1.1-src/client_and_rmi/src/at/fh_hagenberg/dlight/gui/interfaces/SequenceUpdateListenerI.java
- dloprom-1.1-src/client_and_rmi/src/at/fh_hagenberg/dlight/gui/interfaces/ProgressObserverI.java
- dloprom-1.1-src/client_and_rmi/src/at/fh_hagenberg/dlight/gui/interfaces/MethodUpdateListenerI.java
- dloprom-1.1-src/client_and_rmi/src/at/fh_hagenberg/dlight/gui/interfaces/AnnotationUpdateListenerI.java
- dloprom-1.1-src/client_and_rmi/src/at/fh_hagenberg/dlight/gui/interfaces/GenomeUpdateListenerI.java
- dloprom-1.1-src/client_and_rmi/src/at/fh_hagenberg/dlight/rmi/common/RMIPipe.java
