# Supplementary material for: D-Light on promoters: a client-server system for the analysis and visualization of cis-regulatory elements
Source: BMC Bioinformatics. 2013 Apr 24;14:140. doi: 10.1186/1471-2105-14-140 (PMC3685601; doi:10.1186/1471-2105-14-140)
Supplement: Additional file 4 — Source code package. Source code of server and client. [file 1471-2105-14-140-S4.zip › dloprom-1.1-src/client_and_rmi/src/at/fh_hagenberg/dlight/config/Configer.java]

//	Copyright (C) 2010-2012  D-Light Team, University of Salzburg /
//  Upper Austria University of Applied Science
//  
//  This program is free software: you can redistribute it and/or modify
//  it under the terms of the GNU General Public License as published by
//  the Free Software Foundation, either version 3 of the License, or
//  (at your option) any later version.
//
//  This program is distributed in the hope that it will be useful,
//  but WITHOUT ANY WARRANTY; without even the implied warranty of
//  MERCHANTABILITY or FITNESS FOR A PARTICULAR PURPOSE.  See the
//  GNU General Public License for more details.
//
//  You should have received a copy of the GNU General Public License
//  along with this program.  If not, see <http://www.gnu.org/licenses/>.
package at.fh_hagenberg.dlight.config;

import java.awt.Color;
import java.awt.Container;
import java.awt.Font;
import java.io.BufferedInputStream;
import java.io.File;
import java.io.FileInputStream;
import java.io.IOException;
import java.io.InputStream;
import java.net.URL;

import java.util.ArrayList;
import java.util.HashMap;
import java.util.Properties;
import java.util.Set;

import javax.swing.ToolTipManager;

import at.fh_hagenberg.dlight.data.ServerCommunicator;
import at.fh_hagenberg.dlight.gui.interfaces.AnnotationUpdateListenerI;
import at.fh_hagenberg.dlight.gui.interfaces.GenomeUpdateListenerI;
import at.fh_hagenberg.dlight.gui.interfaces.MenuCallerI;
import at.fh_hagenberg.dlight.gui.interfaces.MethodUpdateListenerI;
import at.fh_hagenberg.dlight.gui.interfaces.SequenceUpdateListenerI;

/**
 * The Configer class imports parameters from a properties-file provides them
 * and other static parameter.
 * 
 * 
 * @author Josef Laimer, 2010
 */
public class Configer {
	private static final String DATABASE_CONFIG = "dlight.properties";
	private Properties properties = new Properties();

	public static final String VERSION = "1.1.41b";

	// The suffix that is used for identifying organism binary files.
	public static final String BINARY_SUFFIX = ".fm";

	// The lock file's name.
	public static final String LOCK = "lock";

	// The file ending of rscan output files.
	public static final String RSCAN = ".scan";

	// Default csv-zip file ext.
	public static final String CSV_ZIP = ".csv";

	// Default gff3 file ext.
	public static final String GFF3 = ".gff3";

	// Default annotation file ext. (db. like jaspar)

	public static final String ANNOTATION_FILE = ".db";

	public static final String ANNOTATION_FILE_ZIP = ".db";

	public static final String TAB_SEP_FILE = ".tab";

	public static final String SEQUENCE_FILE = ".fasta";

	public static final String SEQUENCE_FILE_ZIP = ".fasta";

	// Default csv ext.
	public static final String CSV = ".csv";

	// Default txt ext.
	public static final String TXT = ".txt";

	// The file ending of an running output file.
	public static final String RUNNING = ".running";

	// label-font for mandatory fields
	public static final Font FONT_MANDATORY_LABEL = new Font(Font.DIALOG,
			Font.BOLD + Font.ITALIC, 12);

	// label color for mandatory fields
	public static final Color COLOR_MANDATORY_LABEL = Color.blue;

	// label color for warnings
	public static final Color COLOR_WARNING_LABEL = Color.red;

	// slim label-font
	public static final Font FONT_SLIM_LABEL = new Font(Font.DIALOG,
			Font.PLAIN, 12);

	// monospace font (eg. for sequences, matrix ...)
	public static final Font FONT_MONOSPACED = new Font(Font.MONOSPACED,
			Font.PLAIN, 14);

	// default genome
	public static final String DEFAULT_GENOME = "human";

	// default min. Score
	public static final Integer DEFAULT_MIN_SCORE = 0;

	// default max. Score
	public static final Integer DEFAULT_MAX_SCORE = 0;

	// default min. Distance
	public static final Integer DEFAULT_MIN_DISTANCE = 10;

	// default max. Distance
	public static final Integer DEFAULT_MAX_DISTANCE = 100;

	// exclude top 5 matching matrices - value
	public static final Integer EXCLUDE_TOP5_MATCHES_VALUE = 5;

	// exclude top 10 matchin matrices - value
	public static final Integer EXCLUDE_TOP10_MATCHES_VALUE = 10;

	// exclude top 5 matching matrices - filename
	public static final String EXCLUDE_TOP5_MATCHES_FILE = "black5.txt";

	// exclude top 10 matchin matrices - filename
	public static final String EXCLUDE_TOP10_MATCHES_FILE = "black10.txt";

	// suppress output in xref-search: no-match - value
	public static final Integer SUPPRESS_NOMATCH_VALUE = 1;

	// suppress output in xref-search: no-hom. - value
	public static final Integer SUPPRESS_NOHOM_VALUE = 2;

	// query type: basic (not paired, no cross genome)
	public static final Integer QUERY_BASIC = 1;

	// query type: basic as string
	public static final String QUERY_BASIC_STR = "basic";

	// query type: paired (no cross genome)
	public static final Integer QUERY_PAIRED = 2;

	// query type: paired as string
	public static final String QUERY_PAIRED_STR = "paired";

	// query type: cross genome (not paired)
	public static final Integer QUERY_CROSS_GENOME = 3;

	// query type: cross genome as string
	public static final String QUERY_CROSS_GENOME_STR = "cross_genome";

	// query type: cross genome and paired
	public static final Integer QUERY_CROSS_GENOME_PAIRED = 4;

	// query type: cross genome and paired as string
	public static final String QUERY_CROSS_GENOME_PAIRED_STR = "cross_genome_paired";

	// name of the default user
	public static final String PUBLIC_USER = "Public";

	// default stream buffer size
	final public static int STREAM_BUF_SIZE = 1024 * 64;

	// fasta header regex
	final public static String FASTA_HEADER_REGEX = ">[A-Za-z0-9_[.]]+[|][rf]?[|].*[|][0-9]*[|][0-9]*[|][0-9]*[|][0-9]*[|].*[|].*[|][A-Za-z0-9_[.]]*";

	// fasta body regex
	final public static String FASTA_BODY_REGEX = "[A-Za-z]*";

	// query parameter
	public static final Integer INFO_QUERY_MATRIX = 1;
	public static final Integer INFO_QUERY_MATRIX_ADV = 2;
	public static final Integer INFO_QUERY_MATRIX_DATA = 101;
	public static final Integer INFO_QUERY_MATRIX_ANNOTATION = 102;
	public static final Integer INFO_QUERY_PROMOTOR = 3;
	public static final Integer INFO_QUERY_PROMOTOR_ADV = 4;
	public static final Integer INFO_QUERY_PROMOTOR_DETAIL = 104;
	public static final Integer INFO_QUERY_SEQUENCE = 5;
	public static final Integer INFO_QUERY_SEQUENCE_DETAIL = 105;
	public static final Integer INFO_QUERY_SETUP = 6;
	public static final Integer INFO_QUERY_SETUP_ADV = 7;

	public static final String DELETED_ANNOTATION = "##DELETED##";

	public Integer numbUpdateMethodAnnotationThreads = 0;

	// base form
	private MenuCallerI menuCaller = null;

	// database options
	private String dbDriver;
	private String dbConnectionString;
	private String dbUsername;
	private String dbPassword;

	// directories
	private String tmpDir;
	private String scannerDir;

	// server options
	private String uri;
	private String ip;
	private String port;

	// das settings
	private String prefix;
	private String datasourceName;
	private String portDAS;

	// user handling
	private Boolean allowRegister;
	private Boolean allowLogin; // false if only public access should be allowed

	// par. proc.
	private int maxParRscan;
	private int maxSQLConn;
	private int maxSQLquery;

	// handling with applet property file
	private Boolean isApplet = false;
	private URL propertyUrl;

	// provider info
	private String institute = "";
	private String contact = "";

	// can read properties file and connect to RMI
	private boolean findPropFile = true;
	private boolean connectRMI = true;

	private Boolean propertiesLoaded = false;

	// main container
	private Container masterContainer;

	// prediction methods which should be called, if a user uploads a sequence
	// or matrix
	private HashMap<String, HashMap<String, String>> predMethods = new HashMap<String, HashMap<String, String>>();

	private Boolean genomicCoords = true;

	private ArrayList<GenomeUpdateListenerI> genomeUpdateListener = new ArrayList<GenomeUpdateListenerI>();
	private ArrayList<SequenceUpdateListenerI> sequUpdateListener = new ArrayList<SequenceUpdateListenerI>();
	private ArrayList<MethodUpdateListenerI> methUpdateListener = new ArrayList<MethodUpdateListenerI>();
	private ArrayList<AnnotationUpdateListenerI> annotationUpdateListener = new ArrayList<AnnotationUpdateListenerI>();

	private HashMap<String, String> glyphTypes;

	// instance holder for singleton
	private static final class InstanceHolder {
		static final Configer INSTANCE = new Configer();
	}

	// returns Configer singleton
	public static Configer getInstance() {
		Configer instance = InstanceHolder.INSTANCE;
		if (!instance.getPropertiesLoaded())
			instance.loadProperties();

		return instance;
	}

	// returns Configer singleton for client
	public static Configer getInstance(URL propertyUrl) {
		Configer instance = InstanceHolder.INSTANCE;
		if (!instance.getPropertiesLoaded()) {
			instance.setIsApplet(true);
			instance.setPropertyUrl(propertyUrl);
			instance.loadProperties();
		}
		return InstanceHolder.INSTANCE;
	}

	// private constructor
	private Configer() {
		genGlyphtypes();
		ToolTipManager.sharedInstance().setInitialDelay(300);
		ToolTipManager.sharedInstance().setDismissDelay(12000);
	}

	// load properties
	public void loadProperties() {
		if (isApplet)
			loadPropertiesApplet();
		else
			loadPropertiesFile();

		propertiesLoaded = true;
	}

	// import properties from file (server)
	private void loadPropertiesFile() {
		try {
			BufferedInputStream iStream;

			if (getClass().getClassLoader().getResource(DATABASE_CONFIG) != null) {
				iStream = new BufferedInputStream((InputStream) getClass()
						.getClassLoader().getResourceAsStream(DATABASE_CONFIG));
			} else {
				String myHome = getClass().getProtectionDomain()
						.getCodeSource().getLocation().getFile();
				myHome = myHome
						.substring(0, myHome.lastIndexOf(File.separator));
				String propFile = myHome + File.separator + DATABASE_CONFIG;
				iStream = new BufferedInputStream(new FileInputStream(propFile));
			}

			properties.load(iStream);
			iStream.close();

			// database options
			dbDriver = properties.getProperty("dbDriver", null);
			dbConnectionString = properties.getProperty("connectionString",
					null);
			dbUsername = properties.getProperty("username", null);
			dbPassword = properties.getProperty("password", null);

			// directories
			// resultDir = properties.getProperty("resultDir", null);
			scannerDir = properties.getProperty("scannerDir", null);
			tmpDir = properties.getProperty("tmpDir", null);

			// server options
			uri = properties.getProperty("uri", null);
			ip = properties.getProperty("ip", null);
			port = properties.getProperty("port", "1099");

			// das settings
			prefix = properties.getProperty("prefix", null);
			datasourceName = properties.getProperty("datasource", null);
			portDAS = properties.getProperty("portDAS", "8080");

			// userhandling
			String userRegString = properties.getProperty("userRegistration",
					null);
			if (userRegString != null) {
				allowRegister = Boolean.parseBoolean(userRegString);
			}
			String userLoginString = properties.getProperty("userLogin",
					"false");

			allowLogin = Boolean.parseBoolean(userLoginString);

			// par. proc.
			String parRscan = properties.getProperty("maxParRScan", "1");
			maxParRscan = Integer.parseInt(parRscan);

			String parSQL = properties.getProperty("maxSQLConn", "10");
			maxSQLConn = Integer.parseInt(parSQL);

			parSQL = properties.getProperty("maxSQLquery", "10");
			maxSQLquery = Integer.parseInt(parSQL);

			institute = properties.getProperty("institute", "N/A");
			contact = properties.getProperty("contact", "N@A");

			// get methods
			Set<Object> keys = properties.keySet();
			for (Object k : keys) {
				if (k.toString().startsWith("method_")) {
					String methodName = properties.getProperty((String) k);
					predMethods.put(methodName, new HashMap<String, String>());
					predMethods.get(methodName).put("call",
							properties.getProperty(methodName + "_call"));
					predMethods.get(methodName).put("score",
							properties.getProperty(methodName + "_score"));
				}
			}

		} catch (IOException e) {
			e.printStackTrace();
			findPropFile = false;
		}
	}

	// import properties from config file (client)
	private void loadPropertiesApplet() {
		Properties appletProperties = new Properties();

		try {
			appletProperties.load(propertyUrl.openStream());

			ip = appletProperties.getProperty("ip", null);
			port = appletProperties.getProperty("port", "1099");
			portDAS = appletProperties.getProperty("portDAS", "8080");

		} catch (IOException e) {
			try {
				ip = System.getProperty("dlight_ip");
				port = System.getProperty("dlight_port");
				portDAS = System.getProperty("dlight_portDAS");
			} catch (Exception e1) {
				e.printStackTrace();
				e1.printStackTrace();
				findPropFile = false;
			}
		}

		if (ip != null && port != null) {
			HashMap<String, String> prop = ServerCommunicator.getAppletProp(ip,
					port);

			if (prop == null) {
				connectRMI = false;
			} else {

				uri = prop.get("uri");
				prefix = prop.get("prefix");
				datasourceName = prop.get("datasource");
				allowRegister = Boolean.parseBoolean(prop
						.get("userRegistration"));
				allowLogin = Boolean.parseBoolean(prop.get("userLogin"));

				contact = prop.get("contact");
				institute = prop.get("institute");
			}
		}

	}

	private void genGlyphtypes() {
		glyphTypes = new HashMap<String, String>();
		glyphTypes.put("FillRectGlyph",
				"com.affymetrix.genoviz.glyph.FillRectGlyph");
		glyphTypes.put("ArrowGlyph", "com.affymetrix.genoviz.glyph.ArrowGlyph");
		glyphTypes.put("BoundedPointGlyph",
				"com.affymetrix.genoviz.glyph.BoundedPointGlyph");
		glyphTypes.put("BoxGlyph", "com.affymetrix.genoviz.glyph.BoxGlyph");
		glyphTypes.put("BridgeGlyph",
				"com.affymetrix.genoviz.glyph.BridgeGlyph");
		glyphTypes.put("FillOvalGlyph",
				"com.affymetrix.genoviz.glyph.FillOvalGlyph");
		glyphTypes.put("OutlineRectGlyph",
				"com.affymetrix.genoviz.glyph.OutlineRectGlyph");
		glyphTypes.put("RoundRectGlyph",
				"com.affymetrix.genoviz.glyph.RoundRectGlyph");
		// glyphTypes.put("SquiggleGlyph",
		// "com.affymetrix.genoviz.glyph.SquiggleGlyph");
		glyphTypes.put("CenteredCircleGlyph",
				"com.affymetrix.genoviz.glyph.CenteredCircleGlyph");
	}

	// ==================================================================================
	// observer methods
	// ==================================================================================

	public void addGenomeUpdateListener(GenomeUpdateListenerI gul) {
		genomeUpdateListener.add(gul);
	}

	public void remGenomeUpdateListener(GenomeUpdateListenerI gul) {
		genomeUpdateListener.remove(gul);
	}

	public void informGenomeUpdateListener() {
		for (GenomeUpdateListenerI gul : genomeUpdateListener) {
			if (gul != null) {
				gul.updateGenomes();
			}
		}
	}

	public void addSequUpdateListener(SequenceUpdateListenerI sul) {
		sequUpdateListener.add(sul);
	}

	public void remSequUpdateListener(SequenceUpdateListenerI sul) {
		sequUpdateListener.remove(sul);
	}

	public void informSequUpdateListener() {
		for (SequenceUpdateListenerI sul : sequUpdateListener) {
			if (sul != null) {
				sul.updateSequences();
			}
		}
	}

	public void informSequUpdateListener(Integer genomeId) {
		for (SequenceUpdateListenerI sul : sequUpdateListener) {
			if (sul != null) {
				sul.updateSequences(genomeId);
			}
		}
	}

	public void addMethodUpdateListener(MethodUpdateListenerI mul) {
		methUpdateListener.add(mul);
	}

	public void remMethodUpdateListener(MethodUpdateListenerI mul) {
		methUpdateListener.remove(mul);
	}

	public void informMethodUpdateListener() {
		for (MethodUpdateListenerI mul : methUpdateListener) {
			mul.updateMethods();
		}
	}

	public void addAnnotationUpdateListener(AnnotationUpdateListenerI aul) {
		annotationUpdateListener.add(aul);
	}

	public void remAnnotationUpdateListener(AnnotationUpdateListenerI aul) {
		annotationUpdateListener.remove(aul);
	}

	public void informAnnotationUpdateListener() {
		for (AnnotationUpdateListenerI aul : annotationUpdateListener) {
			aul.updateAnnotation();
		}
	}

	// ==================================================================================
	// getter & setter
	// ==================================================================================
	public String getDbDriver() {
		return dbDriver;
	}

	public String getDbConnectionString() {
		return dbConnectionString;
	}

	public String getDbUsername() {
		return dbUsername;
	}

	public String getDbPassword() {
		return dbPassword;
	}

	public String getUri() {
		return uri;
	}

	public String getIp() {
		return ip;
	}

	public String getPort() {
		return port;
	}

	public String getPrefix() {
		return prefix;
	}

	public String getDatasourceName() {
		return datasourceName;
	}

	public String getScannerDir() {
		return scannerDir;
	}

	public Boolean getAllowRegister() {
		return allowRegister;
	}

	public Boolean getAllowLogin() {
		return allowLogin;
	}

	public Boolean getPropertiesLoaded() {
		return propertiesLoaded;
	}

	/**
	 * @return the portDAS
	 */
	public String getPortDAS() {
		return portDAS;
	}

	public void setIsApplet(Boolean isApplet) {
		this.isApplet = isApplet;
	}

	public void setPropertyUrl(URL propertyUrl) {
		this.propertyUrl = propertyUrl;
	}

	/**
	 * @param maxParRscan
	 *            the maxParRscan to set
	 */
	public void setMaxParRscan(int maxParRscan) {
		this.maxParRscan = maxParRscan;
	}

	/**
	 * @return the maxParRscan
	 */
	public int getMaxParRscan() {
		return maxParRscan;
	}

	/**
	 * @param maxSQLConn
	 *            the maxSQLConn to set
	 */
	public void setMaxSQLConn(int maxSQLConn) {
		this.maxSQLConn = maxSQLConn;
	}

	/**
	 * @return the maxSQLConn
	 */
	public int getMaxSQLConn() {
		return maxSQLConn;
	}

	/**
	 * @param maxSQLquery
	 *            the maxSQLquery to set
	 */
	public void setMaxSQLquery(int maxSQLquery) {
		this.maxSQLquery = maxSQLquery;
	}

	/**
	 * @return the maxSQLquery
	 */
	public int getMaxSQLquery() {
		return maxSQLquery;
	}

	public void setMenuCaller(MenuCallerI menuCaller) {
		this.menuCaller = menuCaller;
	}

	public MenuCallerI getMenuCaller() {
		return menuCaller;
	}

	/**
	 * @param portDAS
	 *            the portDAS to set
	 */
	public void setPortDAS(String portDAS) {
		this.portDAS = portDAS;
	}

	/**
	 * @return the connectRMI
	 */
	public boolean isConnectRMI() {
		return connectRMI;
	}

	/**
	 * @return the findPropFile
	 */
	public boolean isFindPropFile() {
		return findPropFile;
	}

	/**
	 * @param predMethods
	 *            the predMethods to set
	 */
	public void setPredMethods(
			HashMap<String, HashMap<String, String>> predMethods) {
		this.predMethods = predMethods;
	}

	/**
	 * @return the predMethods
	 */
	public HashMap<String, HashMap<String, String>> getPredMethods() {
		return predMethods;
	}

	/**
	 * @param masterContainer
	 *            the masterContainer to set
	 */
	public void setMasterContainer(Container masterContainer) {
		this.masterContainer = masterContainer;
	}

	/**
	 * @return the masterContainer
	 */
	public Container getMasterContainer() {
		return masterContainer;
	}

	/**
	 * @param tmpDir
	 *            the tmpDir to set
	 */
	public void setTmpDir(String tmpDir) {
		this.tmpDir = tmpDir;
	}

	/**
	 * @return the tmpDir
	 */
	public String getTmpDir() {
		return tmpDir;
	}

	public void setInstitute(String institute) {
		this.institute = institute;
	}

	public String getInstitute() {
		return institute;
	}

	public void setContact(String contact) {
		this.contact = contact;
	}

	public String getContact() {
		return contact;
	}

	public void setGenomicCoords(Boolean genomicCoords) {
		this.genomicCoords = genomicCoords;
	}

	public Boolean getGenomicCoords() {
		return genomicCoords;
	}

	public HashMap<String, String> getGlyphTypes() {
		return glyphTypes;
	}

}
