# Supplementary material for: D-Light on promoters: a client-server system for the analysis and visualization of cis-regulatory elements
Source: BMC Bioinformatics. 2013 Apr 24;14:140. doi: 10.1186/1471-2105-14-140 (PMC3685601; doi:10.1186/1471-2105-14-140)
Supplement: Additional file 4 — Source code package. Source code of server and client. [file 1471-2105-14-140-S4.zip › dloprom-1.1-src/client_and_rmi/src/at/fh_hagenberg/dlight/config/Colors.java]

//	Copyright (C) 2010  D-Light Team, University of Salzburg /
//  Upper Austria University of Applied Science
//  
//  This program is free software: you can redistribute it and/or modify
//  it under the terms of the GNU General Public License as published by
//  the Free Software Foundation, either version 3 of the License, or
//  (at your option) any later version.
//
//  This program is distributed in the hope that it will be useful,
//  but WITHOUT ANY WARRANTY; without even the implied warranty of
//  MERCHANTABILITY or FITNESS FOR A PARTICULAR PURPOSE.  See the
//  GNU General Public License for more details.
//
//  You should have received a copy of the GNU General Public License
//  along with this program.  If not, see <http://www.gnu.org/licenses/>.
package at.fh_hagenberg.dlight.config;

import java.awt.Color;

/**
 * Colors is a static class which provides an array of predefined colors. 
 * The colors are used for the visualization of annotations.  
 * @author Josef Laimer
 * 
 */
public class Colors {
	public static final Color[] colors = {
			//do not use 139 0 0
			//may replace it by: http://people.csail.mit.edu/jaffer/Color/Dictionaries#M
			//see http://biolinx.bios.niu.edu/bios546/colors.htm
//			new Color(255, 0, 0), // red
//			new Color(0, 0, 128), // navy
//			new Color(245, 222, 179), // wheat
//			new Color(255, 255, 0), // yellow
//			new Color(238, 232, 170), // palegoldenrod
//			new Color(220, 20, 60), // crimson
//			new Color(255, 105, 180), // hotpink
//			new Color(238, 130, 238), // violet
//			new Color(138, 43, 226), // blue violet
//			new Color(46, 139, 87), // seagreen
//			new Color(255, 165, 0), // orange
//			new Color(189, 183, 107), // darkkhaki
//			new Color(75, 0, 130), // indigo
//			new Color(64, 224, 208), // turquoise
//			new Color(176, 224, 230), // powderblue
//			new Color(100, 149, 237), // cornflowerblue
//			new Color(250, 128, 114), // salmon
//			new Color(210, 105, 30), // chocolate
//			new Color(106, 90, 205), // slate blue
//			new Color(128, 128, 0), // olive
//			new Color(184, 134, 11), // darkgoldenrod
//			new Color(128, 0, 0), // maroon
//			new Color(0, 128, 128), // teal
//			new Color(186, 85, 211), // Medium Orchidee
//			new Color(148, 0, 211), // dark violet
//			new Color(0, 255, 255), // cyan1
//			new Color(95, 158, 160), // cadet blue
//			new Color(255, 193, 37), // goldenrod1
//			new Color(70, 130, 180), // steelblue
//			new Color(85, 88,90), //platinum
//			new Color(50, 205, 50), // lime green
//			new Color(221, 160, 221), // plum
//			new Color(220, 220, 220), // gainsboro
//			new Color(189, 183, 107),
//			new Color(192, 192, 192),
//			new Color(216, 191, 216),
//			new Color(240, 230, 140),
//			new Color(255, 99, 71), // tomato
//			new Color(255, 0, 255), //magenta
//			new Color(255, 69, 0),
//			new Color(255, 160, 122),
//			new Color(139, 105, 20), // goldenrod4
//			new Color(255, 165, 0),
//			new Color(255, 182, 193),
//			new Color(255, 255, 0), 
		
		
		new Color(125,186,232), // Aero
		new Color(179,133,191), // African violet
		new Color(92,138,168), // Air Force blue (RAF)
		new Color(255,191,0), // Amber
		new Color(179,237,92), // Inchworm
		new Color(18,135,8), // India green
		new Color(84,105,120), // Payne's grey
		new Color(209,227,48), // Pear
		new Color(82,23,250), // Han purple
		new Color(232,214,107), // Hansa yellow
		new Color(64,255,0), // Harlequin
		new Color(201,0,23), // Harvard crimson
		new Color(217,145,0), // Harvest gold
		new Color(128,128,0), // Heart Gold
		new Color(135,217,191), // Pearl Aqua
		new Color(184,105,163), // Pearly purple
		new Color(204,92,92), // Indian red
		new Color(227,168,87), // Indian yellow
		new Color(112,0,255), // Indigo
		new Color(247,232,143), // Flavescent
		new Color(237,219,130), // Flax
		new Color(255,191,0), // Fluorescent orange
		new Color(255,20,148), // Fluorescent pink
		new Color(0,46,166), // International Klein Blue
		new Color(255,79,0), // International orange (aerospace)
		new Color(89,79,207), // Iris
		new Color(179,69,107), // Irresistible
		new Color(0,143,0), // Islamic green
		new Color(0,168,107), // Jade
		new Color(153,204,51), // Yellow-green
		new Color(0,20,168), // Zaffre
		new Color(247,222,125), // Jasmine
		new Color(214,59,61), // Jasper
		new Color(166,10,94), // Jazzberry jam
		new Color(217,97,79), // Jelly Bean
		new Color(245,201,23), // Jonquil
		new Color(189,217,87), // June bud
		new Color(255,3,61), // American rose
		new Color(153,102,204), // Amethyst
		new Color(163,199,56), // Android green
		new Color(204,148,117), // Antique brass
		new Color(0,128,0), // Ao (English)
		new Color(140,181,0), // Apple green
		new Color(0,255,255), // Aqua
		new Color(128,255,212), // Aquamarine
		new Color(232,214,107), // Arylide yellow
		new Color(179,191,181), // Ash grey
		new Color(135,168,107), // Asparagus
		new Color(191,153,153), // Tuscany
		new Color(138,74,107), // Twilight lavender
		new Color(0,51,171), // UA blue
		new Color(217,0,77), // UA red		
		new Color(255,153,102), // Atomic tangerine
		new Color(166,41,41), // Auburn
		new Color(110,128,128), // AuroMetalSaurus
		new Color(87,130,3), // Avocado
		new Color(0,128,255), // Azure
		new Color(138,207,240), // Baby blue
		new Color(161,201,242), // Baby blue eyes
		new Color(255,145,176), // Baker-Miller pink
		new Color(33,171,204), // Ball blue
		new Color(255,224,54), // Banana yellow
		new Color(224,33,138), // Barbie pink
		new Color(133,133,130), // Battleship grey
		new Color(153,120,122), // Bazaar
		new Color(158,130,112), // Beaver
		new Color(156,38,66), // Big dip o’ruby
		new Color(150,112,23), // Bistre brown
		new Color(201,224,13), // Bitter lemon
		new Color(99,140,18), // Bitter lime
		new Color(255,112,94), // Bittersweet
		new Color(191,79,82), // Bittersweet shimmer
		new Color(166,112,99), // Blast-off bronze
		new Color(48,140,232), // Bleu de France
		new Color(0,0,255), // Blue
		new Color(31,117,255), // Blue (Crayola)
		new Color(0,148,176), // Blue (Munsell)
		new Color(0,135,189), // Blue (NCS)
		new Color(3,71,255), // Blue (RYB)
		new Color(163,163,209), // Blue Bell
		new Color(18,97,128), // Blue sapphire
		new Color(13,153,186), // Blue-green
		new Color(138,43,227), // Blue-violet
		new Color(79,135,247), // Blueberry
		new Color(28,28,240), // Bluebonnet
		new Color(222,92,130), // Blush
		new Color(120,69,59), // Bole
		new Color(0,148,181), // Bondi blue
		new Color(204,0,0), // Boston University Red
		new Color(135,51,97), // Boysenberry
		new Color(0,112,255), // Brandeis blue
		new Color(181,166,66), // Brass
		new Color(204,64,84), // Brick red
		new Color(28,171,214), // Bright cerulean
		new Color(102,255,0), // Bright green
		new Color(191,148,227), // Bright lavender
		new Color(194,33,71), // Bright maroon
		new Color(255,0,128), // Bright pink
		new Color(8,232,222), // Bright turquoise
		new Color(209,158,232), // Bright ube
		new Color(255,84,163), // Brilliant rose
		new Color(250,97,128), // Brink pink
		new Color(204,128,51), // Bronze
		new Color(150,74,0), // Brown (traditional)
		new Color(166,41,41), // Brown (web)
		new Color(102,69,36), // Brown-nose
		new Color(240,219,130), // Buff
		new Color(222,184,135), // Burlywood
		new Color(204,84,0), // Burnt orange
		new Color(232,115,82), // Burnt sienna
		new Color(189,51,163), // Byzantine
		new Color(112,41,99), // Byzantium
		new Color(94,158,161), // Cadet blue
		new Color(237,135,46), // Cadmium orange
		new Color(227,0,33), // Cadmium red
		new Color(255,245,0), // Cadmium yellow
		new Color(166,122,92), // Café au lait
		new Color(163,194,173), // Cambridge Blue
		new Color(194,153,107), // Camel
		new Color(120,135,107), // Camouflage green
		new Color(255,240,0), // Canary yellow
		new Color(227,112,122), // Candy pink
		new Color(0,191,255), // Capri
		new Color(196,31,59), // Cardinal
		new Color(0,122,166), // Celadon blue
		new Color(46,133,125), // Celadon green
		new Color(74,150,209), // Celestial blue
		new Color(222,48,99), // Cerise
		new Color(237,59,130), // Cerise pink
		new Color(0,122,166), // Cerulean
		new Color(115,161,194), // Air superiority blue
		new Color(163,38,56), // Alabama Crimson
		new Color(227,38,54), // Alizarin crimson
		new Color(196,97,15), // Alloy orange
		new Color(230,43,79), // Amaranth
		new Color(59,122,87), // Amazon
		new Color(209,105,31), // Cocoa brown
		new Color(150,89,61), // Coconut
		new Color(112,79,56), // Coffee
		new Color(247,130,120), // Congo pink
		new Color(140,145,171), // Cool grey
		new Color(184,115,51), // Copper
		new Color(217,138,102), // Copper (Crayola)
		new Color(173,112,105), // Copper penny
		new Color(204,110,82), // Copper red
		new Color(153,102,102), // Copper rose
		new Color(255,56,0), // Coquelicot
		new Color(255,128,79), // Coral
		new Color(247,130,120), // Coral pink
		new Color(255,64,64), // Coral red
		new Color(138,64,69), // Cordovan
		new Color(250,237,92), // Corn
		new Color(179,28,28), // Cornell Red
		new Color(99,148,237), // Cornflower blue
		new Color(219,20,61), // Crimson
		new Color(191,0,51), // Crimson glory
		new Color(0,255,255), // Cyan
		new Color(0,184,235), // Cyan (process)
		new Color(89,66,125), // Cyber grape
		new Color(255,255,48), // Daffodil
		new Color(240,224,48), // Dandelion
		new Color(204,92,69), // Dark coral
		new Color(0,140,140), // Dark cyan
		new Color(184,135,10), // Dark goldenrod
		new Color(189,184,107), // Dark khaki
		new Color(115,79,150), // Dark lavender
		new Color(140,0,140), // Dark magenta
		new Color(74,92,36), // Dark moss green
		new Color(255,140,0), // Dark orange
		new Color(153,51,204), // Dark orchid
		new Color(120,158,204), // Dark pastel blue
		new Color(3,191,61), // Dark pastel green
		new Color(150,112,214), // Dark pastel purple
		new Color(194,59,33), // Dark pastel red
		new Color(232,84,128), // Dark pink
		new Color(0,51,153), // Dark powder blue
		new Color(135,38,87), // Dark raspberry
		new Color(140,0,0), // Dark red
		new Color(232,150,122), // Dark salmon
		new Color(143,189,143), // Dark sea green
		new Color(140,191,214), // Dark sky blue
		new Color(71,61,140), // Dark slate blue
		new Color(23,115,69), // Dark spring green
		new Color(145,130,82), // Dark tan
		new Color(255,168,18), // Dark tangerine
		new Color(204,79,92), // Dark terra cotta
		new Color(0,207,209), // Dark turquoise
		new Color(209,191,168), // Dark vanilla
		new Color(148,0,212), // Dark violet
		new Color(156,135,13), // Dark yellow
		new Color(84,84,84), // Davy's grey
		new Color(214,10,84), // Debian red
		new Color(168,33,61), // Deep carmine
		new Color(240,48,56), // Deep carmine pink
		new Color(232,105,43), // Deep carrot orange
		new Color(217,51,135), // Deep cerise
		new Color(186,79,71), // Deep chestnut
		new Color(112,66,64), // Deep coffee
		new Color(194,84,194), // Deep fuchsia
		new Color(245,199,77), // Deep lemon
		new Color(153,84,186), // Deep lilac
		new Color(204,0,204), // Deep magenta
		new Color(212,115,212), // Deep mauve
		new Color(54,94,59), // Deep moss green
		new Color(255,20,148), // Deep pink
		new Color(133,64,92), // Deep ruby
		new Color(255,153,51), // Deep saffron
		new Color(0,191,255), // Deep sky blue
		new Color(74,99,107), // Deep Space Sparkle
		new Color(125,94,97), // Deep Taupe
		new Color(102,66,77), // Deep Tuscan red
		new Color(186,135,89), // Deer
		new Color(20,97,189), // Denim
		new Color(194,153,107), // Desert
		new Color(156,117,84), // Dirt
		new Color(31,143,255), // Dodger blue
		new Color(214,23,105), // Dogwood rose
		new Color(133,186,102), // Dollar bill
		new Color(150,112,23), // Drab
		new Color(0,0,156), // Duke blue
		new Color(224,168,94), // Earth yellow
		new Color(84,92,79), // Ebony
		new Color(194,179,128), // Ecru
		new Color(97,64,82), // Eggplant
		new Color(15,51,166), // Egyptian blue
		new Color(125,250,255), // Electric blue
		new Color(255,0,64), // Electric crimson
		new Color(0,255,255), // Electric cyan
		new Color(0,255,0), // Electric green
		new Color(112,0,255), // Electric indigo
		new Color(204,255,0), // Electric lime
		new Color(191,0,255), // Electric purple
		new Color(64,0,255), // Electric ultramarine
		new Color(143,0,255), // Electric violet
		new Color(255,255,51), // Electric yellow
		new Color(79,199,120), // Emerald
		new Color(181,130,148), // English lavender
		new Color(171,79,82), // English red
		new Color(150,199,163), // Eton blue
		new Color(69,214,168), // Eucalyptus
		new Color(194,153,107), // Fallow
		new Color(128,23,23), // Falu red
		new Color(181,51,138), // Fandango
		new Color(222,82,133), // Fandango pink
		new Color(245,0,161), // Fashion fuchsia
		new Color(230,171,112), // Fawn
		new Color(77,92,84), // Feldgrau
		new Color(224,181,130), // Feldspar
		new Color(79,120,66), // Fern green
		new Color(255,41,0), // Ferrari Red
		new Color(207,33,41), // Fire engine red
		new Color(179,33,33), // Firebrick
		new Color(227,89,33), // Flame
		new Color(252,143,171), // Flamingo pink
		new Color(102,69,36), // Flattery
		new Color(204,255,0), // Fluorescent yellow
		new Color(255,0,79), // Folly
		new Color(41,82,191), // Cerulean blue
		new Color(110,156,194), // Cerulean frost
		new Color(0,122,166), // CG Blue
		new Color(224,61,48), // CG Red
		new Color(161,120,89), // Chamoisee
		new Color(54,69,79), // Charcoal
		new Color(230,143,171), // Charm pink
		new Color(222,255,0), // Chartreuse (traditional)
		new Color(128,255,0), // Chartreuse (web)
		new Color(222,48,99), // Cherry
		new Color(143,69,54), // Chestnut
		new Color(222,112,161), // China pink
		new Color(168,82,110), // China rose
		new Color(171,56,31), // Chinese red
		new Color(133,97,135), // Chinese violet
		new Color(122,64,0), // Chocolate (traditional)
		new Color(209,105,31), // Chocolate (web)
		new Color(255,166,0), // Chrome yellow
		new Color(153,130,122), // Cinereous
		new Color(227,66,51), // Cinnabar
		new Color(209,105,31), // Cinnamon
		new Color(227,209,10), // Citrine
		new Color(158,168,31), // Citron
		new Color(128,23,51), // Claret
		new Color(0,71,171), // Cobalt
		new Color(33,140,33), // Forest green (web)
		new Color(166,122,92), // French beige
		new Color(133,110,77), // French bistre
		new Color(0,115,186), // French blue
		new Color(135,97,143), // French lilac
		new Color(158,252,56), // French lime
		new Color(212,115,212), // French mauve
		new Color(199,43,71), // French raspberry
		new Color(245,74,138), // French rose
		new Color(120,181,255), // French sky blue
		new Color(171,31,69), // French wine
		new Color(255,0,255), // Fuchsia
		new Color(194,84,194), // Fuchsia (Crayola)
		new Color(255,120,255), // Fuchsia pink
		new Color(199,66,117), // Fuchsia rose
		new Color(227,133,0), // Fulvous
		new Color(204,102,102), // Fuzzy Wuzzy
		new Color(227,156,15), // Gamboge
		new Color(255,89,28), // Giants orange
		new Color(176,102,0), // Ginger
		new Color(97,130,181), // Glaucous
		new Color(0,171,102), // GO green
		new Color(212,176,56), // Gold (metallic)
		new Color(255,214,0), // Gold (web) (Golden)
		new Color(133,117,79), // Gold Fusion
		new Color(153,102,20), // Golden brown
		new Color(252,194,0), // Golden poppy
		new Color(255,222,0), // Golden yellow
		new Color(217,166,33), // Goldenrod
		new Color(168,227,161), // Granny Smith Apple
		new Color(107,46,168), // Grape
		new Color(0,255,0), // Green (color wheel) (X11 green)
		new Color(28,171,120), // Green (Crayola)
		new Color(0,128,0), // Green (HTML/CSS color)
		new Color(0,168,120), // Green (Munsell)
		new Color(0,158,107), // Green (NCS)
		new Color(0,166,79), // Green (pigment)
		new Color(102,176,51), // Green (RYB)
		new Color(173,255,46), // Green-yellow
		new Color(168,153,135), // Grullo
		new Color(0,255,128), // Guppie green
		new Color(102,56,84), // Halayà úbe
		new Color(69,107,207), // Han blue
		new Color(222,115,255), // Heliotrope
		new Color(245,0,161), // Hollywood cerise
		new Color(0,110,176), // Honolulu blue
		new Color(74,120,107), // Hooker's green
		new Color(255,28,207), // Hot magenta
		new Color(255,105,181), // Hot pink
		new Color(54,94,59), // Hunter green
		new Color(112,166,209), // Iceberg
		new Color(252,247,94), // Icterine
		new Color(48,145,120), // Illuminating Emerald
		new Color(0,36,148), // Imperial blue
		new Color(237,41,56), // Imperial red
		new Color(41,171,135), // Jungle green
		new Color(77,186,23), // Kelly green
		new Color(59,176,158), // Keppel
		new Color(194,176,145), // Khaki (HTML/CSS) (Khaki)
		new Color(240,230,140), // Khaki (X11) (Light khaki)
		new Color(135,46,23), // Kobe
		new Color(232,158,196), // Kobi
		new Color(232,0,13), // KU Crimson
		new Color(8,120,48), // La Salle Green
		new Color(38,97,156), // Lapis lazuli
		new Color(255,255,102), // Laser Lemon
		new Color(168,186,158), // Laurel green
		new Color(207,15,33), // Lava
		new Color(181,125,219), // Lavender (floral)
		new Color(148,87,235), // Lavender indigo
		new Color(237,130,237), // Lavender magenta
		new Color(150,122,181), // Lavender purple
		new Color(125,252,0), // Lawn green
		new Color(255,247,0), // Lemon
		new Color(204,161,28), // Lemon curry
		new Color(252,255,0), // Lemon glacier
		new Color(227,255,0), // Lemon lime
		new Color(255,245,79), // Lemon yellow
		new Color(173,217,230), // Light blue
		new Color(181,102,28), // Light brown
		new Color(230,102,112), // Light carmine pink
		new Color(240,128,128), // Light coral
		new Color(148,204,235), // Light cornflower blue
		new Color(245,105,145), // Light crimson
		new Color(250,133,240), // Light fuchsia pink
		new Color(143,237,143), // Light green
		new Color(240,230,140), // Light khaki
		new Color(212,156,204), // Light medium orchid
		new Color(173,199,173), // Light moss green
		new Color(230,168,214), // Light orchid
		new Color(176,156,217), // Light pastel purple
		new Color(232,115,82), // Light red ochre
		new Color(255,161,122), // Light salmon
		new Color(33,179,171), // Light sea green
		new Color(135,207,250), // Light sky blue
		new Color(176,196,222), // Light steel blue
		new Color(179,140,110), // Light taupe
		new Color(230,143,171), // Light Thulian pink
		new Color(199,163,199), // Lilac
		new Color(191,255,0), // Lime (color wheel)
		new Color(0,255,0), // Lime (web) (X11 green)
		new Color(51,204,51), // Lime green
		new Color(158,194,10), // Limerick
		new Color(194,153,107), // Lion
		new Color(107,161,219), // Little boy blue
		new Color(84,74,79), // Liver
		new Color(230,33,33), // Lust
		new Color(255,0,255), // Magenta
		new Color(255,84,163), // Magenta (Crayola)
		new Color(201,31,122), // Magenta (dye)
		new Color(209,64,125), // Magenta (Pantone)
		new Color(255,0,143), // Magenta (process)
		new Color(191,64,0), // Mahogany
		new Color(250,237,92), // Maize
		new Color(97,79,219), // Majorelle Blue
		new Color(10,217,82), // Malachite
		new Color(150,153,171), // Manatee
		new Color(255,130,66), // Mango Tango
		new Color(115,194,102), // Mantis
		new Color(135,0,138), // Mardi Gras
		new Color(194,33,71), // Maroon (Crayola)
		new Color(128,0,0), // Maroon (HTML/CSS)
		new Color(176,48,97), // Maroon (X11)
		new Color(145,94,110), // Mauve taupe
		new Color(240,153,171), // Mauvelous
		new Color(115,194,250), // Maya blue
		new Color(230,184,59), // Meat brown
		new Color(102,222,171), // Medium aquamarine
		new Color(0,0,204), // Medium blue
		new Color(227,5,43), // Medium candy apple red
		new Color(176,64,54), // Medium carmine
		new Color(3,79,150), // Medium electric blue
		new Color(222,161,222), // Medium lavender magenta
		new Color(186,84,212), // Medium orchid
		new Color(0,102,166), // Medium Persian blue
		new Color(148,112,219), // Medium purple
		new Color(186,51,133), // Medium red-violet
		new Color(171,64,105), // Medium ruby
		new Color(61,179,112), // Medium sea green
		new Color(128,217,235), // Medium sky blue
		new Color(122,105,237), // Medium slate blue
		new Color(201,219,135), // Medium spring bud
		new Color(0,250,153), // Medium spring green
		new Color(102,77,71), // Medium taupe
		new Color(71,209,204), // Medium turquoise
		new Color(120,69,59), // Medium Tuscan red
		new Color(217,97,59), // Medium vermilion
		new Color(199,20,133), // Medium violet-red
		new Color(247,184,120), // Mellow apricot
		new Color(247,222,125), // Mellow yellow
		new Color(8,125,140), // Metallic Seaweed
		new Color(156,125,56), // Metallic Sunburst
		new Color(227,0,125), // Mexican pink
		new Color(26,26,112), // Midnight blue
		new Color(227,250,135), // Midori
		new Color(255,196,13), // Mikado yellow
		new Color(61,181,138), // Mint
		new Color(150,112,23), // Mode beige
		new Color(115,168,194), // Moonstone blue
		new Color(173,13,0), // Mordant red 19
		new Color(138,153,92), // Moss green
		new Color(48,186,143), // Mountain Meadow
		new Color(153,122,140), // Mountbatten pink
		new Color(48,97,48), // Mughal green
		new Color(196,74,140), // Mulberry
		new Color(255,219,89), // Mustard
		new Color(48,120,115), // Myrtle green
		new Color(250,217,94), // Naples yellow
		new Color(148,87,235), // Navy purple
		new Color(255,163,66), // Neon Carrot
		new Color(255,64,99), // Neon fuchsia
		new Color(56,255,20), // Neon green
		new Color(33,79,199), // New Car
		new Color(214,130,128), // New York pink
		new Color(5,143,51), // North Texas Green
		new Color(0,120,191), // Ocean Boat Blue
		new Color(204,120,33), // Ochre
		new Color(207,181,59), // Old gold
		new Color(120,105,120), // Old lavender
		new Color(102,48,71), // Old mauve
		new Color(135,125,54), // Old moss green
		new Color(191,128,130), // Old rose
		new Color(133,133,130), // Old silver
		new Color(153,186,115), // Olivine
		new Color(184,133,166), // Opera mauve
		new Color(255,128,0), // Orange (color wheel)
		new Color(255,117,56), // Orange (Crayola)
		new Color(255,89,0), // Orange (Pantone)
		new Color(250,153,3), // Orange (RYB)
		new Color(255,166,0), // Orange (web color)
		new Color(255,158,0), // Orange peel
		new Color(255,69,0), // Orange-red
		new Color(217,112,214), // Orchid
		new Color(250,79,20), // Orioles orange
		new Color(153,0,0), // OU Crimson Red
		new Color(255,110,74), // Outrageous Orange
		new Color(38,59,227), // Palatinate blue
		new Color(153,117,84), // Pale brown
		new Color(176,64,54), // Pale carmine
		new Color(156,196,227), // Pale cerulean
		new Color(217,138,102), // Pale copper
		new Color(230,191,138), // Pale gold
		new Color(250,133,230), // Pale magenta
		new Color(219,112,148), // Pale red-violet
		new Color(150,222,209), // Pale robin egg blue
		new Color(189,153,125), // Pale taupe
		new Color(219,112,148), // Pale violet-red
		new Color(79,199,120), // Paris Green
		new Color(130,105,84), // Pastel brown
		new Color(120,222,120), // Pastel green
		new Color(255,179,71), // Pastel orange
		new Color(179,158,181), // Pastel purple
		new Color(255,105,97), // Pastel red
		new Color(204,153,201), // Pastel violet
		new Color(230,227,0), // Peridot
		new Color(28,56,186), // Persian blue
		new Color(0,166,148), // Persian green
		new Color(217,143,89), // Persian orange
		new Color(247,128,191), // Persian pink
		new Color(204,51,51), // Persian red
		new Color(255,41,163), // Persian rose
		new Color(237,89,0), // Persimmon
		new Color(204,133,64), // Peru
		new Color(222,0,255), // Phlox
		new Color(194,10,79), // Pictorial carmine
		new Color(255,153,102), // Pink-orange
		new Color(148,196,115), // Pistachio
		new Color(143,69,133), // Plum (traditional)
		new Color(204,153,204), // Plum (web)
		new Color(135,97,143), // Pomp and Power
		new Color(255,89,54), // Portland Orange
		new Color(255,143,0), // Princeton orange
		new Color(222,0,255), // Psychedelic purple
		new Color(204,135,153), // Puce
		new Color(255,117,23), // Pumpkin
		new Color(158,0,196), // Purple (Munsell)
		new Color(161,33,240), // Purple (X11)
		new Color(105,54,156), // Purple Heart
		new Color(150,120,181), // Purple mountain majesty
		new Color(255,79,217), // Purple pizzazz
		new Color(66,107,148), // Queen blue
		new Color(92,138,168), // Rackley
		new Color(255,54,94), // Radical Red
		new Color(250,173,97), // Rajah
		new Color(227,10,92), // Raspberry
		new Color(145,94,110), // Raspberry glace
		new Color(227,79,153), // Raspberry pink
		new Color(179,69,107), // Raspberry rose
		new Color(130,102,69), // Raw umber
		new Color(255,51,204), // Razzle dazzle rose
		new Color(227,38,107), // Razzmatazz
		new Color(140,79,133), // Razzmic Berry
		new Color(255,0,0), // Red
		new Color(237,33,77), // Red (Crayola)
		new Color(242,0,61), // Red (Munsell)
		new Color(237,28,36), // Red (pigment)
		new Color(48,214,199), // Turquoise
		new Color(0,255,240), // Turquoise blue
		new Color(161,214,181), // Turquoise green
		new Color(112,79,56), // Tuscan brown
		new Color(125,48,48), // Tuscan red
		new Color(161,122,92), // Tuscan tan
		new Color(135,120,194), // Ube
		new Color(84,105,148), // UCLA Blue
		new Color(255,38,18), // Red (RYB)
		new Color(255,84,74), // Red-orange
		new Color(199,20,133), // Red-violet
		new Color(163,89,82), // Redwood
		new Color(82,46,128), // Regalia
		new Color(120,117,150), // Rhythm
		new Color(214,0,64), // Rich carmine
		new Color(8,145,209), // Rich electric blue
		new Color(166,107,207), // Rich lavender
		new Color(181,102,209), // Rich lilac
		new Color(176,48,97), // Rich maroon
		new Color(0,204,204), // Robin egg blue
		new Color(138,130,140), // Rocket metallic
		new Color(130,138,150), // Roman silver
		new Color(255,0,128), // Rose
		new Color(250,66,158), // Rose bonbon
		new Color(102,71,69), // Rose ebony
		new Color(184,110,120), // Rose gold
		new Color(227,38,54), // Rose madder
		new Color(255,102,204), // Rose pink
		new Color(171,153,168), // Rose quartz
		new Color(143,92,92), // Rose taupe
		new Color(171,79,82), // Rose vale
		new Color(212,0,0), // Rosso corsa
		new Color(189,143,143), // Rosy brown
		new Color(0,56,168), // Royal azure
		new Color(64,105,224), // Royal blue (web)
		new Color(201,43,145), // Royal fuchsia
		new Color(120,82,168), // Royal purple
		new Color(250,217,94), // Royal yellow
		new Color(207,69,117), // Ruber
		new Color(209,0,87), // Rubine red
		new Color(224,18,94), // Ruby
		new Color(156,18,31), // Ruby red
		new Color(255,0,41), // Ruddy
		new Color(186,102,41), // Ruddy brown
		new Color(224,143,150), // Ruddy pink
		new Color(168,28,8), // Rufous
		new Color(128,69,28), // Russet
		new Color(102,145,102), // Russian green
		new Color(184,64,13), // Rust
		new Color(217,43,66), // Rusty red
		new Color(140,69,18), // Saddle brown
		new Color(255,125,0), // SAE/ECE Amber (color)
		new Color(255,102,0), // Safety orange (blaze orange)
		new Color(237,209,3), // Safety yellow
		new Color(245,196,48), // Saffron
		new Color(255,140,105), // Salmon
		new Color(194,179,128), // Sand
		new Color(150,112,23), // Sand dune
		new Color(237,214,64), // Sandstorm
		new Color(245,163,97), // Sandy brown
		new Color(150,112,23), // Sandy taupe
		new Color(145,0,10), // Sangria
		new Color(79,125,41), // Sap green
		new Color(15,82,186), // Sapphire
		new Color(0,102,166), // Sapphire blue
		new Color(204,161,54), // Satin sheen gold
		new Color(255,36,0), // Scarlet
		new Color(252,13,54), // Scarlet (Crayola)
		new Color(255,217,0), // School bus yellow
		new Color(117,255,112), // Screamin' Green
		new Color(0,105,148), // Sea blue
		new Color(46,255,140), // Sea green
		new Color(255,186,0), // Selective yellow
		new Color(138,120,92), // Shadow
		new Color(0,158,97), // Shamrock green
		new Color(143,212,0), // Sheen Green
		new Color(217,135,148), // Shimmering Blush
		new Color(252,15,191), // Shocking pink
		new Color(255,112,255), // Shocking pink (Crayola)
		new Color(135,46,23), // Sienna
		new Color(171,171,171), // Silver chalice
		new Color(92,138,186), // Silver Lake blue
		new Color(191,173,173), // Silver pink
		new Color(204,64,10), // Sinopia
		new Color(135,207,235), // Sky blue
		new Color(207,112,176), // Sky magenta
		new Color(107,89,204), // Slate blue
		new Color(0,51,153), // Smalt (Dark powder blue)
		new Color(199,64,135), // Smitten
		new Color(115,130,117), // Smoke
		new Color(148,61,64), // Smokey topaz
		new Color(207,199,117), // Soap
		new Color(117,117,117), // Sonic silver
		new Color(128,117,51), // Spanish bistre
		new Color(209,0,71), // Spanish carmine
		new Color(230,26,77), // Spanish crimson
		new Color(232,97,0), // Spanish orange
		new Color(0,255,255), // Spanish sky blue
		new Color(158,18,23), // Spartan Crimson
		new Color(15,191,252), // Spiro Disco Ball
		new Color(166,252,0), // Spring bud
		new Color(0,255,128), // Spring green
		new Color(0,122,184), // Star command blue
		new Color(69,130,181), // Steel blue
		new Color(204,51,204), // Steel pink
		new Color(250,217,94), // Stil de grain yellow
		new Color(153,0,0), // Stizza
		new Color(79,102,107), // Stormcloud
		new Color(227,217,112), // Straw
		new Color(252,89,140), // Strawberry
		new Color(255,204,51), // Sunglow
		new Color(227,168,87), // Sunray
		new Color(252,99,84), // Sunset orange
		new Color(207,107,168), // Super pink
		new Color(209,181,140), // Tan
		new Color(250,77,0), // Tangelo
		new Color(242,133,0), // Tangerine
		new Color(255,204,0), // Tangerine yellow
		new Color(227,112,122), // Tango pink
		new Color(247,130,120), // Tea rose (orange)
		new Color(54,117,135), // Teal blue
		new Color(207,51,117), // Telemagenta
		new Color(204,87,0), // Tenné (Tawny)
		new Color(227,115,92), // Terra cotta
		new Color(222,112,161), // Thulian pink
		new Color(10,186,181), // Tiffany Blue
		new Color(224,140,61), // Tiger's eye
		new Color(237,230,0), // Titanium yellow
		new Color(255,99,71), // Tomato
		new Color(115,107,191), // Toolbox
		new Color(255,199,125), // Topaz
		new Color(252,13,54), // Tractor red
		new Color(128,128,128), // Trolley Grey
		new Color(0,115,207), // True Blue
		new Color(64,125,194), // Tufts Blue
		new Color(222,171,135), // Tumbleweed
		new Color(181,115,130), // Turkish rose
		new Color(255,179,0), // UCLA Gold
		new Color(61,209,112), // UFO Green
		new Color(255,112,255), // Ultra pink
		new Color(18,10,143), // Ultramarine
		new Color(64,102,245), // Ultramarine blue
		new Color(92,145,230), // United Nations blue
		new Color(184,135,38), // University of California Gold
		new Color(247,128,0), // University of Tennessee Orange
		new Color(255,255,102), // Unmellow yellow
		new Color(122,18,18), // UP Maroon
		new Color(173,33,41), // Upsdell red
		new Color(224,173,33), // Urobilin
		new Color(0,79,153), // USAFA blue
		new Color(153,0,0), // USC Cardinal
		new Color(255,204,0), // USC Gold
		new Color(212,0,64), // Utah Crimson
		new Color(196,179,89), // Vegas gold
		new Color(199,8,20), // Venetian red
		new Color(66,179,173), // Verdigris
		new Color(227,66,51), // Vermilion (cinnabar)
		new Color(217,56,31), // Vermilion (Plochere)
		new Color(161,33,240), // Veronica
		new Color(143,0,255), // Violet
		new Color(128,0,255), // Violet (color wheel)
		new Color(135,0,176), // Violet (RYB)
		new Color(237,130,237), // Violet (web)
		new Color(51,74,179), // Violet-blue
		new Color(247,84,148), // Violet-red
		new Color(64,130,110), // Viridian
		new Color(145,38,36), // Vivid auburn
		new Color(158,28,54), // Vivid burgundy
		new Color(217,28,130), // Vivid cerise
		new Color(204,0,255), // Vivid orchid
		new Color(0,204,255), // Vivid sky blue
		new Color(158,0,255), // Vivid violet
		new Color(163,173,209), // Wild blue yonder
		new Color(214,112,163), // Wild orchid
		new Color(255,66,163), // Wild Strawberry
		new Color(252,107,133), // Wild Watermelon
		new Color(166,84,3), // Windsor tan
		new Color(194,153,107), // Wood brown
		new Color(115,135,120), // Xanadu
		new Color(15,77,145), // Yale Blue
		new Color(255,255,0), // Yellow
		new Color(240,204,0), // Yellow (Munsell)
		new Color(255,240,0), // Yellow (process)
		new Color(255,173,66), // Yellow Orange
		new Color(255,240,0), // Yellow rose
		new Color(56,166,143), // Zomp
		new Color(0,204,153), // Caribbean green
		new Color(214,0,64), // Carmine (M&P)
		new Color(179,28,28), // Carnelian
		new Color(153,186,222), // Carolina blue
		new Color(237,145,33), // Carrot orange
		new Color(5,41,120), // Catalina blue
		new Color(145,161,207), // Ceil
		new Color(171,224,176), // Celadon
	};
}
