# Supplementary material for: D-Light on promoters: a client-server system for the analysis and visualization of cis-regulatory elements
Source: BMC Bioinformatics. 2013 Apr 24;14:140. doi: 10.1186/1471-2105-14-140 (PMC3685601; doi:10.1186/1471-2105-14-140)
Supplement: Additional file 4 — Source code package. Source code of server and client. [file 1471-2105-14-140-S4.zip › dloprom-1.1-src/client_and_rmi/src/at/fh_hagenberg/dlight/config/Messages.java]

//	Copyright (C) 2010-2012  D-Light Team, University of Salzburg /
//  Upper Austria University of Applied Science
//  
//  This program is free software: you can redistribute it and/or modify
//  it under the terms of the GNU General Public License as published by
//  the Free Software Foundation, either version 3 of the License, or
//  (at your option) any later version.
//
//  This program is distributed in the hope that it will be useful,
//  but WITHOUT ANY WARRANTY; without even the implied warranty of
//  MERCHANTABILITY or FITNESS FOR A PARTICULAR PURPOSE.  See the
//  GNU General Public License for more details.
//
//  You should have received a copy of the GNU General Public License
//  along with this program.  If not, see <http://www.gnu.org/licenses/>.
package at.fh_hagenberg.dlight.config;

import java.util.ArrayList;

/**
 * Messages is a static class which provides all D-Light messages (errors,
 * warnings, etc).
 * 
 * @author Josef Laimer, 2010
 * 
 */
public class Messages {
	// general messages
	public static final String PROCEED = "Proceed anyway?";

	// =========================================================================
	// ScanAnnotation messages
	// -----------------------
	public static final String[] SCANANNOTATION_READGENOME_1() {
		return new String[] { "Missing Genome", "Please select a genome!" };
	}

	public static final String[] SCANANNOTATION_COLORMINMAXDIST_1() {
		return new String[] {
				"Incorrect Maximum/Minimum Distance Value",
				"The min. distance value has to be smaller than the max. "
						+ "distance value." };
	}

	public static final String[] SCANANNOTATION_VALIDATEMATRIXID_1(
			boolean matrixValidation[], String top) {
		// matrixValidation: 0...contains top X matrices; 1...contains unknown
		// matrices
		String msg[] = { "Possible Empty Result", "" };

		if (matrixValidation[0] && matrixValidation[1]) {
			msg[1] = "At least one given matrix ACC is unknown in the current "
					+ "dataset and/or is contained in the 'Top" + top
					+ "' list.";
		} else if (matrixValidation[0]) {
			msg[1] = "At least on given matrix ACC is contained in the 'Top"
					+ top + "' list.";
		} else if (matrixValidation[1]) {
			msg[1] = "At least one given matrix ACC is unknown in the current "
					+ "dataset.";
		}

		msg[1] += " This may results in an empty result.";

		return msg;
	}

	public static final String[] SCANANNOTATION_VALIDATE_PAIRED_1() {
		return new String[] {
				"Non-executable query",
				"The paired with annotation must be clearly defined. \n"
						+ "Please do not use '*' for this parameter and select \n"
						+ "only one annotation." };
	}

	public static final String[] SCANANNOTATION_VALIDATEGENE_1() {
		return new String[] {
				"Possible Empty Result",
				"At least one given gene ACC is unknown in the current dataset. "
						+ "This may results in an empty result. " };
	}

	public static final String[] SCANANNOTATION_VALIDATEGENE_2(String genes) {
		String genes_ = "";
		if (genes.length() > 70) {
			String[] geneList = genes.split(",");
			int others = geneList.length;
			for (int i = 0; i < geneList.length && genes_.length() < 70; ++i) {
				genes_ += geneList[i] + ",";
				--others;
			}

			genes_ += "... (" + others + " others)";
		} else {
			genes_ = genes;
		}

		return new String[] {
				"Possible Empty Result",
				"The following gene ACCs are unknown in the current dataset:\n"
						+ genes_ + "\nThis may results in an empty result. " };
	}

	public static final String[] SCANANNOTATION_VALIDATEGENE_3() {
		return new String[] { "Possible Empty Result",
				"None of the given gene ACCs are known in the current dataset." };
	}

	public static final String[] SCANANNOTATION_VALIDATE_CROSSGENOME() {
		return new String[] { "Non-executable query",
				"The genome and the reference genome can not be the same." };
	}

	public static final String[] SCANANNOTATION_UPDATE_METHODE() {
		return new String[] {
				"Method update error",
				"The list of methods can not be updated. Possible reasons therefor are:\n"
						+ "- The connection to the server is broken.\n"
						+ "- An update process at the server is still running.\n"
						+ "Please try it again in a few minutes. Please contact the provider of this\n"
						+ "service if the error still occurs after this time." };
	}

	// =========================================================================
	// MatrixUpload messages
	// -----------------------

	public static final String[] SEQEUNCEUPLOAD_BTNOKPERFORMED_1() {
		return new String[] {
				"Sequence ACC Already In Use",
				"The given sequence ACC is already "
						+ "in use. Please choose another one." };
	}

	public static final String[] SEQEUNCEUPLOAD_BTNOKPERFORMED_2() {
		return new String[] {
				"Upload Sequence",
				"This operation might takes some time. "
						+ "You will be informed as soon as the upload is completed and the sequence is available." };
	}

	public static final String[] MATRIXUPLOAD_BTNOKPERFORMED_1() {
		return new String[] {
				"Matrix ACC Already In Use",
				"The given matrix ACC is already "
						+ "in use. Please choose another one." };
	}

	public static final String[] MATRIXUPLOAD_BTNOKPERFORMED_2() {
		return new String[] {
				"Upload Matrix",
				"This operation might takes some time. "
						+ "You will be informed as soon as the upload is completed and the matrix is available." };
	}

	public static final String[] MATRIXUPLOAD_GETANNOTATIONPAIRS_1() {
		return new String[] { "Annotation Error",
				"One or more tag-names are not valide!" };
	}

	public static final String[] MATRIXUPLOAD_GETANNOTATIONPAIRS_2(String tag) {
		return new String[] { "Annotation Error",
				"The annotation-tag '" + tag + "' exists twice!" };
	}

	public static final String[] MATRIXUPLOAD_GETMATRIXID_1() {
		return new String[] { "Matrix ID Error", "Please enter a matrix ID." };
	}

	public static final String[] MATRIXUPLOAD_GETMATRIXID_2() {
		return new String[] { "Matrix ID Error",
				"Please use only word characters for the matrix ID." };
	}

	public static final String[] MATRIXUPLOAD_GETMATRIXNAME_1() {
		return new String[] { "Matrix Name Error",
				"Please enter a name for the matrix." };
	}

	public static final String[] MATRIXUPLOAD_GETMATRIXNAME_2() {
		return new String[] { "Matrix Name Error",
				"The matrix name contains non-word characters." };
	}

	public static final String[] MATRIXUPLOAD_ISMATRIXFORMAT_1() {
		return new String[] { "Matrix Format Error",
				"Please enter a 4-line matrix." };
	}

	public static final String[] MATRIXUPLOAD_ISMATRIXFORMAT_2() {
		return new String[] { "Matrix Format Error",
				"Your matrix must contain at least four columns." };
	}

	public static final String[] MATRIXUPLOAD_CHECKMATRIXLINE_1(int lineIndex) {
		return new String[] {
				"Matrix Format Error",
				"Each line in a matrix must have the equal number of columns! Line  "
						+ lineIndex + " brokes this rule." };
	}

	public static final String[] MATRIXUPLOAD_CHECKMATRIXLINE_2(int lineIndex) {
		return new String[] {
				"Matrix Format Error",
				"At least one column in line " + lineIndex
						+ " contains non-digit characters!", };
	}

	public static final String[] MATRIXUPLOAD_CHECKMATRIXLINE_3(int lineIndex,
			String base) {
		return new String[] {
				"Matrix Format Error",
				"Line " + lineIndex + " of the matrix has to start with '"
						+ base + " [' and end with ']'!" };
	}

	public static final String[] DELETE_QUERY(String query) {
		return new String[] { "Delete Query",
				"Do you really want to delete the selected query?\n" + query };
	}

	public static final String[] DELETE_MATRIX() {
		return new String[] { "Delete Annotation",
				"Do you really want to delete the selected annotation(s)?" };
	}

	public static final String[] DELETE_SEQUENCE() {
		return new String[] { "Delete Sequence",
				"Do you really want to delete the selected sequence(s)?" };
	}

	public static final String[] DELETE_BINDINGSITE() {
		return new String[] { "Delete Bindingsite",
				"Do you really want to delete the selected bindingsite(s)?" };
	}

	public static final String[] DELETE_XREF() {
		return new String[] { "Delete X-ref",
				"Do you really want to delete the selected data?" };
	}

	public static final String[] NO_HOMOLOGE_GENES(String genes) {
		if (genes.length() > 50) {
			genes = genes.substring(0, 50) + "...";
		}
		return new String[] {
				"No homologe genes",
				"In the current dataset are no homologous genes available, for the given gene-IDs.\n"
						+ genes };
	}

	public static final String[] UNVALID_FILE1() {
		return new String[] { "Invalid File",
				"The given file does not contain TAB-separated data!" };
	}

	public static final String[] UNVALID_FILE2() {
		return new String[] { "Invalid File",
				"The given file does not contain the required number of columns!" };
	}

	public static final String[] UNVALID_FILE3(int line) {
		return new String[] { "Invalid File",
				"Line " + line + " does not fit the header." };
	}

	public static final String[] MAX_FILESIZE() {
		return new String[] { "Maximum Filesize",
				"The maximum filesize, allowed in this version of D-Light, is 5MB." };
	}

	public static final String[] BINDINGSITE_UPLOAD1(String column) {
		return new String[] { "Missing Option",
				"You have to set " + column + " column first!" };
	}

	public static final String[] BINDINGSITE_UPLOAD1b(ArrayList<String> columns) {
		String fields = "";
		for (String col : columns) {
			fields += col + ",";
		}

		fields = fields.substring(0, fields.length() - 1);

		return new String[] { "Missing Option",
				"You have to set at least one scoring field (" + fields + ")!" };
	}

	public static final String[] BINDINGSITE_UPLOAD2(String column) {
		return new String[] { "Wrong data format",
				"The column '" + column + "' contains non-numeric values!" };
	}

	public static final String[] BINDINGSITE_UPLOAD3(String column) {
		return new String[] {
				"Wrong data format",
				"The column '"
						+ column
						+ "' contains values which does not fit the allowed orientation values (+,-,f,r)!" };
	}

	public static final String[] BINDINGSITE_UPLOAD4(String column) {
		return new String[] { "Wrong data format",
				"The column '" + column + "' contains non-decimal values!" };
	}

	public static final String[] PASSWORD_CHECK_ERROR(String errMsg) {
		String errMsg_ = "";
		if (errMsg != null) {
			String[] errLines = errMsg.split("\n");
			for (String l : errLines) {
				l = l.length() < 80 ? l : l.substring(0, 80) + "...";
				errMsg_ += l + "\n";
			}
		} else {
			errMsg_ += "-";
		}
		return new String[] {
				"Password check exception",
				"An unhandled error occurred during the password check.\n"
						+ "Please try it again.\n Error Msg: \n" + errMsg_ };
	}

	public static final String[] UNHANDLED_ERROR(String errMsg) {
		String errMsg_ = "";
		if (errMsg != null) {
			String[] errLines = errMsg.split("\n");
			for (String l : errLines) {
				l = l.length() < 80 ? l : l.substring(0, 80) + "...";
				errMsg_ += l + "\n";
			}
		} else {
			errMsg_ += "-";
		}
		return new String[] { "Unhandled exception",
				"An unhandled error occurred. \n" + errMsg_ };
	}

	public static final String[] UNHANDLED_IO_ERROR(String errMsg) {
		String errMsg_ = "";
		if (errMsg != null) {
			String[] errLines = errMsg.split("\n");
			for (String l : errLines) {
				l = l.length() < 80 ? l : l.substring(0, 80) + "...";
				errMsg_ += l + "\n";
			}
		} else {
			errMsg_ += "-";
		}
		return new String[] { "Unhandled IO exception",
				"An unhandled IO error occurred. \n" + errMsg_ };
	}

	public static final String[] CANNOT_OPEN_LINK(String link) {
		return new String[] {
				"Error in opening browser",
				"D-Light can not find an application to open the following link.\n"
						+ link };
	}

	public static final String[] MATRIX_UPLOAD_SUCCEED(String matrixname) {
		return new String[] { "Matrix upload succeed",
				"The upload of matrix " + matrixname + " succeed." };
	}

	public static final String[] MATRIX_UPLOAD_FAILED(String matrixname,
			ArrayList<String> errMsgs) {
		String errMsg = "The upload of matrix " + matrixname
				+ " failed due to the following reason(s).";
		for (String msg : errMsgs) {
			errMsg += "\n- " + msg;
		}
		return new String[] { "Matrix upload failed", errMsg };
	}

	public static final String[] SEQUENCE_UPLOAD_SUCCEED(String sequencename) {
		return new String[] { "Sequence upload succeed",
				"The upload of sequence " + sequencename + " succeed. " };
	}

	public static final String[] SEQUENCE_UPLOAD_FAILED(String sequencename,
			ArrayList<String> errMsgs) {
		String errMsg = "The upload of sequence " + sequencename
				+ " failed due to the following reason(s).";
		for (String msg : errMsgs) {
			errMsg += "\n- " + msg;
		}
		return new String[] { "Sequence upload failed", errMsg };
	}

	public static final String[] EXPORT_ANNOTATION_ALL_SEQ(String geneACC) {

		return new String[] {
				"Annotation Export",
				"Export annotations of all sequences or only for sequence "
						+ geneACC };
	}

	public static final String[] EXPORT_ANNOTATION_ALL_WARNING() {
		return new String[] {
				"Annotation export - download started",
				"The download may take some time. See progess bar for the current download state." };
	}

	public static final String[] EXPORT_ANNOTATION_SUCCED(Integer queryId,
			String filename) {
		return new String[] {
				"Annotation export succeed",
				"The annotation export of query #" + queryId
						+ " succeed. File: " + filename };
	}

	public static final String[] EXPORT_ANNOTATION_FAILED(Integer queryId,
			String filename, ArrayList<String> errMsgs) {
		String errMsg = "The annotation export of query #" + queryId
				+ " (file: " + filename
				+ ") \nfailed due to the following reason(s).";

		int i = 0;
		for (String msg : errMsgs) {
			if (i > 10) {
				break;
			}
			errMsg += "\n- " + msg;
			++i;
		}

		return new String[] { "Annotation export failed", errMsg };
	}

	public static final String[] EXPORT_GENE_LIST_FAILED(Integer queryId,
			String filename, String errMsgs) {
		String errMsg = "The export of the gene list (query: " + queryId
				+ ") to file " + filename
				+ " failed due to an unhandled exception.\n" + errMsgs;
		return new String[] { "Gene list export failed", errMsg };
	}

	public static final String[] SEQUENCE_FILE_UPLOAD_SUCCEED() {
		return new String[] { "Sequence file upload succeed",
				"The sequences are available in the Inventory." };
	}

	public static final String[] SEQUENCE_FILE_UPLOAD_FAILED(
			ArrayList<String> errMsgs) {
		String errMsg = "There were problems with the following sequences;"
				+ "non listed sequences have been uploaded correctly.\n\n";
		for (String msg : errMsgs) {
			errMsg += "\n- " + msg;
		}
		return new String[] { "Sequence upload failed", errMsg };
	}

	public static final String[] GENOME_EXISTS(String shortname, String version) {
		String errMsg = "The given genome version (" + version
				+ ") is already in use!";
		return new String[] { "Duplicate genome entry.", errMsg };
	}

}
