# Supplementary material for: D-Light on promoters: a client-server system for the analysis and visualization of cis-regulatory elements
Source: BMC Bioinformatics. 2013 Apr 24;14:140. doi: 10.1186/1471-2105-14-140 (PMC3685601; doi:10.1186/1471-2105-14-140)
Supplement: Additional file 4 — Source code package. Source code of server and client. [file 1471-2105-14-140-S4.zip › dloprom-1.1-src/client_and_rmi/src/at/fh_hagenberg/dlight/viewer/components/option/ColorPanel.java]

//	Copyright (C) 2010  D-Light Team, University of Salzburg /
//  Upper Austria University of Applied Science
//  
//  This program is free software: you can redistribute it and/or modify
//  it under the terms of the GNU General Public License as published by
//  the Free Software Foundation, either version 3 of the License, or
//  (at your option) any later version.
//
//  This program is distributed in the hope that it will be useful,
//  but WITHOUT ANY WARRANTY; without even the implied warranty of
//  MERCHANTABILITY or FITNESS FOR A PARTICULAR PURPOSE.  See the
//  GNU General Public License for more details.
//
//  You should have received a copy of the GNU General Public License
//  along with this program.  If not, see <http://www.gnu.org/licenses/>.

package at.fh_hagenberg.dlight.viewer.components.option;

import java.awt.BorderLayout;
import java.awt.event.ActionEvent;
import java.awt.event.ActionListener;

import javax.swing.JComboBox;
import javax.swing.JLabel;
import javax.swing.JPanel;

import at.fh_hagenberg.dlight.viewer.interfaces.MapContainerI;

public class ColorPanel extends JPanel {
	private static final long serialVersionUID = 3116349012390518179L;

	MapContainerI mapContainer;
	NoneColOption nonColPanel;
	MatrixColOption matrixColPanel;
	ScoreColOption scoreColPanel;
	JComboBox cbColOptions;
	JPanel actPanel = new JPanel();

	public ColorPanel(MapContainerI mapContainer) {
		this.mapContainer = mapContainer;

		nonColPanel = new NoneColOption(mapContainer);
		matrixColPanel = new MatrixColOption(mapContainer);
		scoreColPanel = new ScoreColOption(mapContainer);

		String[] colOptions = { "None", "Matrix", "Score/P-value/E-value" };

		setLayout(new BorderLayout(0, 10));

		JPanel pColOptions = new JPanel(new BorderLayout(5, 0));
		pColOptions.add(new JLabel("Color by"), BorderLayout.WEST);

		cbColOptions = new JComboBox(colOptions);
		cbColOptions.addActionListener(new ActionListener() {

			@Override
			public void actionPerformed(ActionEvent e) {
				setColorize();
			}
		});
		pColOptions.add(cbColOptions, BorderLayout.CENTER);
		add(pColOptions, BorderLayout.NORTH);
		add(actPanel, BorderLayout.CENTER);
		
		actPanel = nonColPanel;
		add(nonColPanel, BorderLayout.CENTER);
	}

	private void setColorize() {
		remove(actPanel);
		String option = (String) cbColOptions.getSelectedItem();
		if (option.equals("None")) {
			noneColor();
		} else if (option.equals("Matrix")) {
			matrixColor();
		} else if (option.equals("Score/P-value/E-value")) {
			scoreColor();
		}
		
		validate();
		repaint();
	}

	private void noneColor() {
		actPanel = nonColPanel;
		add(nonColPanel, BorderLayout.CENTER);
		mapContainer.changeColorNoneCol(nonColPanel.getCurrColor());
	}

	private void matrixColor() {
		actPanel = matrixColPanel;
		add(matrixColPanel, BorderLayout.CENTER);
		matrixColPanel.runColorize();
	}

	private void scoreColor() {
		actPanel = scoreColPanel;
		add(scoreColPanel, BorderLayout.CENTER);
		scoreColPanel.changeMapCol();
	}
}
