# Supplementary material for: D-Light on promoters: a client-server system for the analysis and visualization of cis-regulatory elements
Source: BMC Bioinformatics. 2013 Apr 24;14:140. doi: 10.1186/1471-2105-14-140 (PMC3685601; doi:10.1186/1471-2105-14-140)
Supplement: Additional file 4 — Source code package. Source code of server and client. [file 1471-2105-14-140-S4.zip › dloprom-1.1-src/client_and_rmi/src/at/fh_hagenberg/dlight/viewer/components/option/ExportView.java]

//	Copyright (C) 2010-2011  D-Light Team, University of Salzburg /
//  Upper Austria University of Applied Science
//  
//  This program is free software: you can redistribute it and/or modify
//  it under the terms of the GNU General Public License as published by
//  the Free Software Foundation, either version 3 of the License, or
//  (at your option) any later version.
//
//  This program is distributed in the hope that it will be useful,
//  but WITHOUT ANY WARRANTY; without even the implied warranty of
//  MERCHANTABILITY or FITNESS FOR A PARTICULAR PURPOSE.  See the
//  GNU General Public License for more details.
//
//  You should have received a copy of the GNU General Public License
//  along with this program.  If not, see <http://www.gnu.org/licenses/>.

package at.fh_hagenberg.dlight.viewer.components.option;

import java.awt.BorderLayout;
import java.awt.GridLayout;
import java.awt.event.ActionEvent;
import java.awt.event.ActionListener;
import java.io.File;
import java.io.FileNotFoundException;
import java.io.PrintWriter;
import java.util.ArrayList;
import java.util.HashMap;

import javax.swing.JButton;
import javax.swing.JFileChooser;
import javax.swing.JOptionPane;
import javax.swing.JPanel;
import javax.swing.JProgressBar;
import javax.swing.filechooser.FileFilter;

import at.fh_hagenberg.dlight.config.Configer;
import at.fh_hagenberg.dlight.config.Messages;
import at.fh_hagenberg.dlight.gui.elements.FileExtensionFilter;
import at.fh_hagenberg.dlight.threads.FileDownloadThread;
import at.fh_hagenberg.dlight.threads.interfaces.CallBack;
import at.fh_hagenberg.dlight.viewer.ViewerPanel;
import at.fh_hagenberg.dlight.viewer.interfaces.MapContainerI;

public class ExportView extends JPanel {
	private static final long serialVersionUID = 7703828069804675953L;

	MapContainerI mc;
	JButton btnPrint;
	JButton btnSave;
	JButton btnExportGeneList;
	JButton btnExportAnnotations;
	JProgressBar progBar;

	public ExportView(final MapContainerI mc) {

		this.mc = mc;
		setLayout(new BorderLayout(10, 10));

		btnPrint = new JButton("Print view (PostScript)");
		btnPrint.addActionListener(new ActionListener() {
			@Override
			public void actionPerformed(ActionEvent e) {
				mc.Print();
			}
		});

		btnSave = new JButton("Save view as Image");
		btnSave.addActionListener(new ActionListener() {

			@Override
			public void actionPerformed(ActionEvent e) {
				mc.SaveImage();
			}
		});

		btnExportGeneList = new JButton("Export Gene List");
		btnExportGeneList.addActionListener(new ActionListener() {

			@Override
			public void actionPerformed(ActionEvent e) {
				Integer queryId = Integer.valueOf(((ViewerPanel) mc
						.getParentContainer()).getQueryId());
				// ask for filename
				JFileChooser fc = new JFileChooser();
				FileFilter filterAscan = new FileExtensionFilter(Configer.CSV
						.replace(".", ""), new String[] { Configer.CSV });
				fc.setFileFilter(filterAscan);
				fc.setSelectedFile(new File(fc.getCurrentDirectory()
						.getAbsolutePath()
						+ File.separator
						+ "genelist_query_"
						+ queryId + Configer.CSV));

				int status = fc.showSaveDialog(ExportView.this);
				if (status == JFileChooser.APPROVE_OPTION) {
					progBar.setIndeterminate(true);
					// run export
					try {
						PrintWriter out = new PrintWriter(fc.getSelectedFile());
						HashMap<String, HashMap<String, String>> genes = ((ViewerPanel) mc
								.getParentContainer()).getGenes();
						out.println("ACC" + "\t" + "Name");
						for (String k : genes.keySet()) {
							out.println(genes.get(k).get("acc") + "\t"
									+ genes.get(k).get("details"));
						}
						out.close();
					} catch (FileNotFoundException e1) {
						JOptionPane.showMessageDialog(Configer.getInstance()
								.getMasterContainer(), Messages
								.EXPORT_GENE_LIST_FAILED(queryId, fc
										.getSelectedFile().getAbsolutePath(),
										e1.getMessage())[1], Messages
								.EXPORT_GENE_LIST_FAILED(queryId, fc
										.getSelectedFile().getAbsolutePath(),
										e1.getMessage())[0],
								JOptionPane.ERROR_MESSAGE);
						e1.printStackTrace();
					}
					progBar.setIndeterminate(false);
					progBar.setValue(progBar.getMaximum() + 1);

				}
			}
		});

		btnExportAnnotations = new JButton("Export Annotation (csv)");
		btnExportAnnotations.addActionListener(new ActionListener() {

			@Override
			public void actionPerformed(ActionEvent e) {
				runAnnotationExport();
			}
		});

		JPanel btnPanel = new JPanel(new GridLayout(4, 1, 10, 10));
		btnPanel.add(btnPrint);
		btnPanel.add(btnSave);

		btnPanel.add(btnExportGeneList);
		btnPanel.add(btnExportAnnotations);

		add(btnPanel, BorderLayout.NORTH);

		progBar = new JProgressBar();
		add(progBar, BorderLayout.SOUTH);

	}

	private void runAnnotationExport () {
		// ask if current gene or all genes
		Integer geneId = Integer.valueOf(mc.getCurrentSegment()
				.getGeneId());
		String geneACC = ((ViewerPanel) mc.getParentContainer())
				.getGenes().get(geneId.toString()).get("acc");

		Object[] options = { geneACC + " only", "All sequences" };

		int n = JOptionPane.showOptionDialog(ExportView.this,
				Messages.EXPORT_ANNOTATION_ALL_SEQ(geneACC)[1],
				Messages.EXPORT_ANNOTATION_ALL_SEQ(geneACC)[0],
				JOptionPane.YES_NO_OPTION,
				JOptionPane.QUESTION_MESSAGE, null, options, options[0]);

		ArrayList<Integer> geneIds = new ArrayList<Integer>();
		
		if (n == JOptionPane.NO_OPTION) {
			geneId = null;
			HashMap<String, HashMap<String, String>> genes = ((ViewerPanel) mc
					.getParentContainer()).getGenes();
			for (String k : genes.keySet()) {
				geneIds.add(Integer.parseInt(k));
			}
		} else {
			geneIds.add(geneId);
		}

		Integer queryId = Integer.valueOf(((ViewerPanel) mc
				.getParentContainer()).getQueryId());

		// ask for filename
		JFileChooser fc = new JFileChooser();
		FileFilter filterAscan = new FileExtensionFilter(
				Configer.CSV_ZIP.replace(".", ""),
				new String[] { Configer.CSV_ZIP });
		fc.setFileFilter(filterAscan);
		fc.setSelectedFile(new File(fc.getCurrentDirectory()
				.getAbsolutePath()
				+ File.separator
				+ "query_"
				+ queryId + Configer.CSV_ZIP));

		int status = fc.showSaveDialog(ExportView.this);
		if (status == JFileChooser.APPROVE_OPTION) {

			// create thread
			progBar.setMinimum(0);
			progBar.setMaximum(geneIds.size());
			progBar.setIndeterminate(true);
			FileDownloadThread thr = new FileDownloadThread(fc.getSelectedFile().getAbsolutePath(), FileDownloadThread.ANNOTATION_QUERY, 
					queryId, geneIds, new CallBack() {
						@Override
						public void call() {
							btnExportAnnotations.setEnabled(true);
							progBar.setIndeterminate(false);
						}
					}, progBar, Configer.getInstance().getGenomicCoords());

			// start thread
			thr.start();

			btnExportAnnotations.setEnabled(false);
			
			
			if (geneId == null
					&& ((ViewerPanel) mc.getParentContainer())
							.getGenes().size() > 1000) {
				JOptionPane.showMessageDialog(Configer.getInstance()
						.getMasterContainer(), Messages
						.EXPORT_ANNOTATION_ALL_WARNING()[1], Messages
						.EXPORT_ANNOTATION_ALL_WARNING()[0],
						JOptionPane.INFORMATION_MESSAGE);
			}

		}
	}
}
