# Supplementary material for: D-Light on promoters: a client-server system for the analysis and visualization of cis-regulatory elements
Source: BMC Bioinformatics. 2013 Apr 24;14:140. doi: 10.1186/1471-2105-14-140 (PMC3685601; doi:10.1186/1471-2105-14-140)
Supplement: Additional file 4 — Source code package. Source code of server and client. [file 1471-2105-14-140-S4.zip › dloprom-1.1-src/client_and_rmi/src/at/fh_hagenberg/dlight/viewer/components/option/PropertyPanel.java]

//	Copyright (C) 2010  D-Light Team, University of Salzburg /
//  Upper Austria University of Applied Science
//  
//  This program is free software: you can redistribute it and/or modify
//  it under the terms of the GNU General Public License as published by
//  the Free Software Foundation, either version 3 of the License, or
//  (at your option) any later version.
//
//  This program is distributed in the hope that it will be useful,
//  but WITHOUT ANY WARRANTY; without even the implied warranty of
//  MERCHANTABILITY or FITNESS FOR A PARTICULAR PURPOSE.  See the
//  GNU General Public License for more details.
//
//  You should have received a copy of the GNU General Public License
//  along with this program.  If not, see <http://www.gnu.org/licenses/>.

/**
 * Panel with some options for the NeoMap (bg-color, pointer precision)
 */

package at.fh_hagenberg.dlight.viewer.components.option;

import java.awt.BorderLayout;
import java.awt.Color;
import java.awt.GridBagConstraints;
import java.awt.GridBagLayout;
import java.awt.GridLayout;
import java.awt.Insets;
import java.awt.event.ActionEvent;
import java.awt.event.ActionListener;
import java.util.ArrayList;
import java.util.Collections;
import java.util.Enumeration;
import java.util.Vector;

import javax.swing.BorderFactory;
import javax.swing.ButtonGroup;
import javax.swing.JComboBox;
import javax.swing.JLabel;
import javax.swing.JPanel;
import javax.swing.JRadioButton;
import javax.swing.JScrollPane;
import javax.swing.JSeparator;

import at.fh_hagenberg.dlight.viewer.components.DlightNeoMapHolder;
import at.fh_hagenberg.dlight.viewer.components.caption.MatrixColCaption;
import at.fh_hagenberg.dlight.viewer.interfaces.MapContainerI;

import com.affymetrix.genoviz.glyph.SequenceGlyph;
import com.affymetrix.genoviz.widget.NeoMap;

/**
 * 
 * @author Josef Laimer
 * 
 */
public class PropertyPanel extends JPanel {
	private static final long serialVersionUID = -5865677841186666708L;

	NeoMap map;
	JComboBox cbColor;
	JComboBox cbPrecision;
	ArrayList<SequenceGlyph> seqGlyph = null;
	MatrixColCaption maColCaption = null;
	MapContainerI mc;

	JRadioButton selNone = new JRadioButton("None", false);
	JRadioButton selOutlined = new JRadioButton("Outlined", true);
	JRadioButton selHighlighted = new JRadioButton("Highlighted", false);

	JRadioButton zoomLeft = new JRadioButton("Left", false);
	JRadioButton zoomCenter = new JRadioButton("Center", true);
	JRadioButton zoomRight = new JRadioButton("Right", false);

	JRadioButton zoomTop = new JRadioButton("Top", false);
	JRadioButton zoomMiddle = new JRadioButton("Middle", true);
	JRadioButton zoomBottom = new JRadioButton("Bottom", false);

	ButtonGroup bgSelection = new ButtonGroup();
	ButtonGroup bgZoomHor = new ButtonGroup();
	ButtonGroup bgZoomVer = new ButtonGroup();

	JComboBox cbSelColor;

	public PropertyPanel(final MapContainerI mc) {
		this.mc = mc;
		this.map = mc.getMap();
		setLayout(new BorderLayout());

		JPanel options = new JPanel(new GridBagLayout());

		GridBagConstraints c = new GridBagConstraints();
		c.gridx = 0;
		c.gridy = 0;
		c.anchor = GridBagConstraints.WEST;
		c.insets = new Insets(5, 0, 5, 0);

		// map color
		JPanel pMapColor = new JPanel(new BorderLayout(5, 5));
		pMapColor.add(new JLabel("Map Color"), BorderLayout.NORTH);

		Enumeration<String> enumColors = map.getColorNames();
		Vector<String> colors = new Vector<String>();
		while (enumColors.hasMoreElements()) {
			colors.add(enumColors.nextElement());
		}
		Collections.sort(colors);
		colors.remove("lightGray");

		cbColor = new JComboBox(colors);

		cbColor.setSelectedItem(map.getColorName(map.getMapColor()));
		cbColor.addActionListener(new ActionListener() {

			@Override
			public void actionPerformed(ActionEvent e) {
				mapColorChanged();
			}
		});

		pMapColor.add(cbColor, BorderLayout.WEST);
		options.add(pMapColor, c);

		c.gridy = 1;
		c.fill = GridBagConstraints.HORIZONTAL;
		c.anchor = GridBagConstraints.CENTER;
		options.add(new JSeparator(JSeparator.HORIZONTAL), c);

//		// pointer precision
//		JPanel pPointerPrecision = new JPanel(new BorderLayout(5, 5));
//		pPointerPrecision.add(new JLabel("Pointer Precision"),
//				BorderLayout.NORTH);
//
//		cbPrecision = new JComboBox();
//		for (Integer i = 0; i < 10; ++i) {
//			cbPrecision.addItem(i.toString());
//		}
//		Integer currentFuzz = map.getPixelFuzziness();
//		cbPrecision.setSelectedItem(currentFuzz.toString());
//		cbPrecision.addActionListener(new ActionListener() {
//
//			@Override
//			public void actionPerformed(ActionEvent e) {
//				map.setPixelFuzziness(Integer.parseInt((String) cbPrecision
//						.getSelectedItem()));
//			}
//		});
//
//		pPointerPrecision.add(cbPrecision, BorderLayout.WEST);
//
//		c.gridy = 2;
//		c.fill = GridBagConstraints.NONE;
//		c.anchor = GridBagConstraints.WEST;
//		options.add(pPointerPrecision, c);
//
//		c.gridy = 3;
//		c.fill = GridBagConstraints.HORIZONTAL;
//		c.anchor = GridBagConstraints.CENTER;
//		options.add(new JSeparator(JSeparator.HORIZONTAL), c);

		// selection
		JPanel pSelection = new JPanel(new BorderLayout(5, 5));
		pSelection.add(new JLabel("Selection"), BorderLayout.NORTH);

		JPanel pSelOptions = new JPanel(new GridLayout(2, 2));

		bgSelection.add(selHighlighted);
		bgSelection.add(selNone);
		bgSelection.add(selOutlined);

		pSelOptions.add(selHighlighted);
		pSelOptions.add(selNone);
		pSelOptions.add(selOutlined);

		pSelOptions.setBorder(BorderFactory.createMatteBorder(1, 1, 1, 1,
				Color.LIGHT_GRAY));

		selHighlighted.addActionListener(new ActionListener() {
			@Override
			public void actionPerformed(ActionEvent e) {
				if (selHighlighted.isSelected()) {
					map.setSelectionAppearance(DlightNeoMapHolder.SELECT_FILL);
					map.updateWidget();
				}
			}
		});

		selNone.addActionListener(new ActionListener() {

			@Override
			public void actionPerformed(ActionEvent e) {
				if (selNone.isSelected()) {
					map.setSelectionAppearance(DlightNeoMapHolder.SELECT_NONE);
					map.updateWidget();
				}
			}
		});

		selOutlined.addActionListener(new ActionListener() {
			@Override
			public void actionPerformed(ActionEvent e) {
				if (selOutlined.isSelected()) {
					map
							.setSelectionAppearance(DlightNeoMapHolder.SELECT_OUTLINE);
					map.updateWidget();
				}
			}
		});

		pSelOptions.add(new JLabel(""));

		JPanel pSelectionInner = new JPanel(new BorderLayout(5, 5));

		pSelectionInner.add(pSelOptions, BorderLayout.NORTH);

		JPanel pSelOptionsCb = new JPanel(new BorderLayout());

		cbSelColor = new JComboBox(colors);
		cbSelColor.setSelectedItem(map.getColorName(map.getSelectionColor()));
		cbSelColor.addActionListener(new ActionListener() {

			@Override
			public void actionPerformed(ActionEvent e) {
				selColorChanged();
			}
		});

		pSelOptionsCb.add(cbSelColor, BorderLayout.WEST);

		pSelectionInner.add(pSelOptionsCb, BorderLayout.SOUTH);

		pSelection.add(pSelectionInner, BorderLayout.CENTER);

		c.gridy = 4;
		c.fill = GridBagConstraints.NONE;
		c.anchor = GridBagConstraints.WEST;
		options.add(pSelection, c);

		c.gridy = 5;
		c.fill = GridBagConstraints.HORIZONTAL;
		c.anchor = GridBagConstraints.CENTER;
		options.add(new JSeparator(JSeparator.HORIZONTAL), c);

		// zoom behavior
		JPanel pZoom = new JPanel(new BorderLayout(5, 5));
		pZoom.add(new JLabel("Zoom from"), BorderLayout.NORTH);

		JPanel pZoomOptions = new JPanel(new GridLayout(1, 2, 5, 5));

		JPanel pZoomOptionsHor = new JPanel(new GridLayout(3, 1));
		pZoomOptionsHor.setBorder(BorderFactory.createMatteBorder(1, 1, 1, 1,
				Color.LIGHT_GRAY));
		JPanel pZoomOptionsVer = new JPanel(new GridLayout(3, 1));
		pZoomOptionsVer.setBorder(BorderFactory.createMatteBorder(1, 1, 1, 1,
				Color.LIGHT_GRAY));

		pZoomOptionsHor.add(zoomLeft);
		pZoomOptionsHor.add(zoomCenter);
		pZoomOptionsHor.add(zoomRight);

		pZoomOptionsVer.add(zoomTop);
		pZoomOptionsVer.add(zoomMiddle);
		pZoomOptionsVer.add(zoomBottom);

		bgZoomHor.add(zoomLeft);
		bgZoomHor.add(zoomCenter);
		bgZoomHor.add(zoomRight);

		bgZoomVer.add(zoomTop);
		bgZoomVer.add(zoomMiddle);
		bgZoomVer.add(zoomBottom);

		zoomLeft.addActionListener(new ActionListener() {
			@Override
			public void actionPerformed(ActionEvent e) {
				if (zoomLeft.isSelected()) {
					map.setZoomBehavior(NeoMap.X,
							DlightNeoMapHolder.CONSTRAIN_START);
					map.updateWidget();
				}
			}
		});

		zoomCenter.addActionListener(new ActionListener() {
			@Override
			public void actionPerformed(ActionEvent e) {
				if (zoomCenter.isSelected()) {
					map.setZoomBehavior(NeoMap.X,
							DlightNeoMapHolder.CONSTRAIN_MIDDLE);
					map.updateWidget();
				}
			}
		});

		zoomRight.addActionListener(new ActionListener() {
			@Override
			public void actionPerformed(ActionEvent e) {
				if (zoomRight.isSelected()) {
					map.setZoomBehavior(NeoMap.X,
							DlightNeoMapHolder.CONSTRAIN_END);
				}
			}
		});

		zoomTop.addActionListener(new ActionListener() {
			@Override
			public void actionPerformed(ActionEvent e) {
				if (zoomTop.isSelected()) {
					map.setZoomBehavior(NeoMap.Y,
							DlightNeoMapHolder.CONSTRAIN_START);
				}
			}
		});

		zoomMiddle.addActionListener(new ActionListener() {
			@Override
			public void actionPerformed(ActionEvent e) {
				if (zoomMiddle.isSelected()) {
					map.setZoomBehavior(NeoMap.Y,
							DlightNeoMapHolder.CONSTRAIN_MIDDLE);
				}
			}
		});

		zoomBottom.addActionListener(new ActionListener() {
			@Override
			public void actionPerformed(ActionEvent e) {
				if (zoomBottom.isSelected()) {
					map.setZoomBehavior(NeoMap.Y,
							DlightNeoMapHolder.CONSTRAIN_END);
				}
			}
		});

		pZoomOptions.add(pZoomOptionsHor);
		pZoomOptions.add(pZoomOptionsVer);
		pZoom.add(pZoomOptions, BorderLayout.CENTER);

		c.gridy = 6;
		c.fill = GridBagConstraints.NONE;
		c.anchor = GridBagConstraints.WEST;
		options.add(pZoom, c);

		// add to view

		JPanel optionOuter = new JPanel(new BorderLayout());
		optionOuter.add(options, BorderLayout.NORTH);

		JScrollPane scrollOptions = new JScrollPane(optionOuter);
		add(scrollOptions, BorderLayout.CENTER);
	}

	/**
	 * @param seqGlyph
	 *            the seqGlyph to set
	 */
	public void setSeqGlyph(ArrayList<SequenceGlyph> seqGlyph) {
		this.seqGlyph = seqGlyph;
	}

	/**
	 * @param maColCaption
	 *            the maColCaption to set
	 */
	public void setMaColCaption(MatrixColCaption maColCaption) {
		this.maColCaption = maColCaption;
	}

	private void mapColorChanged() {
		String colorBg = map.getColorName(map.getBackground());
		if (!colorBg.equals(cbColor.getSelectedItem())) {
			Color c = map.getColor((String) cbColor.getSelectedItem());
			map.setMapColor(c);

			seqGlyph = mc.getSequenceGlyph();

			if (seqGlyph != null) {
				for (SequenceGlyph gl : seqGlyph) {
					gl.setBackgroundColor(c);
					if ((c.getRed() + c.getGreen() + c.getBlue()) < 200) {
						gl.setForegroundColor(Color.white);

					} else {
						gl.setForegroundColor(Color.black);
					}
				}
			}
			if (mc.getAxis() != null) {
				if ((c.getRed() + c.getGreen() + c.getBlue()) < 200)
					mc.getAxis().setForegroundColor(Color.white);
				else
					mc.getAxis().setForegroundColor(Color.black);
			}
			if (maColCaption != null) {
				maColCaption.setBackground(c);
			}
			map.updateWidget();
		}
	}

	private void selColorChanged() {
		Color c = map.getColor((String) cbSelColor.getSelectedItem());
		map.setSelectionColor(c);
		map.updateWidget();
	}

}
