# Supplementary material for: D-Light on promoters: a client-server system for the analysis and visualization of cis-regulatory elements
Source: BMC Bioinformatics. 2013 Apr 24;14:140. doi: 10.1186/1471-2105-14-140 (PMC3685601; doi:10.1186/1471-2105-14-140)
Supplement: Additional file 4 — Source code package. Source code of server and client. [file 1471-2105-14-140-S4.zip › dloprom-1.1-src/client_and_rmi/src/at/fh_hagenberg/dlight/viewer/components/option/NewSitePanel.java]

//	Copyright (C) 2010-2012 D-Light Team, University of Salzburg /
//  Upper Austria University of Applied Science
//  
//  This program is free software: you can redistribute it and/or modify
//  it under the terms of the GNU General Public License as published by
//  the Free Software Foundation, either version 3 of the License, or
//  (at your option) any later version.
//
//  This program is distributed in the hope that it will be useful,
//  but WITHOUT ANY WARRANTY; without even the implied warranty of
//  MERCHANTABILITY or FITNESS FOR A PARTICULAR PURPOSE.  See the
//  GNU General Public License for more details.
//
//  You should have received a copy of the GNU General Public License
//  along with this program.  If not, see <http://www.gnu.org/licenses/>.
package at.fh_hagenberg.dlight.viewer.components.option;

import java.awt.BorderLayout;
import java.awt.Color;
import java.awt.Component;
import java.awt.Dimension;
import java.awt.GridBagConstraints;
import java.awt.GridBagLayout;
import java.awt.GridLayout;
import java.awt.event.ActionEvent;
import java.awt.event.ActionListener;
import java.awt.event.WindowAdapter;
import java.awt.event.WindowEvent;
import java.awt.image.BufferedImage;
import java.io.IOException;
import java.net.URL;

import java.rmi.RemoteException;
import java.rmi.server.UnicastRemoteObject;
import java.text.DecimalFormat;
import java.util.ArrayList;
import java.util.HashMap;
import java.util.TreeSet;

import javax.imageio.ImageIO;
import javax.swing.DefaultComboBoxModel;
import javax.swing.Icon;
import javax.swing.ImageIcon;
import javax.swing.JButton;

import javax.swing.JComboBox;
import javax.swing.JDialog;
import javax.swing.JFormattedTextField;
import javax.swing.JLabel;
import javax.swing.JOptionPane;
import javax.swing.JPanel;
import javax.swing.JScrollPane;
import javax.swing.JTextArea;
import javax.swing.JTextField;
import javax.swing.text.DefaultFormatter;
import javax.swing.text.DefaultFormatterFactory;
import javax.swing.text.JTextComponent;
import javax.swing.text.NumberFormatter;

import com.affymetrix.genoviz.bioviews.GlyphI;
import com.affymetrix.genoviz.bioviews.MapGlyphFactory;

import at.fh_hagenberg.dlight.config.Configer;
import at.fh_hagenberg.dlight.config.Messages;
import at.fh_hagenberg.dlight.data.ServerCommunicator;
import at.fh_hagenberg.dlight.gui.UserInformation;
import at.fh_hagenberg.dlight.gui.elements.BasicSelectionTable;
import at.fh_hagenberg.dlight.gui.panels.Menu;
import at.fh_hagenberg.dlight.gui.panels.QueryPanel;
import at.fh_hagenberg.dlight.threads.UpdateMethodAnnotationsThread;
import at.fh_hagenberg.dlight.viewer.ViewerPanel;
import at.fh_hagenberg.dlight.viewer.data.Feature;
import at.fh_hagenberg.dlight.viewer.interfaces.MapContainerI;

public class NewSitePanel extends JPanel {
	private static final long serialVersionUID = 2018455145235935150L;

	private MapContainerI mc;
	private ViewerPanel vp;
	private HashMap<String, HashMap<String, Object>> methodCbMap = new HashMap<String, HashMap<String, Object>>();

	private JPanel pMain;
	private JScrollPane spMain;
	private JTextField tfAnnotation;
	private JFormattedTextField tfStart;
	private JFormattedTextField tfEnd;
	private JComboBox cbOri;
	private JLabel lScore;
	private JLabel lEvalue;
	private JLabel lPvalue;
	private JFormattedTextField tfScore;
	private JFormattedTextField tfEvalue;
	private JFormattedTextField tfPvalue;
	private JTextArea taNote;
	private JButton btnDisplay;
	private JButton btnSubmit;
	private JComboBox cbMethod;
	private JButton btnFeatureACCs;
	private JDialog currPopup = null;


	public NewSitePanel(MapContainerI mc, ViewerPanel vp) {
		this.mc = mc;
		this.vp = vp;

		pMain = new JPanel(new GridBagLayout());
		spMain = new JScrollPane(pMain);

		setLayout(new GridLayout(1, 1));
		add(spMain);

		setup();
	}

	private void setup() {

		GridBagConstraints c = new GridBagConstraints();
		c.gridy = 0;
		c.gridx = 0;
		c.anchor = GridBagConstraints.NORTHWEST;
		c.fill = GridBagConstraints.HORIZONTAL;

		JLabel lMethod = new JLabel("Method ");
		lMethod.setFont(Configer.FONT_MANDATORY_LABEL);
		lMethod.setForeground(Configer.COLOR_MANDATORY_LABEL);
		pMain.add(lMethod, c);

		c.gridx = 1;
		cbMethod = new JComboBox(new DefaultComboBoxModel(getMethods()));
		pMain.add(cbMethod, c);

		if (methodCbMap.containsKey("User defined")) {
			cbMethod.setSelectedItem("User defined");
		}

		cbMethod.addActionListener(new ActionListener() {
			@Override
			public void actionPerformed(ActionEvent e) {
				locScoreFields();
			}
		});

		JLabel lAnnotation = new JLabel("Feature ACC ");
		lAnnotation.setFont(Configer.FONT_MANDATORY_LABEL);
		lAnnotation.setForeground(Configer.COLOR_MANDATORY_LABEL);

		c.gridy = 2;
		c.gridx = 0;
		pMain.add(lAnnotation, c);

		c.gridx = 1;
		tfAnnotation = new JTextField(15);
		pMain.add(tfAnnotation, c);

		URL urlImg = Menu.class.getResource("selPopup.png");
		Icon iconSel = new ImageIcon(urlImg);
		btnFeatureACCs = new JButton();
		btnFeatureACCs.setIcon(iconSel);
		btnFeatureACCs.setPreferredSize(new Dimension(18, 15));
		btnFeatureACCs.setIcon(iconSel);

		btnFeatureACCs.addActionListener(new ActionListener() {

			@Override
			public void actionPerformed(ActionEvent e) {
				showAccPopup();
			}
		});

		c.gridx = 2;
		pMain.add(btnFeatureACCs, c);

		c.gridy = 4;
		c.gridx = 0;
		JLabel lLocation = new JLabel("Location");
		lLocation.setFont(Configer.FONT_MANDATORY_LABEL);
		lLocation.setForeground(Configer.COLOR_MANDATORY_LABEL);
		pMain.add(lLocation, c);

		DefaultFormatter fmt = new NumberFormatter();
		fmt.setValueClass(Integer.class);
		DefaultFormatterFactory fmtFactory = new DefaultFormatterFactory(fmt,
				fmt, fmt);
		tfStart = new JFormattedTextField();
		tfStart.setFormatterFactory(fmtFactory);
		tfStart.setPreferredSize(new Dimension(70,
				tfStart.getPreferredSize().height));

		tfEnd = new JFormattedTextField();
		tfEnd.setFormatterFactory(fmtFactory);
		tfEnd.setPreferredSize(tfStart.getPreferredSize());

		JPanel pLocation = new JPanel(new BorderLayout());
		pLocation.add(tfStart, BorderLayout.WEST);
		pLocation.add(new JLabel(" - "), BorderLayout.CENTER);
		pLocation.add(tfEnd, BorderLayout.EAST);
		c.fill = GridBagConstraints.NONE;
		c.gridx = 1;
		pMain.add(pLocation, c);

		c.gridy = 6;
		c.gridx = 0;
		JLabel lOri = new JLabel("Orientation ");
		lOri.setFont(Configer.FONT_MANDATORY_LABEL);
		lOri.setForeground(Configer.COLOR_MANDATORY_LABEL);
		pMain.add(lOri, c);

		cbOri = new JComboBox(new DefaultComboBoxModel(
				new String[] { "+", "-" }));
		cbOri.setPreferredSize(new Dimension(70,
				cbOri.getPreferredSize().height));
		c.gridx = 1;
		pMain.add(cbOri, c);

		DefaultFormatter fmtDouble = new NumberFormatter(new DecimalFormat(
				"#0.0##########"));
		fmtDouble.setValueClass(Double.class);
		DefaultFormatterFactory fmtFactoryDouble = new DefaultFormatterFactory(
				fmtDouble, fmtDouble, fmtDouble);

		lScore = new JLabel("Score");
		lScore.setFont(Configer.FONT_MANDATORY_LABEL);
		lScore.setForeground(Configer.COLOR_MANDATORY_LABEL);

		tfScore = new JFormattedTextField();
		tfScore.setFormatterFactory(fmtFactoryDouble);

		lPvalue = new JLabel("P-value");
		lPvalue.setFont(Configer.FONT_MANDATORY_LABEL);
		lPvalue.setForeground(Configer.COLOR_MANDATORY_LABEL);

		tfPvalue = new JFormattedTextField();
		tfPvalue.setFormatterFactory(fmtFactoryDouble);

		lEvalue = new JLabel("E-value");
		lEvalue.setFont(Configer.FONT_MANDATORY_LABEL);
		lEvalue.setForeground(Configer.COLOR_MANDATORY_LABEL);

		tfEvalue = new JFormattedTextField();
		tfEvalue.setFormatterFactory(fmtFactoryDouble);

		c.fill = GridBagConstraints.HORIZONTAL;
		c.gridy = 8;
		c.gridx = 0;
		pMain.add(lScore, c);
		c.gridx = 1;
		pMain.add(tfScore, c);

		c.gridy = 10;
		c.gridx = 0;
		pMain.add(lPvalue, c);
		c.gridx = 1;
		pMain.add(tfPvalue, c);

		c.gridy = 12;
		c.gridx = 0;
		pMain.add(lEvalue, c);
		c.gridx = 1;
		pMain.add(tfEvalue, c);

		c.gridy = 14;
		c.gridx = 0;
		c.anchor = GridBagConstraints.NORTHWEST;
		pMain.add(new JLabel("Note"), c);

		taNote = new JTextArea(3, 15);
		JScrollPane spNote = new JScrollPane(taNote);
		spNote.setPreferredSize(new Dimension(150, 65));
		c.gridx = 1;
		pMain.add(spNote, c);

		JPanel pBtns = new JPanel(new GridLayout(1, 2));
		btnDisplay = new JButton("Display");
		btnSubmit = new JButton("Submit");
		pBtns.add(btnDisplay);
		pBtns.add(btnSubmit);

		btnDisplay.addActionListener(new ActionListener() {

			@Override
			public void actionPerformed(ActionEvent e) {
				addFeature(false);
			}
		});

		btnSubmit.addActionListener(new ActionListener() {

			@Override
			public void actionPerformed(ActionEvent e) {
				addFeature(true);
			}
		});

		c.gridy = 16;
		c.gridx = 0;
		c.gridwidth = 2;
		pMain.add(pBtns, c);

		locScoreFields();
	}

	private String[] getMethods() {

		ArrayList<String[]> list;
		try {
			list = ServerCommunicator.getMethods(UserInformation.getInstance()
					.getUserid(), false);
		} catch (Exception e) {
			try {
				list = ServerCommunicator.getMethods(UserInformation
						.getInstance().getUserid(), false);
			} catch (Exception e1) {
				// TODO Auto-generated catch block
				e1.printStackTrace();
				JOptionPane.showMessageDialog(Configer.getInstance()
						.getMasterContainer(), Messages.UNHANDLED_ERROR(e1
						.getMessage())[1], Messages.UNHANDLED_ERROR(e1
						.getMessage())[0], JOptionPane.ERROR_MESSAGE);
				return null;
			}
		}

		if (list == null)
			return null;

		String[] methods = new String[list.size()];

		for (int i = 0; i < list.size(); ++i) {
			String cbName = list.get(i)[1];
			Boolean scoreVals = Integer.valueOf(list.get(i)[2]) > 0;
			Boolean pvalueVals = Integer.valueOf(list.get(i)[3]) > 0;
			Boolean evalueVals = Integer.valueOf(list.get(i)[4]) > 0;

			if (cbName.equals("user")) {
				cbName = "User defined";
			}

			methodCbMap.put(cbName, new HashMap<String, Object>());
			methodCbMap.get(cbName).put("score", scoreVals);
			methodCbMap.get(cbName).put("pvalue", pvalueVals);
			methodCbMap.get(cbName).put("evalue", evalueVals);
			methodCbMap.get(cbName).put("id", list.get(i)[0]);
			methods[i] = cbName;
		}
		return methods;
	}

	private void locScoreFields() {
		HashMap<String, Object> scoreOptions = methodCbMap.get(cbMethod
				.getSelectedItem());
		if (scoreOptions == null) {
			return;
		}

		if ((Boolean) scoreOptions.get("score")) {
			lScore.setEnabled(true);
			tfScore.setEnabled(true);
		} else {
			lScore.setEnabled(false);
			tfScore.setEnabled(false);
		}

		if ((Boolean) scoreOptions.get("pvalue")) {
			lPvalue.setEnabled(true);
			tfPvalue.setEnabled(true);
		} else {
			lPvalue.setEnabled(false);
			tfPvalue.setEnabled(false);
		}

		if ((Boolean) scoreOptions.get("evalue")) {
			lEvalue.setEnabled(true);
			tfEvalue.setEnabled(true);
		} else {
			lEvalue.setEnabled(false);
			tfEvalue.setEnabled(false);
		}

	}

	private void showAccPopup() {
		Configer.getInstance().getMenuCaller().waitStart();
		vp.enableTabs(false);
		if (currPopup != null) {
			currPopup.setVisible(false);
			currPopup = null;
			lock(getComponents(), true);
			QueryPanel.getInstance().enableTabs(true);
			Configer.getInstance().getMenuCaller().waitEnds();
			vp.enableTabs(true);
			return;
		}

		HashMap<String, String[]> list;
		String[] header;

		list = ServerCommunicator.getAnnotations4Method(UserInformation
				.getInstance().getUserid(), Integer.valueOf(methodCbMap
				.get(cbMethod.getSelectedItem()).get("id").toString()));
		header = new String[] { "ACC", "Name" };

		TreeSet<String> keys = new TreeSet<String>(list.keySet());

		String tableData[][];
		tableData = new String[keys.size()][2];

		int i = -1;
		for (String key : keys) {
			++i;
			tableData[i][0] = key;
			tableData[i][1] = list.get(key)[0];
		}

		Boolean multisel = false;

		@SuppressWarnings("serial")
		JPanel pSelTab = new BasicSelectionTable(multisel, tableData, header) {

			@Override
			public void callBack(Object[][] selectedValues, Boolean all) {
				if (selectedValues == null || selectedValues.length == 0) {
					closeCurrPopup();
					return;
				}

				JTextComponent tf = tfAnnotation;

				if (all) {
					tf.setText("*");
					return;
				} else {
					String selString = "";
					for (int i = 0; i < selectedValues.length; ++i) {
						selString += selectedValues[i][0] + "|";
						if ((i + 1) % 2 == 0) {
							selString += "\n";
						}
					}
					selString = selString.substring(0,
							selString.lastIndexOf("|"));
					tf.setText(selString);
				}

				closeCurrPopup();
			}

			@Override
			public void selectionChanged(int numberSelectedRows) {
			}
		};

		setEnabled(false);
		lock(getComponents(), false);
		QueryPanel.getInstance().enableTabs(false);

		pSelTab.setPreferredSize(new Dimension(400, 250));
		int x = btnFeatureACCs.getLocationOnScreen().x
				- pSelTab.getPreferredSize().width - 10;
		int y = btnFeatureACCs.getLocationOnScreen().y;

		JDialog dialog = new JDialog();
		dialog.setContentPane(pSelTab);
		dialog.setTitle("Annotation selection");
		dialog.setLocation(x, y);
		dialog.pack();
		dialog.setVisible(true);
		dialog.setAlwaysOnTop(true);
		dialog.setDefaultCloseOperation(JDialog.DISPOSE_ON_CLOSE);
		dialog.addWindowListener(new WindowAdapter() {
			@Override
			public void windowClosed(WindowEvent e) {
				super.windowClosed(e);
				currPopup = null;
				currPopup = null;
				lock(getComponents(), true);
				QueryPanel.getInstance().enableTabs(true);
				Configer.getInstance().getMenuCaller().waitEnds();
				vp.enableTabs(true);

			}
		});

		try {
			BufferedImage image = null;
			image = ImageIO.read(Configer.getInstance().getMenuCaller()
					.getClass().getResource("logo.png"));
			dialog.setIconImage(image);
		} catch (IOException e1) {
		}

		currPopup = dialog;

		Configer.getInstance().getMenuCaller().waitEnds();
		currPopup.setVisible(true);

	}

	/**
	 * Closes the current open popup.
	 */
	private void closeCurrPopup() {
		if (currPopup != null) {
			currPopup.setVisible(false);
			currPopup = null;
			lock(getComponents(), true);
		}
		vp.enableTabs(true);
	}

	/**
	 * Locks/unlocks the interface (recursively)
	 * 
	 * @param comps
	 *            ... components to lock.
	 * @param lo
	 *            ... true if components should by unlocked, false if the
	 *            components should by locked.
	 */
	public void lock(Component comps[], boolean lo) {
		for (Component c : comps) {
			if (c.getClass() == JPanel.class) {
				lock(((JPanel) c).getComponents(), lo);
			}
			c.setEnabled(lo);
			if (lo) {
				Configer.getInstance().getMenuCaller().unlock(false);
			} else {
				Configer.getInstance().getMenuCaller().lock(true, false, false);
			}
		}
	}

	private void addFeature(boolean submit) {
		if (tfAnnotation.getText().equals("")) {
		}

		if (tfStart.getValue() == null) {
		}

		if (tfEnd.getValue() == null) {
		}

		Integer start = (Integer) tfStart.getValue();
		Integer end = (Integer) tfEnd.getValue();

		int sequenceLength;
		if (mc.getCurrentSegment().getSequence() == null) {
			sequenceLength = mc.getCurrentSegment().getLastPosition();
		} else {
			sequenceLength = mc.getCurrentSegment().getSequence().length();
		}

		if (start < 0 && end < 0) {
			start = start + sequenceLength;
			end = end + sequenceLength;
		} else if (start < 0) {
			start = sequenceLength;
		} else if (end < 0) {
			end = sequenceLength;
		}

		Feature newFeat = new Feature();
		newFeat.setTypeID(tfAnnotation.getText());
		newFeat.setLabel("");
		newFeat.setStart(start);
		newFeat.setEnd(end);
		newFeat.setOrientation(cbOri.getSelectedItem().toString());

		drawGlyph(newFeat, "com.affymetrix.genoviz.glyph.FillRectGlyph");

		if (submit) {
			final HashMap<String, Object[]> values = new HashMap<String, Object[]>();

			values.put(
					"sequence",
					new String[] { vp.getGenes()
							.get(mc.getCurrentSegment().getGeneId()).get("acc") });
			values.put("annotation", new String[] { tfAnnotation.getText() });
			values.put("start", new Integer[] { start });
			values.put("end", new Integer[] { end });
			values.put("orientation", new String[] { cbOri.getSelectedItem()
					.toString() });

			final ArrayList<String> scoreFields = new ArrayList<String>();
			HashMap<String, Object> scoreOptions = methodCbMap.get(cbMethod
					.getSelectedItem());
			if (scoreOptions == null) {
				return;
			}

			if ((Boolean) scoreOptions.get("score")) {
				scoreFields.add("score");
				values.put("score",
						new Double[] { (Double) tfScore.getValue() });
			}

			if ((Boolean) scoreOptions.get("pvalue")) {
				scoreFields.add("pvalue");
				values.put("pvalue",
						new Double[] { (Double) tfPvalue.getValue() });
			}

			if ((Boolean) scoreOptions.get("evalue")) {
				scoreFields.add("evalue");
				values.put("evalue",
						new Double[] { (Double) tfEvalue.getValue() });
			}

			values.put("bindingsequence", null);

			values.put("note", new String[] { taNote.getText() });

			
			try {
				ArrayList<String> errMsg = ServerCommunicator
						.uploadBindingsite(UserInformation.getInstance()
								.getUserid(), Integer.valueOf(methodCbMap
								.get(cbMethod.getSelectedItem()).get("id")
								.toString()), null, Integer.valueOf(mc
								.getCurrentSegment().getGeneId()), scoreFields,
								values, false, null);

				
				UpdateMethodAnnotationsThread thr = new UpdateMethodAnnotationsThread();
				thr.start();

			} catch (NumberFormatException e) {
				e.printStackTrace();
			} catch (RemoteException e) {
				e.printStackTrace();
			}

		}

	}

	private void drawGlyph(Feature f, String glyphClass) {
		@SuppressWarnings("rawtypes")
		Class glyph_class = null;

		Color col = mc.getMap().getColor("blue");
		if (mc.getMap().getBackground().equals(col)) {
			col = mc.getMap().getColor("red");
		}

		try {
			glyph_class = Class.forName(glyphClass);
			MapGlyphFactory fac = mc.getMap().getFactory();
			fac.setGlyphtype(glyph_class);
			fac.setBackgroundColor(col);
			fac.setForegroundColor(col);

			int sequenceLength;
			if (mc.getCurrentSegment().getSequence() == null) {
				sequenceLength = mc.getCurrentSegment().getLastPosition();
			} else {
				sequenceLength = mc.getCurrentSegment().getSequence().length();
			}

			int start = f.getStart();
			int end = f.getEnd();

			GlyphI gl;
			if (f.getOrientation().equals("+")) {
				fac.setOffset(-25);
				gl = mc.getMap().addItem(start - 1 - sequenceLength,
						end - sequenceLength);
				// gl = fac.makeGlyph(start-1 - sequenceLength, end
				// -sequenceLength);
			} else {
				fac.setOffset(25);
				gl = mc.getMap().addItem(start - 1 - sequenceLength,
						end - sequenceLength);
				// gl = fac.makeGlyph(start-1 - sequenceLength, end
				// -sequenceLength);
			}
			f.setGlyph(gl);
			f.setSegment(mc.getCurrentSegment());
			mc.getCurrentSegment().addFeature(f, f.getLabel());
			mc.getCurrentSegment().setGlyph(mc.getMap(), gl, f);
			System.out.println(mc.getCurrentSegment());
			mc.getMap().stretchToFit();
			mc.getMap().updateWidget();

		} catch (ClassNotFoundException e) {
			// TODO Auto-generated catch block
			e.printStackTrace();
		}
	}
}
