# Supplementary material for: D-Light on promoters: a client-server system for the analysis and visualization of cis-regulatory elements
Source: BMC Bioinformatics. 2013 Apr 24;14:140. doi: 10.1186/1471-2105-14-140 (PMC3685601; doi:10.1186/1471-2105-14-140)
Supplement: Additional file 4 — Source code package. Source code of server and client. [file 1471-2105-14-140-S4.zip › dloprom-1.1-src/client_and_rmi/src/at/fh_hagenberg/dlight/viewer/components/option/MatrixColOption.java]

//	Copyright (C) 2010  D-Light Team, University of Salzburg /
//  Upper Austria University of Applied Science
//  
//  This program is free software: you can redistribute it and/or modify
//  it under the terms of the GNU General Public License as published by
//  the Free Software Foundation, either version 3 of the License, or
//  (at your option) any later version.
//
//  This program is distributed in the hope that it will be useful,
//  but WITHOUT ANY WARRANTY; without even the implied warranty of
//  MERCHANTABILITY or FITNESS FOR A PARTICULAR PURPOSE.  See the
//  GNU General Public License for more details.
//
//  You should have received a copy of the GNU General Public License
//  along with this program.  If not, see <http://www.gnu.org/licenses/>.

package at.fh_hagenberg.dlight.viewer.components.option;

import javax.swing.JPanel;

import at.fh_hagenberg.dlight.config.Configer;
import at.fh_hagenberg.dlight.viewer.interfaces.COPanelI;
import at.fh_hagenberg.dlight.viewer.interfaces.MapContainerI;

public class MatrixColOption extends JPanel implements COPanelI{
	private static final long serialVersionUID = -114753275862579394L;

	MapContainerI mc;
	
	public MatrixColOption(MapContainerI mc) {
		this.mc = mc;
	}
	
	@Override
	public void setMapContainer(MapContainerI mc) {
		this.mc = mc;
	}
	
	public void runColorize() {
		Configer.getInstance().getMenuCaller().waitStart();
		mc.changeColorizeByMatrix();
		Configer.getInstance().getMenuCaller().waitEnds();
	}

}
