# Supplementary material for: D-Light on promoters: a client-server system for the analysis and visualization of cis-regulatory elements
Source: BMC Bioinformatics. 2013 Apr 24;14:140. doi: 10.1186/1471-2105-14-140 (PMC3685601; doi:10.1186/1471-2105-14-140)
Supplement: Additional file 4 — Source code package. Source code of server and client. [file 1471-2105-14-140-S4.zip › dloprom-1.1-src/client_and_rmi/src/at/fh_hagenberg/dlight/viewer/components/option/ScoreColOption.java]

//	Copyright (C) 2010  D-Light Team, University of Salzburg /
//  Upper Austria University of Applied Science
//  
//  This program is free software: you can redistribute it and/or modify
//  it under the terms of the GNU General Public License as published by
//  the Free Software Foundation, either version 3 of the License, or
//  (at your option) any later version.
//
//  This program is distributed in the hope that it will be useful,
//  but WITHOUT ANY WARRANTY; without even the implied warranty of
//  MERCHANTABILITY or FITNESS FOR A PARTICULAR PURPOSE.  See the
//  GNU General Public License for more details.
//
//  You should have received a copy of the GNU General Public License
//  along with this program.  If not, see <http://www.gnu.org/licenses/>.

package at.fh_hagenberg.dlight.viewer.components.option;

import java.awt.GridBagConstraints;
import java.awt.GridLayout;
import java.awt.event.ActionEvent;
import java.awt.event.ActionListener;
import java.text.DecimalFormat;

import javax.swing.JButton;
import javax.swing.JFormattedTextField;
import javax.swing.JLabel;
import javax.swing.JPanel;
import javax.swing.text.DefaultFormatter;
import javax.swing.text.DefaultFormatterFactory;
import javax.swing.text.NumberFormatter;

import at.fh_hagenberg.dlight.config.Configer;
import at.fh_hagenberg.dlight.gui.elements.ColorComboBoxPanel;

import at.fh_hagenberg.dlight.viewer.interfaces.COPanelI;
import at.fh_hagenberg.dlight.viewer.interfaces.MapContainerI;

public class ScoreColOption extends JPanel implements COPanelI {
	private static final long serialVersionUID = 6673969075061348460L;

	MapContainerI mc;
	GridBagConstraints c = new GridBagConstraints();
	JFormattedTextField minValue;
	JFormattedTextField maxValue;
	ColorComboBoxPanel colorCb;

	public ScoreColOption(MapContainerI mc) {
		this.mc = mc;

		JPanel optionPanel = new JPanel(new GridLayout(4, 1));
		JPanel optionLabelPanel = new JPanel(new GridLayout(1, 2));
		JPanel scorePanel = new JPanel(new GridLayout(1, 2));
		JPanel colorPanel = new JPanel(new GridLayout(1, 1));
		JPanel btnPanel = new JPanel(new GridLayout(1, 2));

		optionLabelPanel.add(new JLabel("min. Value"), c);
		optionLabelPanel.add(new JLabel("max. Value"), c);
		optionPanel.add(optionLabelPanel);

//		DecimalFormat format = (DecimalFormat) DecimalFormat.getInstance();
//		format.setMinimumFractionDigits(2);
		minValue = new JFormattedTextField();
		minValue.setValue(new Double(Configer.DEFAULT_MIN_SCORE));
		scorePanel.add(minValue, c);
		maxValue = new JFormattedTextField();
		maxValue.setValue(new Double(Configer.DEFAULT_MAX_SCORE));
		scorePanel.add(maxValue, c);

		DefaultFormatter fmt = new NumberFormatter(new DecimalFormat(
				"#0.0##########"));
		fmt.setValueClass(minValue.getValue().getClass());
		DefaultFormatterFactory fmtFactory = new DefaultFormatterFactory(fmt,
				fmt, fmt);
		minValue.setFormatterFactory(fmtFactory);
		maxValue.setFormatterFactory(fmtFactory);		
		
		optionPanel.add(scorePanel);
		
		colorCb = new ColorComboBoxPanel();
		colorPanel.add(colorCb, c);
		optionPanel.add(colorPanel);

		JButton btnApply = new JButton("Apply");
		btnApply.addActionListener(new ActionListener() {

			@Override
			public void actionPerformed(ActionEvent e) {
				changeMapCol();
			}
		});

		btnPanel.add(btnApply);
		btnPanel.add(new JLabel(""));
		optionPanel.add(btnPanel);
	
		add(optionPanel);
	}

	@Override
	public void setMapContainer(MapContainerI mc) {
		this.mc = mc;
	}

	public void changeMapCol() {
		Configer.getInstance().getMenuCaller().waitStart();
		String selCols[] = colorCb.getSelectedColours();

		Double minVal = (Double) minValue.getValue();
		Double maxVal = (Double) maxValue.getValue();
		
		if (minVal > maxVal){
			Double minVal_ = minVal;
			minVal = maxVal;
			maxVal = minVal_;
			
			minValue.setValue(minVal);
			maxValue.setValue(maxVal);
		}

		mc.changeColorizeByScore(selCols[0], selCols[1], minVal, maxVal);
		Configer.getInstance().getMenuCaller().waitEnds();
	}
}
