# Supplementary material for: D-Light on promoters: a client-server system for the analysis and visualization of cis-regulatory elements
Source: BMC Bioinformatics. 2013 Apr 24;14:140. doi: 10.1186/1471-2105-14-140 (PMC3685601; doi:10.1186/1471-2105-14-140)
Supplement: Additional file 4 — Source code package. Source code of server and client. [file 1471-2105-14-140-S4.zip › dloprom-1.1-src/client_and_rmi/src/at/fh_hagenberg/dlight/viewer/components/GeneTable.java]

//	Copyright (C) 2010-2012  D-Light Team, University of Salzburg /
//  Upper Austria University of Applied Science
//  
//  This program is free software: you can redistribute it and/or modify
//  it under the terms of the GNU General Public License as published by
//  the Free Software Foundation, either version 3 of the License, or
//  (at your option) any later version.
//
//  This program is distributed in the hope that it will be useful,
//  but WITHOUT ANY WARRANTY; without even the implied warranty of
//  MERCHANTABILITY or FITNESS FOR A PARTICULAR PURPOSE.  See the
//  GNU General Public License for more details.
//
//  You should have received a copy of the GNU General Public License
//  along with this program.  If not, see <http://www.gnu.org/licenses/>.

package at.fh_hagenberg.dlight.viewer.components;

import java.awt.BorderLayout;
import java.awt.Toolkit;
import java.awt.datatransfer.StringSelection;
import java.awt.event.ActionEvent;
import java.awt.event.ActionListener;
import java.awt.event.MouseAdapter;
import java.awt.event.MouseEvent;
import java.io.File;
import java.io.FileNotFoundException;
import java.io.PrintWriter;
import java.util.ArrayList;
import java.util.Collections;
import java.util.HashMap;
import java.util.Iterator;
import java.util.TreeSet;

import javax.swing.JFileChooser;
import javax.swing.JLabel;
import javax.swing.JMenuItem;
import javax.swing.JOptionPane;
import javax.swing.JPanel;
import javax.swing.JPopupMenu;
import javax.swing.JProgressBar;
import javax.swing.JScrollPane;
import javax.swing.JTable;
import javax.swing.JTextField;
import javax.swing.ListSelectionModel;
import javax.swing.RowFilter;
import javax.swing.event.DocumentEvent;
import javax.swing.event.DocumentListener;
import javax.swing.event.ListSelectionEvent;
import javax.swing.event.ListSelectionListener;
import javax.swing.filechooser.FileFilter;
import javax.swing.table.TableModel;
import javax.swing.table.TableRowSorter;

import at.fh_hagenberg.dlight.config.Configer;
import at.fh_hagenberg.dlight.config.Messages;
import at.fh_hagenberg.dlight.gui.elements.FileExtensionFilter;
import at.fh_hagenberg.dlight.threads.FileDownloadThread;
import at.fh_hagenberg.dlight.threads.interfaces.CallBack;
import at.fh_hagenberg.dlight.viewer.ViewerPanel;
import at.fh_hagenberg.dlight.viewer.interfaces.MapContainerI;

public class GeneTable extends JPanel {
	private static final long serialVersionUID = -7498633179443929232L;

	private static final String CP_COMMAND = "Copy gene list";
	private static final String SV_COMMAND = "Save gene list";
	private static final String SV_COMMAND_INCL = "Save annotation list (csv)";
	private static final String SV_COMMAND_INCL_GFF = "Save annotation list (gff3)";
	private static final String SV_COMMAND_INCL_GFF_SEQ = "Save list + sequences (gff3)";

	JProgressBar progBar;
	private Object[][] geneList;
	private Object[] geneIdList;
	private JTextField tfFilter;
	private JLabel lFilter;
	private JTable taGenes;
	private String lastSelection = "";
	private ViewerPanel caller;
	private TableRowSorter<TableModel> sorter;
	private boolean acceptSelChange = false;
	private JMenuItem entrySv;
	private JMenuItem entrySvPos;
	private JMenuItem entrySvPosGff;
	private JMenuItem entrySvPosGffSeq;
	private MapContainerI mapContainer;

	private final JPopupMenu popmen = new JPopupMenu();

	public GeneTable(HashMap<String, HashMap<String, String>> geneHash,
			ViewerPanel caller, MapContainerI mapContainer) {
		this.caller = caller;
		this.caller.setGeneTable(this);

		this.mapContainer = mapContainer;
		createGeneList(geneHash);

		setLayout(new BorderLayout());

		taGenes = new JTable(geneList, new String[] { "ID", "Name" }) {
			private static final long serialVersionUID = -1763121655706072931L;

			@Override
			public boolean isCellEditable(int row, int column) {
				return false;
			}

			@Override
			public String getToolTipText(MouseEvent event) {

				String tip = null;
				java.awt.Point p = event.getPoint();
				int rowIndex = rowAtPoint(p);
				int colIndex = columnAtPoint(p);
				int realRowIndex = convertRowIndexToModel(rowIndex);
				int realColIndex = convertColumnIndexToModel(colIndex);

				tip = (String) geneList[realRowIndex][realColIndex];

				return tip;
			}
		};

		sorter = new TableRowSorter<TableModel>(taGenes.getModel());
		taGenes.setRowSorter(sorter);
		taGenes.setColumnSelectionAllowed(false);
		taGenes.setSelectionMode(ListSelectionModel.SINGLE_SELECTION);
		if (geneList.length > 0) {
			taGenes.setRowSelectionInterval(0, 0);
			selectionChanged();
		}

		taGenes.getSelectionModel().addListSelectionListener(
				new ListSelectionListener() {
					@Override
					public void valueChanged(ListSelectionEvent e) {
						selectionChanged();
					}
				});

		JScrollPane scrollTable = new JScrollPane(taGenes);

		add(scrollTable, BorderLayout.CENTER);

		JPanel pFilterOuter = new JPanel(new BorderLayout());
		lFilter = new JLabel("Filter");
		pFilterOuter.add(lFilter, BorderLayout.WEST);
		tfFilter = new JTextField();
		pFilterOuter.add(tfFilter, BorderLayout.CENTER);
		add(pFilterOuter, BorderLayout.NORTH);

		tfFilter.getDocument().addDocumentListener(new DocumentListener() {

			@Override
			public void removeUpdate(DocumentEvent e) {
				rowFilter();
			}

			@Override
			public void insertUpdate(DocumentEvent e) {
				rowFilter();
			}

			@Override
			public void changedUpdate(DocumentEvent e) {
				rowFilter();
			}
		});

		tfFilter.setToolTipText("showing " + sorter.getViewRowCount() + " of "
				+ geneList.length + " rows");
		lFilter.setToolTipText("showing " + sorter.getViewRowCount() + " of "
				+ geneList.length + " rows");

		ActionListener al = new ActionListener() {
			@Override
			public void actionPerformed(ActionEvent e) {
				copy(e);
			}
		};

		ActionListener alSv = new ActionListener() {
			@Override
			public void actionPerformed(ActionEvent e) {
				save(e);
			}
		};

		JMenuItem entryCp = new JMenuItem(CP_COMMAND);
		popmen.add(entryCp);
		entryCp.addActionListener(al);

		popmen.addSeparator();

		entrySv = new JMenuItem(SV_COMMAND);
		popmen.add(entrySv);
		entrySv.addActionListener(alSv);

		entrySvPos = new JMenuItem(SV_COMMAND_INCL);
		popmen.add(entrySvPos);
		entrySvPos.addActionListener(alSv);

		entrySvPosGff = new JMenuItem(SV_COMMAND_INCL_GFF);
		popmen.add(entrySvPosGff);
		entrySvPosGff.addActionListener(alSv);
		
		entrySvPosGffSeq = new JMenuItem(SV_COMMAND_INCL_GFF_SEQ);
		popmen.add(entrySvPosGffSeq);
		entrySvPosGffSeq.addActionListener(alSv);

		scrollTable.addMouseListener(new MouseAdapter() {
			@Override
			public void mouseReleased(MouseEvent me) {
				if (me.isPopupTrigger())
					popmen.show(me.getComponent(), me.getX(), me.getY());
			}

			@Override
			public void mousePressed(MouseEvent me) {
				if (me.isPopupTrigger())
					popmen.show(me.getComponent(), me.getX(), me.getY());
			}
		});

		taGenes.addMouseListener(new MouseAdapter() {
			@Override
			public void mouseReleased(MouseEvent me) {
				if (me.isPopupTrigger())
					popmen.show(me.getComponent(), me.getX(), me.getY());
			}

			@Override
			public void mousePressed(MouseEvent me) {
				if (me.isPopupTrigger())
					popmen.show(me.getComponent(), me.getX(), me.getY());
			}
		});

		progBar = new JProgressBar();
		add(progBar, BorderLayout.SOUTH);
	}

	private void createGeneList(
			HashMap<String, HashMap<String, String>> geneHash) {
		geneList = new Object[geneHash.keySet().size()][2];
		geneIdList = new Object[geneHash.keySet().size()];

		ArrayList<String> geneIds = new ArrayList<String>(geneHash.keySet());
		Collections.sort(geneIds);

		for (int i = 0; i < geneIds.size(); ++i) {
			geneList[i][0] = geneHash.get(geneIds.get(i)).get("acc");
			geneList[i][1] = geneHash.get(geneIds.get(i)).get("details");
			geneIdList[i] = geneHash.get(geneIds.get(i)).get("promotor_id");
		}
	}

	private void rowFilter() {
		RowFilter<TableModel, Object> rf = null;
		try {
			rf = RowFilter.regexFilter("(?i)" + tfFilter.getText());
		} catch (java.util.regex.PatternSyntaxException e) {
			return;
		}
		sorter.setRowFilter(rf);
		tfFilter.setToolTipText("showing " + sorter.getViewRowCount() + " of "
				+ geneList.length + " rows");
		lFilter.setToolTipText("showing " + sorter.getViewRowCount() + " of "
				+ geneList.length + " rows");
		
		if (taGenes.getSelectedRow() < 0) {
			caller.clearMap();
			lastSelection = "";
		} 
	}

	private void selectionChanged() {
		if (acceptSelChange) {
			if (taGenes.getSelectedRow() < 0) {
				return;
			}

			String geneId = (String) geneIdList[taGenes
					.convertRowIndexToModel(taGenes.getSelectedRow())];

			if (!lastSelection.equals(geneId)) {

				caller.geneChanged(geneId);

				lastSelection = geneId;
			}
		}
	}

	public Boolean selectGene(String geneId) {
		int index = getModelIndexForGeneId(geneId);
		if (index < 0) {
			return false;
		}

		taGenes.getSelectionModel().setSelectionInterval(index, index);

		return true;
	}

	public int getModelIndexForGeneId(String geneId) {
		for (int i = 0; i < geneIdList.length; ++i) {
			if (geneId == (String) geneIdList[i]) {
				return i;
			}
		}
		return -1;
	}

	public String getSelectedGeneId() {

		if (taGenes.getSelectedRow() < 0) {
			return "";
		}
		return (String) geneIdList[taGenes.convertRowIndexToModel(taGenes
				.getSelectedRow())];
	}

	public String getSelectedHeader() {
		if (taGenes.getSelectedRow() < 0) {
			return "";
		}
		return (String) geneList[taGenes.convertRowIndexToModel(taGenes
				.getSelectedRow())][0]
				+ " - "
				+ (String) geneList[taGenes.convertRowIndexToModel(taGenes
						.getSelectedRow())][1];

	}

	public void lockTable() {
		taGenes.setEnabled(false);
	}

	public void unlockTable() {
		taGenes.setEnabled(true);
	}

	/**
	 * @param acceptSelChange
	 *            the acceptSelChange to set
	 */
	public void setAcceptSelChange(boolean acceptSelChange) {
		this.acceptSelChange = acceptSelChange;
	}

	/**
	 * @return the acceptSelChange
	 */
	public boolean isAcceptSelChange() {
		return acceptSelChange;
	}

	private void copy(ActionEvent e) {
		if (e.getActionCommand().equals(CP_COMMAND)) {
			cpGeneList(this.caller);
		}
	}

	private void save(ActionEvent e) {
		if (e.getActionCommand().equals(SV_COMMAND)) {
			svGeneList(this.caller);
		} else if (e.getActionCommand().equals(SV_COMMAND_INCL)) {
			runAnnotationExport(mapContainer, false, false);
		} else if (e.getActionCommand().equals(SV_COMMAND_INCL_GFF)) {
			runAnnotationExport(mapContainer, true, false);
		} else if (e.getActionCommand().equals(SV_COMMAND_INCL_GFF_SEQ)) {
			runAnnotationExport(mapContainer, true, true);
		}
	}

	public void svGeneList(ViewerPanel vp) {
		Integer queryId = Integer.valueOf(vp.getQueryId());
		// ask for filename
		JFileChooser fc = new JFileChooser();
		FileFilter filterAscan = new FileExtensionFilter(Configer.CSV.replace(
				".", ""), new String[] { Configer.CSV });
		fc.setFileFilter(filterAscan);
		fc.setSelectedFile(new File(fc.getCurrentDirectory().getAbsolutePath()
				+ File.separator + "genelist_query_" + queryId + Configer.CSV));

		int status = fc.showSaveDialog(Configer.getInstance()
				.getMasterContainer());
		if (status == JFileChooser.APPROVE_OPTION) {
			progBar.setIndeterminate(true);
			lockContextMenu(false);
			// run export
			try {
				PrintWriter out = new PrintWriter(fc.getSelectedFile());
				HashMap<String, HashMap<String, String>> genes = vp.getGenes();
				out.println("ACC" + "\t" + "Name");
				TreeSet<String> sortedKeys = new TreeSet<String>(genes.keySet());

				for (Iterator<String> iter = sortedKeys.iterator(); iter
						.hasNext();) {
					String k = iter.next();
					out.println(genes.get(k).get("acc") + "\t"
							+ genes.get(k).get("details"));
				}
				out.close();
			} catch (FileNotFoundException e1) {
				JOptionPane.showMessageDialog(Configer.getInstance()
						.getMasterContainer(), Messages
						.EXPORT_GENE_LIST_FAILED(queryId, fc.getSelectedFile()
								.getAbsolutePath(), e1.getMessage())[1],
						Messages.EXPORT_GENE_LIST_FAILED(queryId, fc
								.getSelectedFile().getAbsolutePath(), e1
								.getMessage())[0], JOptionPane.ERROR_MESSAGE);
				e1.printStackTrace();
			}
			progBar.setIndeterminate(false);
			progBar.setValue(progBar.getMaximum() + 1);
			lockContextMenu(true);
		}
	}

	public void cpGeneList(ViewerPanel vp) {
		String cp = "";
		HashMap<String, HashMap<String, String>> genes = vp.getGenes();
		TreeSet<String> sortedKeys = new TreeSet<String>(genes.keySet());
		for (Iterator<String> iter = sortedKeys.iterator(); iter.hasNext();) {
			String k = iter.next();
			cp += genes.get(k).get("acc") + "\t" + genes.get(k).get("details")
					+ "\n";
		}

		try {
			Toolkit.getDefaultToolkit().getSystemClipboard()
					.setContents(new StringSelection(cp), null);
		} catch (Exception e2) {
		}
	}

	public void runAnnotationExport(MapContainerI mc, Boolean gff, Boolean gffSeq) {
		// ask if current gene or all genes
		Integer geneId = Integer.valueOf(mc.getCurrentSegment().getGeneId());
		String geneACC = ((ViewerPanel) mc.getParentContainer()).getGenes()
				.get(geneId.toString()).get("acc");

		Object[] options = { geneACC + " only", "All sequences" };

		int n = JOptionPane.showOptionDialog(Configer.getInstance()
				.getMasterContainer(), Messages
				.EXPORT_ANNOTATION_ALL_SEQ(geneACC)[1], Messages
				.EXPORT_ANNOTATION_ALL_SEQ(geneACC)[0],
				JOptionPane.YES_NO_OPTION, JOptionPane.QUESTION_MESSAGE, null,
				options, options[0]);

		ArrayList<Integer> geneIds = new ArrayList<Integer>();

		if (n == JOptionPane.NO_OPTION) {
			geneId = null;
			HashMap<String, HashMap<String, String>> genes = ((ViewerPanel) mc
					.getParentContainer()).getGenes();

			for (String k : genes.keySet()) {
				geneIds.add(Integer.parseInt(k));
			}
		} else {
			geneIds.add(geneId);
		}

		Integer queryId = Integer.valueOf(((ViewerPanel) mc
				.getParentContainer()).getQueryId());

		// ask for filename
		JFileChooser fc = new JFileChooser();

		if (gff) {
			FileFilter filterAscan = new FileExtensionFilter(
					Configer.GFF3.replace(".", ""),
					new String[] { Configer.GFF3 });
			fc.setFileFilter(filterAscan);
			fc.setSelectedFile(new File(fc.getCurrentDirectory()
					.getAbsolutePath()
					+ File.separator
					+ "query_"
					+ queryId
					+ Configer.GFF3));
		} else {
			FileFilter filterAscan = new FileExtensionFilter(
					Configer.CSV_ZIP.replace(".", ""),
					new String[] { Configer.CSV_ZIP });
			fc.setFileFilter(filterAscan);
			fc.setSelectedFile(new File(fc.getCurrentDirectory()
					.getAbsolutePath()
					+ File.separator
					+ "query_"
					+ queryId
					+ Configer.CSV_ZIP));
		}

		int status = fc.showSaveDialog(Configer.getInstance()
				.getMasterContainer());
		if (status == JFileChooser.APPROVE_OPTION) {

			// create thread
			progBar.setMinimum(0);
			progBar.setMaximum(geneIds.size());
			progBar.setIndeterminate(true);
			FileDownloadThread thr = new FileDownloadThread(fc
					.getSelectedFile().getAbsolutePath(),
					FileDownloadThread.ANNOTATION_QUERY, queryId, geneIds,
					new CallBack() {
						@Override
						public void call() {
							lockContextMenu(true);
							progBar.setIndeterminate(false);
						}
					}, progBar, gff, gffSeq, caller.showGenomicCoord());

			// start thread
			thr.start();

			lockContextMenu(false);

			if (geneId == null
					&& ((ViewerPanel) mc.getParentContainer()).getGenes()
							.size() > 1000) {
				JOptionPane.showMessageDialog(Configer.getInstance()
						.getMasterContainer(), Messages
						.EXPORT_ANNOTATION_ALL_WARNING()[1], Messages
						.EXPORT_ANNOTATION_ALL_WARNING()[0],
						JOptionPane.INFORMATION_MESSAGE);
			}

		}
	}
	
	public void setFilter(String filter) {
		tfFilter.setText(filter);
	}

	private void lockContextMenu(Boolean enable) {
		entrySv.setEnabled(enable);
		entrySvPos.setEnabled(enable);
		entrySvPosGff.setEnabled(enable);
	}
}
