# Supplementary material for: D-Light on promoters: a client-server system for the analysis and visualization of cis-regulatory elements
Source: BMC Bioinformatics. 2013 Apr 24;14:140. doi: 10.1186/1471-2105-14-140 (PMC3685601; doi:10.1186/1471-2105-14-140)
Supplement: Additional file 4 — Source code package. Source code of server and client. [file 1471-2105-14-140-S4.zip › dloprom-1.1-src/client_and_rmi/src/at/fh_hagenberg/dlight/viewer/components/CaptionPanel.java]

//	Copyright (C) 2010-2012  D-Light Team, University of Salzburg /
//  Upper Austria University of Applied Science
//  
//  This program is free software: you can redistribute it and/or modify
//  it under the terms of the GNU General Public License as published by
//  the Free Software Foundation, either version 3 of the License, or
//  (at your option) any later version.
//
//  This program is distributed in the hope that it will be useful,
//  but WITHOUT ANY WARRANTY; without even the implied warranty of
//  MERCHANTABILITY or FITNESS FOR A PARTICULAR PURPOSE.  See the
//  GNU General Public License for more details.
//
//  You should have received a copy of the GNU General Public License
//  along with this program.  If not, see <http://www.gnu.org/licenses/>.

/**
 * Holds an replaceable panel (CO stands for caption or optionPanel).
 * 
 */

package at.fh_hagenberg.dlight.viewer.components;

import java.awt.GridLayout;

import javax.swing.BorderFactory;
import javax.swing.JPanel;
import javax.swing.JScrollPane;
import javax.swing.border.TitledBorder;

import at.fh_hagenberg.dlight.viewer.interfaces.ViewerCaptionHolderI;

/**
 * @author Josef Laimer, 2010
 */
public class CaptionPanel extends JPanel implements ViewerCaptionHolderI {
	private static final long serialVersionUID = -4771494147292181338L;

	JPanel panelHolder;
	JPanel replPanel = null;
	private JScrollPane scrollPane;
	private TitledBorder tiBorder = BorderFactory.createTitledBorder("");
	
	public CaptionPanel() {
		setLayout(new GridLayout(1, 1));
		
		panelHolder = new JPanel();
		panelHolder.setLayout(new GridLayout(1,1));
		
		
		scrollPane = new JScrollPane(panelHolder);
		add(scrollPane);
		
		setBorder(tiBorder);
	}
	
	@Override
	public void replaceCOPanel(JPanel newPanel) {
		if (this.replPanel != null)
			panelHolder.remove(this.replPanel);
			
		this.replPanel = newPanel;
		panelHolder.add(this.replPanel);
		
		validate();
		repaint();
	}

	@Override
	public void setBorderText(String borderTitle) {
		tiBorder.setTitle(borderTitle);		
	}
}
