# Supplementary material for: D-Light on promoters: a client-server system for the analysis and visualization of cis-regulatory elements
Source: BMC Bioinformatics. 2013 Apr 24;14:140. doi: 10.1186/1471-2105-14-140 (PMC3685601; doi:10.1186/1471-2105-14-140)
Supplement: Additional file 4 — Source code package. Source code of server and client. [file 1471-2105-14-140-S4.zip › dloprom-1.1-src/client_and_rmi/src/at/fh_hagenberg/dlight/viewer/components/AnnotationList.java]

//	Copyright (C) 2010-2012 D-Light Team, University of Salzburg /
//  Upper Austria University of Applied Science
//  
//  This program is free software: you can redistribute it and/or modify
//  it under the terms of the GNU General Public License as published by
//  the Free Software Foundation, either version 3 of the License, or
//  (at your option) any later version.
//
//  This program is distributed in the hope that it will be useful,
//  but WITHOUT ANY WARRANTY; without even the implied warranty of
//  MERCHANTABILITY or FITNESS FOR A PARTICULAR PURPOSE.  See the
//  GNU General Public License for more details.
//
//  You should have received a copy of the GNU General Public License
//  along with this program.  If not, see <http://www.gnu.org/licenses/>.
package at.fh_hagenberg.dlight.viewer.components;

import java.awt.BorderLayout;
import java.awt.Component;
import java.awt.Toolkit;
import java.awt.datatransfer.StringSelection;
import java.awt.event.ActionEvent;
import java.awt.event.ActionListener;
import java.awt.event.MouseEvent;
import java.awt.event.MouseListener;
import java.io.FileNotFoundException;
import java.io.PrintWriter;
import java.util.ArrayList;
import java.util.HashMap;
import java.util.Iterator;
import java.util.TreeSet;

import javax.swing.JFileChooser;
import javax.swing.JMenuItem;
import javax.swing.JOptionPane;
import javax.swing.JPanel;
import javax.swing.JPopupMenu;
import javax.swing.JScrollPane;
import javax.swing.JTree;
import javax.swing.filechooser.FileFilter;
import javax.swing.tree.DefaultMutableTreeNode;
import javax.swing.tree.DefaultTreeCellRenderer;
import javax.swing.tree.DefaultTreeModel;

import at.fh_hagenberg.dlight.config.Configer;
import at.fh_hagenberg.dlight.config.Messages;
import at.fh_hagenberg.dlight.gui.elements.FileExtensionFilter;
import at.fh_hagenberg.dlight.viewer.data.Feature;
import at.fh_hagenberg.dlight.viewer.data.Segment;

public class AnnotationList extends JPanel implements MouseListener {
	private static final long serialVersionUID = 1211753849141128630L;

	private static final String CP_COMMAND = "Copy list";
	private static final String CP_COMMAND_INCL = "Copy list incl. positions";

	private static final String SV_COMMAND = "Save list";
	private static final String SV_COMMAND_INCL = "Save list incl. positions";

	private JTree annotationTree = null;
	private JScrollPane scp = null;
	private DlightNeoMapHolder map;
	private HashMap<DefaultMutableTreeNode, Feature> featureNodeMap = new HashMap<DefaultMutableTreeNode, Feature>();
	private HashMap<String, ArrayList<String>> curFeatures = new HashMap<String, ArrayList<String>>();

	private final JPopupMenu popmen = new JPopupMenu();

	public AnnotationList(DlightNeoMapHolder map) {
		this.map = map;
		setLayout(new BorderLayout());

		ActionListener al = new ActionListener() {
			@Override
			public void actionPerformed(ActionEvent e) {
				copy(e);
			}
		};

		ActionListener alSv = new ActionListener() {
			@Override
			public void actionPerformed(ActionEvent e) {
				save(e);
			}
		};

		JMenuItem entryCp = new JMenuItem(CP_COMMAND);
		popmen.add(entryCp);
		entryCp.addActionListener(al);

		JMenuItem entryCpPos = new JMenuItem(CP_COMMAND_INCL);
		popmen.add(entryCpPos);
		entryCpPos.addActionListener(al);

		popmen.addSeparator();

		JMenuItem entrySv = new JMenuItem(SV_COMMAND);
		popmen.add(entrySv);
		entrySv.addActionListener(alSv);

		JMenuItem entrySvPos = new JMenuItem(SV_COMMAND_INCL);
		popmen.add(entrySvPos);
		entrySvPos.addActionListener(alSv);

	}

	public void updateAnnotations(Segment segment) {
		featureNodeMap.clear();
		curFeatures.clear();
		DefaultMutableTreeNode rootnode = new DefaultMutableTreeNode();
		DefaultTreeModel treemodel = new DefaultTreeModel(rootnode);
		annotationTree = new JTree(treemodel);

		@SuppressWarnings("serial")
		DefaultTreeCellRenderer r = new DefaultTreeCellRenderer() {
			@Override
			public Component getTreeCellRendererComponent(JTree tree,
					Object value, boolean sel, boolean expanded, boolean leaf,
					int row, boolean hasFocus) {
				super.getTreeCellRendererComponent(tree, value, sel, expanded,
						leaf, row, hasFocus);
				setDisabledIcon(null);
				setIcon(null);
				return this;
			}
		};

		annotationTree.setCellRenderer(r);

		if (scp != null) {
			remove(scp);
		}

		scp = new JScrollPane(annotationTree);
		add(scp, BorderLayout.CENTER);
		annotationTree.addMouseListener(this);

		ArrayList<Feature> features = segment.getFeatures();
		HashMap<String, DefaultMutableTreeNode> annotationNodes = new HashMap<String, DefaultMutableTreeNode>();

		int point0 = 0;
		if (segment.getTSS_feature() != null) {
			point0 = segment.getTSS_feature().getStart() - 1;
		} else if (segment.getCSS_feature() != null) {
			point0 = segment.getCSS_feature().getStart() - 1;
		} else {
			int sequenceLength;
			if (segment.getSequence() == null) {
				sequenceLength = segment.getLastPosition();
			} else {
				sequenceLength = segment.getSequence().length();
			}
			point0 = sequenceLength + 1;
		}

		for (Feature feat : features) {
			String featName = feat.getTypeID();
			if (!feat.getLabel().equals("-")) {
				featName += " - " + feat.getLabel();
			}
			if (!annotationNodes.containsKey(featName)) {
				DefaultMutableTreeNode an = new DefaultMutableTreeNode(featName);
				annotationNodes.put(featName, an);
				curFeatures.put(featName, new ArrayList<String>());
			}

			int start = feat.getStart() - point0;
			int end = feat.getEnd() - point0;
			String ori = feat.getOrientation();

			if (Configer.getInstance().getGenomicCoords()) {
				if (segment.getStrand().equals("r")) {
					int seqlen = segment.getStop() - segment.getStart();
					int start_ = (seqlen - feat.getEnd()) + segment.getStart()
							+ 1;
					int end_ = (seqlen - feat.getStart()) + segment.getStart()
							+ 1;

					if (ori.equals("+")) {
						ori = "-";
					} else if (ori.equals("-")){
						ori = "+";
					} 
					start = start_;
					end = end_;
				} else {

					int start_ = feat.getStart() + segment.getStart() - 1;
					int end_ = feat.getEnd() + segment.getStart() - 1;
					start = start_;
					end = end_;
				}
			}

			String pos = "(" + start + ") - (" + end + ")";
			if (feat != segment.getCSS_feature()
					&& feat != segment.getTSS_feature()) {
				pos += " / " + ori;
			}
			curFeatures.get(featName).add(pos);
			DefaultMutableTreeNode pn = new DefaultMutableTreeNode(pos);
			annotationNodes.get(featName).add(pn);

			featureNodeMap.put(pn, feat);
		}

		TreeSet<String> sortedKeys = new TreeSet<String>(
				annotationNodes.keySet());

		for (Iterator<String> iter = sortedKeys.iterator(); iter.hasNext();) {
			String key = iter.next();
			rootnode.add(annotationNodes.get(key));
		}

		annotationTree.expandRow(0);
		annotationTree.setRootVisible(false);
	}

	@Override
	public void mouseClicked(MouseEvent e) {
	}

	@Override
	public void mousePressed(MouseEvent e) {
		if (e.isPopupTrigger())
			popmen.show(e.getComponent(), e.getX(), e.getY());
	}

	@Override
	public void mouseReleased(MouseEvent e) {
		if (e.isPopupTrigger()) {
			popmen.show(e.getComponent(), e.getX(), e.getY());
		} else if (e.getClickCount() > 1) {
			DefaultMutableTreeNode node = (DefaultMutableTreeNode) annotationTree
					.getLastSelectedPathComponent();
			if (featureNodeMap.containsKey(node)) {
				map.selectFeature(featureNodeMap.get(node));
			}
		}
	}

	@Override
	public void mouseEntered(MouseEvent e) {
	}

	@Override
	public void mouseExited(MouseEvent e) {
	}

	private void copy(ActionEvent e) {
		String cp = "";
		if (e.getActionCommand().equals(CP_COMMAND)) {
			cp = annotationList(false);
		} else if (e.getActionCommand().equals(CP_COMMAND_INCL)) {
			cp = annotationList(true);
		}
		try {
			Toolkit.getDefaultToolkit().getSystemClipboard()
					.setContents(new StringSelection(cp), null);
		} catch (Exception e2) {
		}
	}

	private void save(ActionEvent e) {
		// ask for filename
		JFileChooser fc = new JFileChooser();
		FileFilter filterTxt = new FileExtensionFilter(Configer.CSV.replace(
				".", ""), new String[] { Configer.CSV });
		fc.setFileFilter(filterTxt);

		int status = fc.showSaveDialog(this);
		if (status == JFileChooser.APPROVE_OPTION) {
			// run export
			try {
				PrintWriter out = new PrintWriter(fc.getSelectedFile());
				String cp = "";
				if (e.getActionCommand().equals(SV_COMMAND)) {
					cp = annotationList(false);
				} else if (e.getActionCommand().equals(SV_COMMAND_INCL)) {
					cp = annotationList(true);
				}
				out.print(cp);
				out.close();
			} catch (FileNotFoundException e1) {
				JOptionPane.showMessageDialog(Configer.getInstance()
						.getMasterContainer(), Messages.UNHANDLED_IO_ERROR(e1
						.getMessage())[1], Messages.UNHANDLED_IO_ERROR("")[0],
						JOptionPane.ERROR_MESSAGE);
				e1.printStackTrace();
			}
		}
	}

	private String annotationList(Boolean pos) {
		String cp = "";
		TreeSet<String> sortedKeys = new TreeSet<String>(curFeatures.keySet());

		if (pos) {
			// int maxSize = 0;
			// for (Iterator<String> iter = sortedKeys.iterator();
			// iter.hasNext();) {
			// String key = iter.next();
			// if (key.length() > maxSize) {
			// maxSize = key.length();
			// }
			// }
			// String formatString = "%-" + maxSize + "s";
			for (Iterator<String> iter = sortedKeys.iterator(); iter.hasNext();) {
				String key = iter.next();

				// cp += String.format(formatString, key);
				cp += key;

				ArrayList<String> positions = curFeatures.get(key);
				for (String p : positions) {
					cp += "\t" + p;
				}
				cp += "\n";
			}
		} else {
			for (Iterator<String> iter = sortedKeys.iterator(); iter.hasNext();) {
				String key = iter.next();
				cp += key + "\n";
			}
		}

		return cp;
	}
}
