# Supplementary material for: D-Light on promoters: a client-server system for the analysis and visualization of cis-regulatory elements
Source: BMC Bioinformatics. 2013 Apr 24;14:140. doi: 10.1186/1471-2105-14-140 (PMC3685601; doi:10.1186/1471-2105-14-140)
Supplement: Additional file 4 — Source code package. Source code of server and client. [file 1471-2105-14-140-S4.zip › dloprom-1.1-src/client_and_rmi/src/at/fh_hagenberg/dlight/viewer/components/caption/MatrixColCaption.java]

//	Copyright (C) 2010-2012  D-Light Team, University of Salzburg /
//  Upper Austria University of Applied Science
//  
//  This program is free software: you can redistribute it and/or modify
//  it under the terms of the GNU General Public License as published by
//  the Free Software Foundation, either version 3 of the License, or
//  (at your option) any later version.
//
//  This program is distributed in the hope that it will be useful,
//  but WITHOUT ANY WARRANTY; without even the implied warranty of
//  MERCHANTABILITY or FITNESS FOR A PARTICULAR PURPOSE.  See the
//  GNU General Public License for more details.
//
//  You should have received a copy of the GNU General Public License
//  along with this program.  If not, see <http://www.gnu.org/licenses/>.

package at.fh_hagenberg.dlight.viewer.components.caption;

import java.awt.BorderLayout;
import java.awt.Color;
import java.awt.Graphics;
import java.awt.Graphics2D;
import java.awt.GridLayout;
import java.awt.Image;
import java.awt.Toolkit;
import java.awt.datatransfer.Clipboard;
import java.awt.datatransfer.ClipboardOwner;
import java.awt.datatransfer.DataFlavor;
import java.awt.datatransfer.StringSelection;
import java.awt.datatransfer.Transferable;
import java.awt.datatransfer.UnsupportedFlavorException;
import java.awt.event.ActionEvent;
import java.awt.event.ActionListener;
import java.awt.event.MouseAdapter;
import java.awt.event.MouseEvent;
import java.awt.image.BufferedImage;
import java.awt.print.PrinterException;
import java.io.File;
import java.io.FileNotFoundException;
import java.io.IOException;
import java.io.PrintWriter;
import java.util.ArrayList;
import java.util.HashMap;
import java.util.Iterator;
import java.util.TreeSet;

import javax.imageio.ImageIO;
import javax.swing.JFileChooser;
import javax.swing.JLabel;
import javax.swing.JMenuItem;
import javax.swing.JOptionPane;
import javax.swing.JPanel;
import javax.swing.JPopupMenu;
import javax.swing.filechooser.FileFilter;

import com.affymetrix.genoviz.util.ComponentPagePrinter;

import at.fh_hagenberg.dlight.config.Configer;
import at.fh_hagenberg.dlight.config.Messages;
import at.fh_hagenberg.dlight.gui.elements.FileExtensionFilter;

import at.fh_hagenberg.dlight.viewer.interfaces.COPanelI;
import at.fh_hagenberg.dlight.viewer.interfaces.MapContainerI;

public class MatrixColCaption extends JPanel implements COPanelI,
		ClipboardOwner {
	private static final long serialVersionUID = -4711993067511012676L;

	private static final int COLUMNS = 1;
	private static final String CP_COMMAND = "Copy list";
	private static final String CP_COMMAND_INCL = "Copy list incl. RGB codes";
	private static final String CP_COMMAND_IMG = "Copy list as image";
	private static final String SV_COMMAND = "Save list";
	private static final String SV_COMMAND_INCL = "Save list incl. RGB codes";
	private static final String SV_COMMAND_IMG = "Save list as image";
	private static final String PRINT_COMMAND = "Print (PostScript)";

	private MapContainerI mc;
	private HashMap<String, Color> captions = new HashMap<String, Color>();
	private ArrayList<JLabel> labels;
	private JPanel captionsPanel;
	private ArrayList<JPanel> captionPanels;

	private final JPopupMenu popmen = new JPopupMenu();

	public MatrixColCaption(MapContainerI mc) {
		this.mc = mc;

		ActionListener al = new ActionListener() {
			public void actionPerformed(ActionEvent e) {
				copy(e);
			}
		};

		ActionListener alSv = new ActionListener() {
			@Override
			public void actionPerformed(ActionEvent e) {
				save(e);
			}
		};

		JMenuItem entryCp = new JMenuItem(CP_COMMAND);
		popmen.add(entryCp);
		entryCp.addActionListener(al);

		JMenuItem entryCpRgb = new JMenuItem(CP_COMMAND_INCL);
		popmen.add(entryCpRgb);
		entryCpRgb.addActionListener(al);

		JMenuItem entryCpImg = new JMenuItem(CP_COMMAND_IMG);
		popmen.add(entryCpImg);
		entryCpImg.addActionListener(al);

		popmen.addSeparator();

		JMenuItem entrySv = new JMenuItem(SV_COMMAND);
		popmen.add(entrySv);
		entrySv.addActionListener(alSv);

		JMenuItem entrySvRGB = new JMenuItem(SV_COMMAND_INCL);
		popmen.add(entrySvRGB);
		entrySvRGB.addActionListener(alSv);

		JMenuItem entrySvImg = new JMenuItem(SV_COMMAND_IMG);
		popmen.add(entrySvImg);
		entrySvImg.addActionListener(alSv);

		popmen.addSeparator();

		JMenuItem entrySvPost = new JMenuItem(PRINT_COMMAND);
		popmen.add(entrySvPost);
		entrySvPost.addActionListener(alSv);

		addMouseListener(new MouseAdapter() {
			@Override
			public void mouseReleased(MouseEvent me) {
				if (me.isPopupTrigger())
					popmen.show(me.getComponent(), me.getX(), me.getY());
			}

			@Override
			public void mousePressed(MouseEvent me) {
				if (me.isPopupTrigger())
					popmen.show(me.getComponent(), me.getX(), me.getY());
			}
		});
	}

	@Override
	public void setMapContainer(MapContainerI mc) {
		this.mc = mc;
	}

	public void addMatrixCaption(String matrixName, Color matrixColor) {
		captions.put(matrixName, matrixColor);
	}

	public void reset() {
		captions = new HashMap<String, Color>();
	}

	public void paintCaptions() {
		removeAll();
		labels = new ArrayList<JLabel>();
		captionPanels = new ArrayList<JPanel>();

		setLayout(new BorderLayout());

		captionsPanel = new JPanel(new GridLayout(
				(captions.keySet().size() / COLUMNS) + 1, COLUMNS));

		TreeSet<String> sortedKeys = new TreeSet<String>(captions.keySet());

		for (Iterator<String> iter = sortedKeys.iterator(); iter.hasNext();) {
			String key = iter.next();

			JPanel caption = new JPanel(new BorderLayout());

			ColorRect currRect = new ColorRect(captions.get(key));
			caption.add(currRect, BorderLayout.WEST);

			JLabel currLabel = new JLabel(" " + key);
			caption.add(currLabel, BorderLayout.CENTER);
			labels.add(currLabel);

			captionsPanel.add(caption);
			captionPanels.add(caption);
		}
		add(captionsPanel, BorderLayout.NORTH);

		setBackground(mc.getMap().getMapColor());

		validate();
		repaint();
	}

	@Override
	public void setBackground(Color bg) {
		super.setBackground(bg);
		if (captionsPanel != null)
			captionsPanel.setBackground(bg);
		if (captionPanels != null && captionPanels.size() > 0) {
			for (JPanel caption : captionPanels) {
				caption.setBackground(bg);
			}
		}

		if (labels != null) {
			if ((bg.getRed() + bg.getGreen() + bg.getBlue()) < 200) {
				for (JLabel label : labels) {
					label.setForeground(Color.white);
				}
			} else {
				for (JLabel label : labels) {
					label.setForeground(Color.black);
				}
			}
		}

	}

	private void copy(ActionEvent e) {
		if (e.getActionCommand().equals(CP_COMMAND)
				|| e.getActionCommand().equals(CP_COMMAND_INCL)) {
			String cp;
			if (e.getActionCommand().equals(CP_COMMAND)) {
				cp = annotationList(false);
			} else {
				cp = annotationList(true);
			}

			try {
				Toolkit.getDefaultToolkit().getSystemClipboard()
						.setContents(new StringSelection(cp), null);
			} catch (Exception e2) {
			}
		} else if (e.getActionCommand().equals(CP_COMMAND_IMG)) {
			int w = this.getWidth();
			int h = this.getHeight();
			BufferedImage bi = new BufferedImage(w, h,
					BufferedImage.TYPE_INT_RGB);
			Graphics2D g = bi.createGraphics();
			this.paint(g);

			TransferableImage trans = new TransferableImage(bi);
			Toolkit.getDefaultToolkit().getSystemClipboard()
					.setContents(trans, null);
		}
	}

	private void save(ActionEvent e) {

		if (e.getActionCommand().equals(PRINT_COMMAND)) {
			ComponentPagePrinter printer = new ComponentPagePrinter(this);
			try {
				printer.print();
			} catch (PrinterException e1) {
				e1.printStackTrace();
			}
		}

		if (e.getActionCommand().equals(SV_COMMAND_IMG)) {
			JFileChooser fc = new JFileChooser();
			String[] fileformats = ImageIO.getWriterFormatNames();
			for (int i = 0; i < fileformats.length; ++i) {
				FileFilter filter = new FileExtensionFilter(fileformats[i],
						new String[] { "." + fileformats[i] });
				fc.addChoosableFileFilter(filter);
			}
			int status = fc.showSaveDialog(this);

			if (status == JFileChooser.APPROVE_OPTION) {
				int w = this.getWidth();
				int h = this.getHeight();
				BufferedImage bi = new BufferedImage(w, h,
						BufferedImage.TYPE_INT_RGB);
				Graphics2D g = bi.createGraphics();
				this.paint(g);

				File file = fc.getSelectedFile();
				String path = file.getAbsolutePath();

				if (!fc.getFileFilter().accept(file)) {
					path += "."
							+ fc.getFileFilter().getDescription().toLowerCase();
				}

				file = new File(path);

				if (bi != null) {
					if (file.getParentFile().canWrite()) {
						try {
							ImageIO.write(bi, fc.getFileFilter()
									.getDescription(), file);

						} catch (Exception e1) {
							JOptionPane
									.showMessageDialog(Configer.getInstance()
											.getMasterContainer(),
											Messages.UNHANDLED_IO_ERROR(e1
													.getMessage())[1], Messages
													.UNHANDLED_IO_ERROR("")[0],
											JOptionPane.ERROR_MESSAGE);
							e1.printStackTrace();
						}
					} else {
						JOptionPane.showMessageDialog(this, "Can not write to "
								+ path + "!", "Write Error!",
								JOptionPane.ERROR_MESSAGE);
					}
				}
			}
		} else {
			// ask for filename
			JFileChooser fc = new JFileChooser();
			FileFilter filterTxt = new FileExtensionFilter(
					Configer.CSV.replace(".", ""),
					new String[] { Configer.CSV });
			fc.setFileFilter(filterTxt);

			int status = fc.showSaveDialog(this);
			if (status == JFileChooser.APPROVE_OPTION) {
				// run export
				try {
					PrintWriter out = new PrintWriter(fc.getSelectedFile());
					String cp = "";
					if (e.getActionCommand().equals(SV_COMMAND)) {
						cp = annotationList(false);
					} else if (e.getActionCommand().equals(SV_COMMAND_INCL)) {
						cp = annotationList(true);
					}
					out.print(cp);
					out.close();
				} catch (FileNotFoundException e1) {
					JOptionPane.showMessageDialog(Configer.getInstance()
							.getMasterContainer(), Messages
							.UNHANDLED_IO_ERROR(e1.getMessage())[1], Messages
							.UNHANDLED_IO_ERROR("")[0],
							JOptionPane.ERROR_MESSAGE);
					e1.printStackTrace();
				}
			}
		}
	}

	private String annotationList(Boolean rgb) {
		String cp = "";
		TreeSet<String> sortedKeys = new TreeSet<String>(captions.keySet());

		if (rgb) {
			for (Iterator<String> iter = sortedKeys.iterator(); iter.hasNext();) {
				String key = iter.next();

				
				String hex = Integer.toHexString(captions.get(key).getRGB() & 0xffffff);
				if (hex.length() < 6) {
				    hex = "0" + hex;
				}
				hex = "#" + hex;

				cp += key + "\t" + hex  + "\n";
			}
		} else {
			for (Iterator<String> iter = sortedKeys.iterator(); iter.hasNext();) {
				String key = iter.next();
				cp += key + "\n";
			}
		}

		return cp;
	}

	private class ColorRect extends JPanel {
		private static final long serialVersionUID = 4671817781418447924L;

		private Color c;

		public ColorRect(Color c) {
			this.c = c;
		}

		@Override
		public void paint(Graphics g) {
			g.setColor(c);
			g.fillRect(3, 3, 8, 8);
		}
	}

	public static class TransferableImage implements Transferable {

		Image i;

		public TransferableImage(Image i) {
			this.i = i;
		}

		public Object getTransferData(DataFlavor flavor)
				throws UnsupportedFlavorException, IOException {
			if (flavor.equals(DataFlavor.imageFlavor) && i != null) {
				return i;
			} else {
				throw new UnsupportedFlavorException(flavor);
			}
		}

		public DataFlavor[] getTransferDataFlavors() {
			DataFlavor[] flavors = new DataFlavor[1];
			flavors[0] = DataFlavor.imageFlavor;
			return flavors;
		}

		public boolean isDataFlavorSupported(DataFlavor flavor) {
			DataFlavor[] flavors = getTransferDataFlavors();
			for (int i = 0; i < flavors.length; i++) {
				if (flavor.equals(flavors[i])) {
					return true;
				}
			}

			return false;
		}
	}

	@Override
	public void lostOwnership(Clipboard clipboard, Transferable contents) {

	}
}
