# Supplementary material for: D-Light on promoters: a client-server system for the analysis and visualization of cis-regulatory elements
Source: BMC Bioinformatics. 2013 Apr 24;14:140. doi: 10.1186/1471-2105-14-140 (PMC3685601; doi:10.1186/1471-2105-14-140)
Supplement: Additional file 4 — Source code package. Source code of server and client. [file 1471-2105-14-140-S4.zip › dloprom-1.1-src/client_and_rmi/src/at/fh_hagenberg/dlight/viewer/components/OpenBrowser.java]

//	Copyright (C) 2010-2012 D-Light Team, University of Salzburg /
//  Upper Austria University of Applied Science
//  
//  This program is free software: you can redistribute it and/or modify
//  it under the terms of the GNU General Public License as published by
//  the Free Software Foundation, either version 3 of the License, or
//  (at your option) any later version.
//
//  This program is distributed in the hope that it will be useful,
//  but WITHOUT ANY WARRANTY; without even the implied warranty of
//  MERCHANTABILITY or FITNESS FOR A PARTICULAR PURPOSE.  See the
//  GNU General Public License for more details.
//
//  You should have received a copy of the GNU General Public License
//  along with this program.  If not, see <http://www.gnu.org/licenses/>.
package at.fh_hagenberg.dlight.viewer.components;

import java.awt.Component;

import javax.swing.*;

import at.fh_hagenberg.dlight.config.Messages;

//class adapted from
//http://www.roseindia.net/tutorial/java/swing/openBrowser.html
public class OpenBrowser {
        public static void openURL(String url, Component caller) {
                String osName = System.getProperty("os.name");
                try {
                        if (osName.toLowerCase().startsWith("windows"))
                                Runtime.getRuntime().exec(
                                                "rundll32 url.dll,FileProtocolHandler " + url);
                        else {
                                String[] browsers = { "firefox", "opera", "konqueror",
                                                "epiphany", "mozilla", "netscape" };
                                String browser = null;
                                for (int count = 0; count < browsers.length && browser == null; count++)
                                        if (Runtime.getRuntime().exec(
                                                        new String[] { "which", browsers[count] })
                                                        .waitFor() == 0)
                                                browser = browsers[count];
                                Runtime.getRuntime().exec(new String[] { browser, url });
                        }
                } catch (Exception e) {
					JOptionPane.showMessageDialog(caller, Messages.CANNOT_OPEN_LINK(url)[1]							
							,  Messages.CANNOT_OPEN_LINK(url)[0],
							JOptionPane.ERROR_MESSAGE);

                	
                }
        }
}
