# Supplementary material for: D-Light on promoters: a client-server system for the analysis and visualization of cis-regulatory elements
Source: BMC Bioinformatics. 2013 Apr 24;14:140. doi: 10.1186/1471-2105-14-140 (PMC3685601; doi:10.1186/1471-2105-14-140)
Supplement: Additional file 4 — Source code package. Source code of server and client. [file 1471-2105-14-140-S4.zip › dloprom-1.1-src/client_and_rmi/src/at/fh_hagenberg/dlight/viewer/components/DlightNeoMapHolder.java]

//	Copyright (C) 2010-2012  D-Light Team, University of Salzburg /
//  Upper Austria University of Applied Science
//  
//  This program is free software: you can redistribute it and/or modify
//  it under the terms of the GNU General Public License as published by
//  the Free Software Foundation, either version 3 of the License, or
//  (at your option) any later version.
//
//  This program is distributed in the hope that it will be useful,
//  but WITHOUT ANY WARRANTY; without even the implied warranty of
//  MERCHANTABILITY or FITNESS FOR A PARTICULAR PURPOSE.  See the
//  GNU General Public License for more details.
//
//  You should have received a copy of the GNU General Public License
//  along with this program.  If not, see <http://www.gnu.org/licenses/>.

/**
 * Implementation of a JPanel which provides a NeoMap (GenoViz SDK -
 * http://genoviz.sourceforge.net/ ). Based on demo example.
 */
package at.fh_hagenberg.dlight.viewer.components;

import java.awt.BorderLayout;
import java.awt.Color;
import java.awt.Dimension;
import java.awt.Font;
import java.awt.Graphics2D;
import java.awt.Image;
import java.awt.Point;
import java.awt.Rectangle;
import java.awt.Toolkit;
import java.awt.datatransfer.StringSelection;
import java.awt.event.ActionEvent;
import java.awt.event.ActionListener;
import java.awt.event.AdjustmentEvent;
import java.awt.event.AdjustmentListener;
import java.awt.event.ComponentEvent;
import java.awt.event.ComponentListener;
import java.awt.event.MouseEvent;
import java.awt.event.MouseListener;
import java.awt.image.BufferedImage;
import java.awt.print.PrinterException;
import java.io.File;
import java.rmi.NotBoundException;
import java.rmi.RemoteException;
import java.rmi.registry.LocateRegistry;
import java.rmi.registry.Registry;
import java.util.ArrayList;
import java.util.Collections;
import java.util.Enumeration;
import java.util.HashMap;
import java.util.Iterator;
import java.util.List;
import java.util.Vector;

import javax.imageio.ImageIO;
import javax.swing.JCheckBoxMenuItem;
import javax.swing.JComponent;
import javax.swing.JEditorPane;
import javax.swing.JFileChooser;
import javax.swing.JLabel;
import javax.swing.JMenu;
import javax.swing.JMenuBar;
import javax.swing.JMenuItem;
import javax.swing.JOptionPane;
import javax.swing.JPanel;
import javax.swing.JPopupMenu;
import javax.swing.JSlider;
import javax.swing.UIManager;

import javax.swing.filechooser.FileFilter;
import javax.swing.text.html.HTMLDocument;

import at.fh_hagenberg.dlight.config.Configer;
import at.fh_hagenberg.dlight.data.ServerCommunicator;
import at.fh_hagenberg.dlight.gui.UserInformation;
import at.fh_hagenberg.dlight.gui.elements.DlightHyperlinkListener;
import at.fh_hagenberg.dlight.gui.elements.FileExtensionFilter;
import at.fh_hagenberg.dlight.gui.interfaces.AnnotationMessageProducer;
import at.fh_hagenberg.dlight.gui.panels.AnnotationMessage;
import at.fh_hagenberg.dlight.gui.panels.MessagePanel;
import at.fh_hagenberg.dlight.rmi.common.DlightRmi;
import at.fh_hagenberg.dlight.threads.FileDownloadThread;
import at.fh_hagenberg.dlight.threads.interfaces.CallBack;
import at.fh_hagenberg.dlight.viewer.ViewerPanel;
import at.fh_hagenberg.dlight.viewer.components.caption.ClassColCaption;
import at.fh_hagenberg.dlight.viewer.components.caption.MatrixColCaption;
import at.fh_hagenberg.dlight.viewer.components.caption.NoneColCaption;
import at.fh_hagenberg.dlight.viewer.components.caption.ScoreColCaption;
import at.fh_hagenberg.dlight.viewer.components.caption.MatrixColCaption.TransferableImage;
import at.fh_hagenberg.dlight.viewer.components.option.ClassColOption;
import at.fh_hagenberg.dlight.viewer.components.option.MatrixColOption;
import at.fh_hagenberg.dlight.viewer.components.option.NoneColOption;
import at.fh_hagenberg.dlight.viewer.components.option.ScoreColOption;
import at.fh_hagenberg.dlight.viewer.data.Feature;
import at.fh_hagenberg.dlight.viewer.data.FeatureDataAdapter;
import at.fh_hagenberg.dlight.viewer.data.MatrixColorizer;
import at.fh_hagenberg.dlight.viewer.data.ScoreColorizer;
import at.fh_hagenberg.dlight.viewer.data.Segment;
import at.fh_hagenberg.dlight.viewer.interfaces.COPanelI;
import at.fh_hagenberg.dlight.viewer.interfaces.MapContainerI;
import at.fh_hagenberg.dlight.viewer.interfaces.ViewerCaptionHolderI;

import com.affymetrix.genoviz.awt.AdjustableJSlider;
import com.affymetrix.genoviz.bioviews.GlyphI;
import com.affymetrix.genoviz.bioviews.MapGlyphFactory;
import com.affymetrix.genoviz.bioviews.SceneI;
import com.affymetrix.genoviz.event.NeoMouseEvent;
import com.affymetrix.genoviz.event.NeoRubberBandEvent;
import com.affymetrix.genoviz.event.NeoRubberBandListener;
import com.affymetrix.genoviz.glyph.AxisGlyph;
import com.affymetrix.genoviz.glyph.SequenceGlyph;
import com.affymetrix.genoviz.util.ComponentPagePrinter;
import com.affymetrix.genoviz.widget.NeoMap;
import com.affymetrix.genoviz.widget.NeoMapI;

/**
 * @author Josef Laimer, 2010
 */
public class DlightNeoMapHolder extends JPanel implements MouseListener,
		ActionListener, NeoRubberBandListener, MapContainerI,
		AdjustmentListener, AnnotationMessageProducer {
	private static final long serialVersionUID = -4226187637792589699L;

	public static final int SELECT_OUTLINE = SceneI.SELECT_OUTLINE;
	public static final int SELECT_NONE = SceneI.SELECT_NONE;
	public static final int SELECT_FILL = SceneI.SELECT_FILL;

	public static final int CONSTRAIN_MIDDLE = NeoMap.CONSTRAIN_MIDDLE;
	public static final int CONSTRAIN_START = NeoMap.CONSTRAIN_START;
	public static final int CONSTRAIN_END = NeoMap.CONSTRAIN_END;

	public static final int NONE_COLORIZE = 0;
	public static final int SCORE_COLORIZE = 1;
	public static final int MATRIX_COLORIZE = 2;
	public static final int CLASS_COLORIZE = 3;

	private static final String CP_COMMAND = "Copy annotation list (csv)";
	private static final String CP_COMMAND_SEQ = "Copy sequence";
	private static final String CP_COMMAND_IMG = "Copy image";
	private static final String SV_COMMAND = "Save annotation list (csv)";
	private static final String SV_COMMAND_GFF = "Save annotation list (gff3)";
	private static final String SV_COMMAND_GFF_SEQ = "Save list + sequence (gff3)";
	private static final String SV_COMMAND_IMG = "Save image";
	private static final String PRINT_COMMAND = "Print (PostScript)";

	private static final String GENOMIC_COOR = "Show genomic coordinates";
	private static final String TSS_COOR = "Show coordinates relative to TSS";
	private static final String SHOW_METHOD = "Show/hide features from method";

	private static final String FILTER_UPPER = "Filter homologs in upper panel";
	private static final String FILTER_LOWER = "Filter homologs in lower panel";

	private NeoMap map; // container that contains the features (annotations
	// ...)
	private ArrayList<SequenceGlyph> currSequenceGlyph;
	private ArrayList<SequenceGlyph> currSelectedSequnceGlyph;
	private ViewerCaptionHolderI captionPanel; // caption panel
	private JPanel mainContainer; // container in which the NeoMap will be
	// placed.

	// menu points
	private JMenu mEdit;
	private JMenuItem miHide, miHideAll, miUnhide;

	// size (default Values - see getter and setter)
	private int pixelWidth = 600;
	private int pixelHeight = 200;
	private int seqStart = 0;
	private int seqEnd = 1000;
	private int offsetStart = -100;// -100;
	private int offsetEnd = 100;// 100;

	private int subseqOverhang = 100;

	private double offsetStartCurr = offsetStart;
	private double offsetEndCurr = offsetEnd;

	// hidden features
	private Vector<GlyphI> hidden = new Vector<GlyphI>();

	// selection (default values - see getter and setter)
	private Color selectionColor = Color.red;
	private int selectionType = SceneI.SELECT_OUTLINE;

	// // zooming (default values - see getter and setter)
	// private int zoomTypeX = NeoMap.CONSTRAIN_MIDDLE;
	// private int zoomTypeY = NeoMap.CONSTRAIN_MIDDLE;

	// background (default values - see getter and setter)
	private Image backgroundImage = null;
	@SuppressWarnings("unused")
	private Color nicePaleBlue = new Color(180, 250, 250);
	private Color darkGray = new Color(64, 64, 64);// default color
	private Color defaultColor = darkGray;

	// neo map options
	private boolean rubberbanding = false; // if you set this true, you have to
	// handle with multiselections

	// option and caption panels
	private HashMap<Integer, JPanel> colorizePanels = new HashMap<Integer, JPanel>();
	private HashMap<Integer, JPanel> captionPanels = new HashMap<Integer, JPanel>();

	private AxisGlyph currAxis;
	private boolean viewBuffer = false;

	// for map tooltip
	JPanel pMapTooltip;
	JLabel lMapTooltip;

	// others
	private Segment currSegment;
	private ArrayList<GlyphI> currSelection = new ArrayList<GlyphI>();
	private Color annotationColor = Color.gray;
	private boolean colByMatrixId = false;
	private JEditorPane header;
	private JComponent parentContainer;

	private DlightHyperlinkListener hyperListener;

	FeatureDataAdapter adapter = new FeatureDataAdapter(); // data adapter

	private boolean firstStart = true;
	private boolean repaintMode = false;

	private AdjustableJSlider xzoomer;

	private final JPopupMenu popmen = new JPopupMenu();
	JMenuItem entryGenomicCoor = new JMenuItem(GENOMIC_COOR);
	JMenuItem entryTSSCoor = new JMenuItem(TSS_COOR);
	JMenuItem entryCpSeq = new JMenuItem(CP_COMMAND_SEQ);
	JMenuItem entryCp = new JMenuItem(CP_COMMAND);
	JMenuItem entryCpImg = new JMenuItem(CP_COMMAND_IMG);
	JMenuItem entrySv = new JMenuItem(SV_COMMAND);
	JMenuItem entrySvGff = new JMenuItem(SV_COMMAND_GFF);
	JMenuItem entrySvGffSeq = new JMenuItem(SV_COMMAND_GFF_SEQ);
	JMenuItem entrySvImg = new JMenuItem(SV_COMMAND_IMG);
	JMenuItem entryPrt = new JMenuItem(PRINT_COMMAND);
	JMenu entryShowMethod = new JMenu(SHOW_METHOD);

	private Boolean showGenomicCoor = false;

	// sibling filtering
	JMenuItem filterSibling = null;
	String siblingFilter = "";
	
	// =====================================================================
	// Constructors
	// ============

	/**
	 * @param pixelWidth
	 * @param pixelHeight
	 * @param seqStart
	 * @param seqEnd
	 * @param offsetStart
	 * @param offsetEnd
	 * @param propertiesPanel
	 */
	public DlightNeoMapHolder(int pixelWidth, int pixelHeight, int seqStart,
			int seqEnd, int offsetStart, int offsetEnd,
			ViewerCaptionHolderI captionPanel, JComponent parentContainer) {
		super();
		this.pixelWidth = pixelWidth;
		this.pixelHeight = pixelHeight;
		this.seqStart = seqStart;
		this.seqEnd = seqEnd;
		this.offsetStart = offsetStart;
		this.offsetEnd = offsetEnd;
		this.setCaptionPanel(captionPanel);
		this.parentContainer = parentContainer;
		init();
	}

	public DlightNeoMapHolder(ViewerCaptionHolderI captionPanel,
			JComponent parentContainer) {
		super();
		this.captionPanel = captionPanel;
		this.parentContainer = parentContainer;
		init();
	}

	/**
	 * Helper method for constructor.
	 */
	@SuppressWarnings({ "static-access", "serial" })
	private void init() {
		/**
		 * Setting up Panel
		 */

		setLayout(new BorderLayout());
		setSize(pixelWidth, pixelHeight);

		// setting up tooltips for map
		lMapTooltip = new JLabel();
		lMapTooltip.setHorizontalAlignment(JLabel.CENTER);
		lMapTooltip.setBorder(UIManager.getBorder("ToolTip.border"));
		pMapTooltip = new JPanel(new BorderLayout());
		pMapTooltip.setOpaque(true);
		pMapTooltip.setBackground(UIManager.getColor("ToolTip.background"));
		pMapTooltip.add(lMapTooltip);
		// setting up map
		map = new NeoMap(true, true) {
			@Override
			public void mouseMoved(MouseEvent e) {
				mapMouseMoved(e);
				super.mouseMoved(e);
			}
		};

		// map.getView().setBuffered(true);
		map.setMapColor(defaultColor);
		map.setRubberBandBehavior(rubberbanding);

		// pointer precision
		map.setPixelFuzziness(0);

		/**
		 * Selection: Use the NeoMap's built-in selection behavior. Specify
		 * selection appearance and color.
		 */
		map.setSelectionEvent(NeoMap.ON_MOUSE_DOWN);
		map.setSelectionAppearance(selectionType);
		map.setSelectionColor(selectionColor);

		/**
		 * Size: Setting the coordinates of the linear map. Setting the range of
		 * possible offset values.
		 */
		map.setMapRange(seqStart, seqEnd);
		map.setMapOffset(offsetStart, offsetEnd);

		/**
		 * Zooming: Setting the zoomer of the map.
		 */
		xzoomer = new AdjustableJSlider(JSlider.HORIZONTAL);
		AdjustableJSlider yzoomer = new AdjustableJSlider(JSlider.VERTICAL);

		xzoomer.addAdjustmentListener(this);

		map.setZoomer(map.X, xzoomer);
		map.setZoomer(map.Y, yzoomer);

		// Adding ground-axis:
		currAxis = map.addAxis(0);

		// map add adapter
		adapter.setColor(annotationColor);
		map.addDataAdapter(adapter);

		// add header
		hyperListener = new DlightHyperlinkListener();
		JPanel pHeader = new JPanel(new BorderLayout());
		header = new JEditorPane();
		header.addMouseListener(this);

		header.setBorder(null);
		header.setContentType("text/html");
		header.setText("unknown");
		header.setOpaque(false);
		header.addHyperlinkListener(hyperListener);
		header.setEditable(false);

		Font font = Configer.FONT_SLIM_LABEL;
		String bodyRule = "body { font-family: " + font.getFamily() + "; "
				+ "font-size: " + font.getSize() + "pt; }";

		try {
			((HTMLDocument) header.getDocument()).getStyleSheet().addRule(
					bodyRule);
		} catch (Exception e) {
		}

		pHeader.add(new JLabel(" "), BorderLayout.WEST);
		pHeader.add(header, BorderLayout.CENTER);

		pHeader.add(header, BorderLayout.CENTER);
		pHeader.addMouseListener(this);

		add(pHeader, BorderLayout.NORTH);

		// setup menu
		setupMenu();

		// Adding map to container.
		mainContainer = new JPanel(new BorderLayout());
		// lWait.setForeground(Configer.COLOR_WARNING_LABEL);
		// mainContainer.add(lWait, BorderLayout.CENTER);
		mainContainer.add(xzoomer, BorderLayout.NORTH);
		mainContainer.add(yzoomer, BorderLayout.WEST);

		// mainContainer.add(pMapTooltip);
		if (parentContainer != null)
			parentContainer.add(pMapTooltip);
		else
			mainContainer.add(pMapTooltip);
		// Adding main container.
		add(mainContainer, BorderLayout.CENTER);

		map.addMouseListener(this);
		map.addRubberBandListener(this);
		// init caption and option panels
		captionPanels.put(NONE_COLORIZE, new NoneColCaption());
		captionPanels.put(CLASS_COLORIZE, new ClassColCaption());
		captionPanels.put(MATRIX_COLORIZE, new MatrixColCaption(this));
		captionPanels.put(SCORE_COLORIZE, new ScoreColCaption());

		colorizePanels.put(NONE_COLORIZE, new NoneColOption(this));
		colorizePanels.put(CLASS_COLORIZE, new ClassColOption());
		colorizePanels.put(MATRIX_COLORIZE, new MatrixColOption(this));
		colorizePanels.put(SCORE_COLORIZE, new ScoreColOption(this));

		// set starting caption and option panel
		colByMatrixId = true;
		captionPanel.replaceCOPanel(captionPanels.get(MATRIX_COLORIZE));
		captionPanel.setBorderText("Colorized by Annotation-IDs");
		adapter.setMatrixColorizer(new MatrixColorizer(
				(MatrixColCaption) captionPanels.get(MATRIX_COLORIZE)));
		adapter.setColType(MATRIX_COLORIZE);

		// captionPanel.replaceCOPanel(captionPanels.get(NONE_COLORIZE));
		// adapter.setColType(NONE_COLORIZE);

		// this validateTree leads to frozen gui
		// validateTree();
		// repaint();

		addComponentListener(new ComponentListener() {

			@Override
			public void componentShown(ComponentEvent e) {
			}

			@Override
			public void componentResized(ComponentEvent e) {
				map.updateWidget();
			}

			@Override
			public void componentMoved(ComponentEvent e) {
			}

			@Override
			public void componentHidden(ComponentEvent e) {
			}
		});

		map.getScroller(NeoMapI.X).addAdjustmentListener(this);

		ActionListener al = new ActionListener() {
			@Override
			public void actionPerformed(ActionEvent e) {
				if (e.getActionCommand().equals(CP_COMMAND_SEQ)) {
					currSegment.getSequence();
					try {
						Toolkit.getDefaultToolkit()
								.getSystemClipboard()
								.setContents(
										new StringSelection(
												currSegment.getSequence()),
										null);
					} catch (Exception e2) {
					}
				} else if (e.getActionCommand().equals(CP_COMMAND)) {
					Integer geneId = Integer.valueOf(currSegment.getGeneId());
					Integer queryId = Integer
							.valueOf(((ViewerPanel) getParentContainer())
									.getQueryId());
					String result = ServerCommunicator.printAnnotations(
							UserInformation.getInstance().getUserid(), queryId,
							geneId, false, showGenomicCoor);

					try {
						Toolkit.getDefaultToolkit().getSystemClipboard()
								.setContents(new StringSelection(result), null);
					} catch (Exception e2) {
					}

				} else if (e.getActionCommand().equals(CP_COMMAND_IMG)) {
					copyImage();
				}
			}
		};

		ActionListener alSv = new ActionListener() {
			@Override
			public void actionPerformed(ActionEvent e) {
				Boolean gff = e.getActionCommand().equals(SV_COMMAND_GFF)
						|| e.getActionCommand().equals(SV_COMMAND_GFF_SEQ);
				if (e.getActionCommand().equals(SV_COMMAND) || gff) {
					ArrayList<Integer> geneIds = new ArrayList<Integer>();
					Integer geneId = Integer.valueOf(currSegment.getGeneId());
					geneIds.add(geneId);
					String geneACC = ((ViewerPanel) getParentContainer())
							.getGenes().get(geneId.toString()).get("acc");

					Integer queryId = Integer
							.valueOf(((ViewerPanel) getParentContainer())
									.getQueryId());

					// ask for filename
					JFileChooser fc = new JFileChooser();
					if (gff) {
						FileFilter filterAscan = new FileExtensionFilter(
								Configer.GFF3.replace(".", ""),
								new String[] { Configer.GFF3 });
						fc.setFileFilter(filterAscan);
						fc.setSelectedFile(new File(fc.getCurrentDirectory()
								.getAbsolutePath()
								+ File.separator
								+ "query_"
								+ queryId + "_" + geneACC + Configer.GFF3));
					} else {
						FileFilter filterAscan = new FileExtensionFilter(
								Configer.CSV.replace(".", ""),
								new String[] { Configer.CSV });
						fc.setFileFilter(filterAscan);
						fc.setSelectedFile(new File(fc.getCurrentDirectory()
								.getAbsolutePath()
								+ File.separator
								+ "query_"
								+ queryId + "_" + geneACC + Configer.CSV));
					}
					int status = fc.showSaveDialog(Configer.getInstance()
							.getMasterContainer());

					if (status == JFileChooser.APPROVE_OPTION) {
						// create thread
						FileDownloadThread thr = new FileDownloadThread(fc
								.getSelectedFile().getAbsolutePath(),
								FileDownloadThread.ANNOTATION_QUERY, queryId,
								geneIds, new CallBack() {
									@Override
									public void call() {
									}
								}, null, gff, e.getActionCommand().equals(
										SV_COMMAND_GFF_SEQ), showGenomicCoor);

						// start thread
						thr.start();
					}

				} else if (e.getActionCommand().equals(SV_COMMAND_GFF)) {
					// TODO
				} else if (e.getActionCommand().equals(SV_COMMAND_IMG)) {
					SaveImage();
				}
			}
		};

		ActionListener alPr = new ActionListener() {
			public void actionPerformed(ActionEvent e) {
				Print();
			}
		};

		ActionListener alCo = new ActionListener() {
			@Override
			public void actionPerformed(ActionEvent e) {
				switchCoordSystem(e);
			}
		};

		popmen.add(entryTSSCoor);
		entryTSSCoor.addActionListener(alCo);

		popmen.add(entryGenomicCoor);
		entryGenomicCoor.addActionListener(alCo);

		// if (Configer.getInstance().getGenomicCoords()) {
		// entryGenomicCoor.setEnabled(false);
		// } else {
		// entryTSSCoor.setEnabled(false);
		// }

		popmen.addSeparator();
		
		popmen.add(entryShowMethod);
		entryShowMethod.setEnabled(false);
		popmen.addSeparator();

		if (this.parentContainer instanceof ViewerPanel) {

			ActionListener afilter = new ActionListener() {

				@Override
				public void actionPerformed(ActionEvent e) {
					((ViewerPanel) parentContainer)
							.setSiblingsFilter(siblingFilter);
				}
			};

			if (((ViewerPanel) this.parentContainer).getViewerId() == ViewerPanel.E_ViewerId.FIRST) {
				filterSibling = new JMenuItem(FILTER_LOWER);
				popmen.add(filterSibling);
				filterSibling.addActionListener(afilter);
				popmen.addSeparator();
			} else if (((ViewerPanel) this.parentContainer).getViewerId() == ViewerPanel.E_ViewerId.SECOND) {
				filterSibling = new JMenuItem(FILTER_UPPER);
				popmen.add(filterSibling);
				filterSibling.addActionListener(afilter);
				popmen.addSeparator();
			}
		}

		popmen.add(entryCpSeq);
		entryCpSeq.addActionListener(al);

		popmen.add(entryCp);
		entryCp.addActionListener(al);

		popmen.add(entryCpImg);
		entryCpImg.addActionListener(al);

		popmen.addSeparator();

		popmen.add(entrySv);
		entrySv.addActionListener(alSv);

		popmen.add(entrySvGff);
		entrySvGff.addActionListener(alSv);

		popmen.add(entrySvGffSeq);
		entrySvGffSeq.addActionListener(alSv);

		popmen.add(entrySvImg);
		entrySvImg.addActionListener(alSv);

		popmen.add(entryPrt);
		entryPrt.addActionListener(alPr);
	}

	// =====================================================================
	// setup Menu
	// ==========

	/**
	 * Setting up the menu of the NeoMap.
	 */
	private void setupMenu() {
		// edit
		mEdit = new JMenu("Edit");
		miHide = new JMenuItem("Hide");
		miHideAll = new JMenuItem("Hide All");
		miHideAll.setEnabled(false);
		miUnhide = new JMenuItem("Show Hidden");

		mEdit.add(miHide);
		// mEdit.add(miHideAll);
		mEdit.add(miUnhide);
		// mEdit.addSeparator();

		miHide.addActionListener(this);
		miHideAll.addActionListener(this);
		miUnhide.addActionListener(this);

		// add menu bar
		JMenuBar bar = new JMenuBar();
		// add(bar, BorderLayout.PAGE_START);
		bar.add(mEdit);

	}

	// =====================================================================
	// MouseListener methods
	// =====================

	@Override
	public void mouseClicked(MouseEvent e) {
	}

	@Override
	public void mouseEntered(MouseEvent e) {
	}

	@Override
	public void mouseExited(MouseEvent e) {

	}

	@Override
	public void mousePressed(MouseEvent e) {
		if (e.isPopupTrigger()) {
			popmen.show(e.getComponent(), e.getX(), e.getY());
		} else {
			if (!(e instanceof NeoMouseEvent)) {
				return;
			}

			NeoMouseEvent nme = (NeoMouseEvent) e;
			Object coordSource = nme.getSource();
			if (coordSource == map) {
				map.setZoomBehavior(NeoMapI.X, NeoMapI.CONSTRAIN_COORD,
						nme.getCoordX());
			}
			ArrayList<GlyphI> selection = new ArrayList<GlyphI>(
					map.getSelected());

			if (selection.size() > 0) {
				GlyphI firstSel = selection.get(0);
				selectionOutput(firstSel);

				// only one feature should be selected.
				if (selection.size() > 1) {
					for (int i = 1; i < selection.size(); ++i) {
						GlyphI gl = selection.get(i);
						map.deselect(gl);
					}
				}
			}

			currSelection = new ArrayList<GlyphI>(map.getSelected());

			// color sequence
			colorSelectedSequence();
		}
	}

	/**
	 * colors the sequence of the selected glyph by its color
	 */
	private void colorSelectedSequence() {
		if (!currSelection.isEmpty()) {
			Feature feat = currSegment.getFeatureByGlyph(currSelection.get(0),
					map);
			int start = feat.getStart() - 1;
			if (start < 0)
				start = 0;
			int end = feat.getEnd();

			if (start > end) {
				int start_ = start;
				start = end;
				end = start_;
			}

			if (!currSelectedSequnceGlyph.isEmpty()) {
				for (GlyphI glyph : currSelectedSequnceGlyph) {
					if ((map.getMapColor().getRed()
							+ map.getMapColor().getGreen() + map.getMapColor()
							.getBlue()) < 200) {
						glyph.setForegroundColor(Color.white);
					} else {
						glyph.setForegroundColor(Color.black);
					}
				}
				currSelectedSequnceGlyph.clear();
			}
			String str = currSegment.getStrand();
			if (map.getZoom(NeoMapI.X) == map.getMaxZoom(NeoMapI.X)) {
				int[] vr = map.getVisibleRange();
				int[] mr = map.getMapRange();
				int seqlen = mr[1] - mr[0];
				if (Configer.getInstance().getGenomicCoords()
						&& str.equals("r")) {
					int start_ = start;
					start = seqlen - end + 1;
					end = seqlen - start_ + 1;
				}
				int start_ = start;
				int end_ = end;
				if ((vr[0] - subseqOverhang) > mr[0]) {
					start_ = start - ((vr[0] - mr[0]) - subseqOverhang);
					end_ = end - ((vr[0] - mr[0]) - subseqOverhang);
				}

				if (currSequenceGlyph.size() >= end_ - 1 && start_ > -1) {
					if (end_ < currSequenceGlyph.size()) {
						if (Configer.getInstance().getGenomicCoords()
								&& str.equals("r")) {
							currSelectedSequnceGlyph.addAll(currSequenceGlyph
									.subList(start_, end_));
						} else {
							currSelectedSequnceGlyph.addAll(currSequenceGlyph
									.subList(start_, end_));
						}
					} else {
						if (Configer.getInstance().getGenomicCoords()
								&& str.equals("r")) {
							currSelectedSequnceGlyph.addAll(currSequenceGlyph
									.subList(start_ - 1,
											currSequenceGlyph.size()));
						} else {
							currSelectedSequnceGlyph.addAll(currSequenceGlyph
									.subList(start_, currSequenceGlyph.size()));
						}
					}

					for (GlyphI glyph : currSelectedSequnceGlyph) {
						glyph.setForegroundColor(currSelection.get(0)
								.getColor());
					}
				}

			}
		}

	}

	@Override
	public void mouseReleased(MouseEvent e) {
		if (e.isPopupTrigger()) {
			popmen.show(e.getComponent(), e.getX(), e.getY());
		}
	}

	// =====================================================================
	// AdjustmentListener methods
	// ==========================

	@Override
	public void adjustmentValueChanged(AdjustmentEvent e) {
		if (e.getSource() == xzoomer) {
			if (map.getZoom(NeoMapI.X) == map.getMaxZoom(NeoMapI.X)) {
				int[] vr = map.getVisibleRange();
				drawSubsequence(vr[0] - subseqOverhang, vr[1] + subseqOverhang);
			}
		} else if (e.getSource() == map.getScroller(NeoMapI.X)) {
			if (map.getZoom(NeoMapI.X) == map.getMaxZoom(NeoMapI.X)) {
				int[] vr = map.getVisibleRange();
				drawSubsequence(vr[0] - subseqOverhang, vr[1] + subseqOverhang);
			}
		}
	}

	// =====================================================================
	// ActionListener methods
	// ======================

	@Override
	public void actionPerformed(ActionEvent e) {
		Object item = e.getSource();
		if (item == miHide) {
			List<GlyphI> elements = map.getSelected();
			// Enumeration<GlyphI> elements = map.getSelected().elements();
			for (GlyphI gl : elements) {
				// GlyphI gl = (GlyphI) elements.nextElement();
				map.setVisibility(gl, false);
				hidden.addElement(gl);
				map.updateWidget();
			}
		} else if (item == miHideAll) {
			hideAll();
		} else if (item == miUnhide) {
			Enumeration<GlyphI> elements = hidden.elements();
			while (elements.hasMoreElements()) {
				GlyphI gl = (GlyphI) elements.nextElement();
				map.setVisibility(gl, true);
			}
			hidden.removeAllElements();
			map.updateWidget();
		}
	}

	// =====================================================================
	// NeoRubberBandListener methods
	// =============================

	@SuppressWarnings("static-access")
	@Override
	public void rubberBandChanged(NeoRubberBandEvent e) {
		int id = e.getID();
		if (id == e.BAND_END && map.getSelectionEvent() != map.NO_SELECTION) {
			// Here we add some selection by rubberband.
			Rectangle pixelBox = e.getPixelBox();
			pixelBox.setSize(pixelBox.width + 1, pixelBox.height + 1);
			int fuzziness = map.getPixelFuzziness();
			if (fuzziness <= pixelBox.height || fuzziness <= pixelBox.width) {
				// Rubberband is non-trivial.
				// Select items within it.
				List<GlyphI> items = map.getItems(pixelBox);
				if (!e.isShiftDown()) {
					map.deselect(map.getSelected());
				}
				GlyphI gl;
				for (int i = 0; i < items.size(); i++) {
					gl = (GlyphI) items.get(i);
					if (gl.isSelectable()) {
						map.select(gl);
					}
				}
				map.updateWidget();
			}
		}

	}

	// =====================================================================
	// getter & setter
	// ===============

	/**
	 * @param captionPanel
	 *            the captionPanel to set
	 */
	public void setCaptionPanel(ViewerCaptionHolderI captionPanel) {
		this.captionPanel = captionPanel;
	}

	/**
	 * @return the captionPanel
	 */
	public ViewerCaptionHolderI getCaptionPanel() {
		return captionPanel;
	}

	/**
	 * @return the pixelWidth
	 */
	public int getPixelWidth() {
		return pixelWidth;
	}

	/**
	 * @param pixelWidth
	 *            the pixelWidth to set
	 */
	public void setPixelWidth(int pixelWidth) {
		this.pixelWidth = pixelWidth;
	}

	/**
	 * @return the pixelHeight
	 */
	public int getPixelHeight() {
		return pixelHeight;
	}

	/**
	 * @param pixelHeight
	 *            the pixelHeight to set
	 */
	public void setPixelHeight(int pixelHeight) {
		this.pixelHeight = pixelHeight;
	}

	/**
	 * @return the seqStart
	 */
	public int getSeqStart() {
		return seqStart;
	}

	/**
	 * @param seqStart
	 *            the seqStart to set
	 */
	public void setSeqStart(int seqStart) {
		this.seqStart = seqStart;
	}

	/**
	 * @return the seqEnd
	 */
	public int getSeqEnd() {
		return seqEnd;
	}

	/**
	 * @param seqEnd
	 *            the seqEnd to set
	 */
	public void setSeqEnd(int seqEnd) {
		this.seqEnd = seqEnd;
	}

	/**
	 * @return the offset_start
	 */
	public int getOffsetStart() {
		return offsetStart;
	}

	/**
	 * @param offsetStart
	 *            the offset_start to set
	 */
	public void setOffset_start(int offsetStart) {
		this.offsetStart = offsetStart;
	}

	/**
	 * @return the offset_end
	 */
	public int getOffset_end() {
		return offsetEnd;
	}

	/**
	 * @param offsetEnd
	 *            the offset_end to set
	 */
	public void setOffset_end(int offsetEnd) {
		this.offsetEnd = offsetEnd;
	}

	/**
	 * @return the backgroundImage
	 */
	public Image getBackgroundImage() {
		return backgroundImage;
	}

	/**
	 * @param backgroundImage
	 *            the backgroundImage to set
	 */
	public void setBackgroundImage(Image backgroundImage) {
		this.backgroundImage = backgroundImage;
	}

	/**
	 * @return the defaultColor
	 */
	public Color getDefaultColor() {
		return defaultColor;
	}

	/**
	 * @param defaultColor
	 *            the defaultColor to set
	 */
	public void setDefaultColor(Color defaultColor) {
		this.defaultColor = defaultColor;
	}

	public void setAnnotationColor(Color annotationColor) {
		this.annotationColor = annotationColor;
	}

	public Color getAnnotationColor() {
		return annotationColor;
	}

	/**
	 * @return the map
	 */
	public NeoMap getMap() {
		return map;
	}

	/**
	 * @param header
	 *            the header to set
	 */
	public void setHeader(String gene, String strand, String details,
			String pos, String link) {
		
		String ncbiLink = "http://www.ncbi.nlm.nih.gov/nuccore/" + gene;
		
		String headerText = "<html><a href=\"" + ncbiLink + "\">" + gene + "</a> (" + strand + "): " + details
				+ "<br>" + "<a href=\"" + link + "\">" + pos + "</a></html>";

		hyperListener.setUrl(link);

		header.setText(headerText);
	}

	/**
	 * @return the header
	 */
	public String getHeader() {
		return header.getText();
	}

	public Boolean getShowGenomicCoord() {
		return showGenomicCoor;
	}

	// =====================================================================
	// evant handling
	// ==============

	/**
	 * Output method for selection.
	 */
	private void selectionOutput(GlyphI glyph) {
		Configer.getInstance().getMenuCaller().waitStart();
		if (currSelection == null)
			currSelection = new ArrayList<GlyphI>();

		if (!currSelection.contains(glyph)) {
			Feature feat = currSegment.getFeatureByGlyph(glyph, map);

			if (feat != null) {
				AnnotationMessage msg = new AnnotationMessage(this, feat);

				if (feat == feat.getSegment().getTSS_feature()
						|| feat == feat.getSegment().getCSS_feature()) {
					return;
				}

				int point0 = 0;

				if (Configer.getInstance().getGenomicCoords()) {
					if (currSegment.getStrand().equals("r")) {
						int[] mr = map.getMapRange();
						int seqlen = mr[1] - mr[0];
						int start = (seqlen - feat.getEnd()) + mr[0] + 2;
						int end = (seqlen - feat.getStart()) + mr[0] + 2;

						String ori = feat.getOrientation();
						if (ori.equals("none")) {
							msg.addRow("Start-End/Orient.: ", "(" + start
									+ ") - (" + end + ")");

						} else {
							if (ori.equals("+")) {
								ori = "-";
							} else {
								ori = "+";
							}
							msg.addRow("Start-End/Orient.: ", "(" + start
									+ ") - (" + end + ") / " + ori);
						}
					} else {
						int start = feat.getStart() + map.getMapRange()[0];
						int end = feat.getEnd() + map.getMapRange()[0];

						if (feat.getOrientation().equals("none")) {
							msg.addRow("Start-End/Orient.: ", "(" + start
									+ ") - (" + end + ")");
						} else {
							msg.addRow(
									"Start-End/Orient.: ",
									"(" + start + ") - (" + end + ") / "
											+ feat.getOrientation());
						}
					}
				} else {
					if (feat.getSegment().getTSS_feature() != null) {
						point0 = feat.getSegment().getTSS_feature().getStart() - 1;
					} else if (feat.getSegment().getCSS_feature() != null) {
						point0 = feat.getSegment().getCSS_feature().getStart() - 1;
					} else {

						int sequenceLength;

						if (feat.getSegment().getSequence() == null) {
							sequenceLength = feat.getSegment()
									.getLastPosition();
						} else {
							sequenceLength = feat.getSegment().getSequence()
									.length();
						}
						point0 = sequenceLength + 1;
					}

					int start = feat.getStart() - point0;
					int end = feat.getEnd() - point0;
					msg.addRow("Start-End/Orient.: ", "(" + start + ") - ("
							+ end + ") / " + feat.getOrientation());
				}

				ArrayList<String> notes = new ArrayList<String>(feat.getNotes());
				notes.remove("unknown");

				String sequence = parseNotes(notes, "Sequence: ");
				if (sequence != null && !sequence.equalsIgnoreCase("null")) {
					sequence = sequence.toUpperCase();

					if (feat.getOrientation().equals("-")) {
						sequence += " ("
								+ Segment.complSequ(sequence).toUpperCase()
								+ ")";
					} else if (Configer.getInstance().getGenomicCoords()
							&& currSegment.getStrand().equals("r")) {
						sequence += " ("
								+ Segment.complSequ(sequence).toUpperCase()
								+ ")";
					}
					msg.addRow("Sequence: ", sequence);
				}
				if (feat.getMethod() != null) {
					msg.addRow("Method: ", feat.getMethod());
				}

				String matrixACC = feat.getTypeID();
				if (feat.getFeatureID() != null) {

					String url = "";
					Registry registry;
					try {
						registry = (Registry) LocateRegistry.getRegistry(
								Configer.getInstance().getIp(), new Integer(
										Configer.getInstance().getPort())
										.intValue());

						DlightRmi callerRMI = (DlightRmi) ((java.rmi.registry.Registry) registry)
								.lookup("dlightRMI");

						url = callerRMI.getMatrixUrl(Integer.valueOf(feat
								.getFeatureID()));

					} catch (NumberFormatException e) {
						e.printStackTrace();
					} catch (RemoteException e) {
						e.printStackTrace();
					} catch (NotBoundException e) {
						e.printStackTrace();
					}

					if (url.equals("")) {
						msg.addRow("Feature ACC: ", matrixACC);
					} else {
						matrixACC = "<html><a href=\"" + url + "\">"
								+ feat.getTypeID() + "</a></html>";
						msg.addRow("Feature ACC: ", matrixACC, url);
					}
				} else {
					msg.addRow("Feature ACC: ", matrixACC);
				}

				msg.addRow("Feature name: ", feat.getLabel());

				String protein = parseNotes(notes, "Protein: ");
				if (protein != null && !protein.equalsIgnoreCase("null")) {
					String uniProtUrl = "http://www.uniprot.org/uniprot/?query="
							+ protein.toUpperCase() + "&sort=score";
					String uniProtACC = "<html><a href=\"" + uniProtUrl + "\">"
							+ protein + "</a></html>";
					msg.addRow("UniProt ACC: ", uniProtACC, uniProtUrl);
				}
				if (feat.getMethod() != null) {
					msg.addRow("Method: ", feat.getMethod());
				}

				String scoretype = "Score";
				if (feat.getScoretype() != null) {
					scoretype = feat.getScoretype();
					scoretype = scoretype.substring(0, 1).toUpperCase()
							+ scoretype.substring(1).toLowerCase();
				}

				if (!scoretype.toLowerCase().equals("null")) {
					msg.addRow(scoretype + ": ",
							((Double) feat.getScore()).toString());
				}

				String pairsWith = parseNotes(notes, "Pairs with ");
				if (pairsWith != null) {
					String[] pairsWithData = pairsWith.split("\\*");
					String matrix = pairsWithData[0];
					String shortName = pairsWithData[1];
					String matrixId = pairsWithData[5];
					int startPair = Integer.parseInt(pairsWithData[2]);
					int endPair = Integer.parseInt(pairsWithData[3]);
					String ori = pairsWithData[4];
					if (Configer.getInstance().getGenomicCoords()) {
						if (currSegment.getStrand().equals("r")) {
							int[] mr = map.getMapRange();
							int seqlen = mr[1] - mr[0];
							int start = (seqlen - endPair) + mr[0] + 2;
							int end = (seqlen - startPair) + mr[0] + 2;
							if (ori.equals("+")) {
								ori = "-";
							} else {
								ori = "+";
							}
							startPair = start;
							endPair = end;
						} else {
							startPair = startPair + map.getMapRange()[0];
							endPair = endPair + map.getMapRange()[0];
						}

					} else {
						startPair = Integer.parseInt(pairsWithData[2]) - point0;
						endPair = Integer.parseInt(pairsWithData[3]) - point0;
					}
					String url = "";
					try {
						Registry registry = (Registry) LocateRegistry
								.getRegistry(Configer.getInstance().getIp(),
										new Integer(Configer.getInstance()
												.getPort()).intValue());

						DlightRmi callerRMI = (DlightRmi) ((java.rmi.registry.Registry) registry)
								.lookup("dlightRMI");

						url = callerRMI.getMatrixUrl(Integer.valueOf(matrixId));

					} catch (NumberFormatException e) {
						e.printStackTrace();
					} catch (RemoteException e) {
						e.printStackTrace();
					} catch (NotBoundException e) {
						e.printStackTrace();
					}

					String pairLink = "<html><a href=\"" + url + "\">" + matrix
							+ "</a>" + " (" + shortName + ") at (" + startPair
							+ ") - (" + endPair + ") / " + ori + "</html>";

					msg.addRow("Pairs with: ", pairLink, url);
				}

				String homMatch = parseNotes(notes, "hom.Match: ");
				String homGene = parseNotes(notes, "hom.Gene: ");

				if (homMatch != null || homGene != null) {
					if (homMatch == null) {
						homMatch = "unknown";
					}
					if (homGene == null) {
						homGene = "unknown";
					}
					msg.addRow("hom.Gene/Match: ", homGene + " / " + homMatch);
				}

				if (notes.size() > 0)
					msg.addRow("Notes: ", feat.getNotes().get(0));
				if (notes.size() > 1) {
					String noteRow = " ";
					for (int i = 1; i < notes.size(); ++i) {
						if (noteRow.length() + notes.get(i).length() > 40) {
							msg.addRow(noteRow.substring(0,
									noteRow.length() - 2));
							noteRow = " ";
						}
						noteRow += notes.get(i) + "; ";
					}
					if (!noteRow.equals(" ")) {
						msg.addRow(noteRow.substring(0, noteRow.length() - 2));
					}
				}
				// msg.addSelectButton();
				msg.activate();

				MessagePanel.getInstance().addMessage(msg);
			}
		}
		Configer.getInstance().getMenuCaller().waitEnds();
	}

	/**
	 * Parses the notes array for a string which starts with the given startwith
	 * parameter and returns the rest of the string
	 * 
	 * @param startwith
	 * @param notes
	 * @return
	 */
	private String parseNotes(ArrayList<String> notes, String startwith) {
		if (!notes.isEmpty()) {
			for (String s : notes) {
				if (s.startsWith(startwith)) {
					String value = s.substring(startwith.length());
					notes.remove(s);
					return value;
				}
			}
		}
		return null;
	}

	private void mapMouseMoved(MouseEvent e) {
		NeoMouseEvent nme = (NeoMouseEvent) e;
		List<GlyphI> glyphs = map.getItems(nme.getCoordX(), nme.getCoordY());
		Point p = nme.getPoint();

		boolean traversingAnnotation = false;

		if (!glyphs.isEmpty()) {
			setMapTooltip(glyphs.get(0), p);
			traversingAnnotation = true;
		}

		if (!traversingAnnotation && isMapToolTipShowing())
			hideMapToolTip();
	}

	public void setMapTooltip(GlyphI gl, Point p) {
		try {
			Feature feat = currSegment.getFeatureByGlyph(gl, map);
			if (feat != null) {
				String text = "<html><body>";
				if (feat.getLabel() == null || feat.getLabel().equals("")
						|| feat.getLabel().equals("-")) {
					text += feat.getTypeID();
				} else {
					text += feat.getTypeID() + " - " + feat.getLabel();
				}

				ArrayList<String> notes = new ArrayList<String>(feat.getNotes());
				notes.remove("unknown");

				String homMatch = parseNotes(notes, "hom.Match: ");
				String homGene = parseNotes(notes, "hom.Gene: ");

				if (homMatch != null && homGene != null) {
					if (homMatch.trim().equalsIgnoreCase("MATCH"))
						text += "<br>hom.Gene: " + homGene;
				}
				text += "</body></html>";
				lMapTooltip.setText(text);

				Dimension d = lMapTooltip.getPreferredSize();
				pMapTooltip.setBounds(p.x, p.y + 65, d.width, d.height);
				pMapTooltip.setVisible(true);
				pMapTooltip.repaint();
			}
		} catch (Exception e) {
		}
	}

	public boolean isMapToolTipShowing() {
		return pMapTooltip.isVisible();
	}

	public void hideMapToolTip() {
		pMapTooltip.setVisible(false);
		pMapTooltip.repaint();
	}

	// =====================================================================
	// menu event handling - function calls
	// ====================================

	private void hideAll() {
		// TODO
	}

	@SuppressWarnings("unused")
	private void colorizeByClass() {
		changeViewBufferBehavior(false);
	}

	// =====================================================================
	// public methods - MapContainerI implementation
	// =============================================

	@Override
	public void selectFeature(Feature f) {
		GlyphI fgl = currSegment.getGlyphByFeature(f, map);
		if (!currSelection.contains(fgl)) {
			selectionOutput(fgl);
		}
		int[] mr = map.getMapRange();
		int[] vr = map.getVisibleRange();
		int range = Math.abs(vr[1] - vr[0]) / 2;
		int x = (int) fgl.getCoordBox().x - range;

		if (x < mr[0]) {
			x = mr[0];
		}
		map.getScroller(NeoMapI.X).setValue(x);
		map.setZoomBehavior(NeoMapI.X, NeoMapI.CONSTRAIN_COORD,
				fgl.getCoordBox().x);
		for (GlyphI gl : currSelection) {
			map.deselect(gl);
		}
		map.select(fgl);
		currSelection.clear();
		currSelection.add(fgl);
		colorSelectedSequence();
		map.updateWidget();
	}

	/**
	 * Clearing the NeoMap.
	 */
	@Override
	public void resetMap() {

		map.clearWidget();

		currAxis = map.addAxis(0);

		if (getAxis() != null) {
			if ((map.getMapColor().getRed() + map.getMapColor().getGreen() + map
					.getMapColor().getBlue()) < 200)
				getAxis().setForegroundColor(Color.white);
			else
				getAxis().setForegroundColor(Color.black);
		}

		map.updateWidget();
	}

	@Override
	public AxisGlyph getAxis() {
		return currAxis;
	}

	private void repaintMap() {
		repaintMode = true;
		List<GlyphI> selectedItems = map.getSelected();
		Vector<Feature> selectedFeatures = new Vector<Feature>();

		for (Iterator<GlyphI> iter = selectedItems.iterator(); iter.hasNext();) {
			selectedFeatures
					.add(currSegment.getFeatureByGlyph(iter.next(), map));
		}

		Segment segment = currSegment;
		// reset panel

		// resetMap();
		// // add sequence
		//
		// int point0 = segment.getSequence().length();
		// if (segment.getTSS_feature() != null) {
		// point0 = segment.getTSS_feature().getStart() - 1;
		// } else if (segment.getCSS_feature() != null) {
		// point0 = segment.getCSS_feature().getStart() - 1;
		// }
		//
		// String sequence = segment.getSequence();
		// if (sequence != null) {
		// addSequence(sequence, point0 * -1, sequence.length() - point0);
		// } else {
		// addSequence(null, point0 * -1, segment.getLastPosition() - point0);
		// }

		Vector<GlyphI> gls = new Vector<GlyphI>(segment.getGlyphs(map));
		map.removeItem(gls);

		// add annotations
		addSegment(segment);

		for (Iterator<Feature> iter = selectedFeatures.iterator(); iter
				.hasNext();) {
			map.select(segment.getGlyphByFeature(iter.next(), map));
		}
		repaintMode = false;

	}

	private void changeViewBufferBehavior(boolean b) {

		if (viewBuffer != b) {
			map.getView().setBuffered(b);
			viewBuffer = b;
		}

		repaintMap();
	}

	/**
	 * Adding a sequence to the map.
	 * 
	 * @param sequence
	 *            string
	 * @param sequenceStart
	 *            sequence start position (0)
	 * @param sequenceEnd
	 *            sequence end position (length)
	 */
	@Override
	public void addSequence(String sequence, int sequenceStart, int sequenceEnd) {
		if (Configer.getInstance().getGenomicCoords()) {
			--sequenceStart;
			--sequenceEnd;
		}
		map.setMapRange(sequenceStart, sequenceEnd);
		adapter.setSeqRange(sequenceStart, sequenceEnd);

		currSequenceGlyph = new ArrayList<SequenceGlyph>();
		currSelectedSequnceGlyph = new ArrayList<SequenceGlyph>();

		if (map.getZoom(NeoMapI.X) == map.getMaxZoom(NeoMapI.X)) {
			int[] vr = map.getVisibleRange();
			drawSubsequence(vr[0] - subseqOverhang, vr[0] + subseqOverhang);
		}

	}

	private void drawSubsequence(int start, int end) {
		int[] mr = map.getMapRange();
		if (start < mr[0]) {
			start = mr[0];
		}
		if (end > mr[1]) {
			end = mr[1];
		}

		if (currSegment != null) {
			for (SequenceGlyph g : currSequenceGlyph) {
				map.removeItem(g);
			}
			currSequenceGlyph.clear();

			String seq = currSegment.getSequence();
			if (seq != null) {
				MapGlyphFactory seq_fac = adapter.getFactory();
				double w = seq_fac.getWidth();
				seq_fac.setWidth(0);

				seq_fac.setOffset(0.5);

				seq_fac.setGlyphtype(SequenceGlyph.class);

				for (int i = start; i < end; ++i) {
					int stringI = i - mr[0];
					if (stringI < seq.length()) {
						SequenceGlyph sg = (SequenceGlyph) seq_fac.makeItem(i,
								i + 1);
						sg.setSelectable(false);
						sg.setResidues(seq.substring(stringI, stringI + 1));
						sg.setBackgroundColor(map.getMapColor());
						if ((map.getMapColor().getRed()
								+ map.getMapColor().getGreen() + map
								.getMapColor().getBlue()) < 200) {
							sg.setForegroundColor(Color.white);
						} else {
							sg.setForegroundColor(Color.black);
						}
						currSequenceGlyph.add(sg);
					}
				}
				seq_fac.setWidth(w);
			}
		}

		colorSelectedSequence();
	}

	/**
	 * Adding the features of the given segment to the map.
	 * 
	 * @param segment
	 */
	@Override
	public void addSegment(Segment segment) {
		ArrayList<Feature> hiddenFeatures = new ArrayList<Feature>();
		boolean firstCall = false;

		if (currSegment == null) {
			enableContextMenu(true);
		}

		if (filterSibling != null) {
			siblingFilter = segment.getFeatureHomologousFilter();
			if (siblingFilter.equals("")) {
				filterSibling.setEnabled(false);
			} else {
				filterSibling.setEnabled(true);
			}
		}

		currSelection.clear();
		map.setZoomBehavior(NeoMapI.X, NeoMapI.CONSTRAIN_MIDDLE);

		if (firstStart) {
			// mainContainer.remove(lWait);
			mainContainer.add(map, BorderLayout.CENTER);
			mainContainer.validate();
			mainContainer.repaint();
			firstCall = true;
			firstStart = false;
		}

		if (colByMatrixId) {
			adapter.setColType(MATRIX_COLORIZE);
			((MatrixColCaption) captionPanels.get(MATRIX_COLORIZE)).reset();
		}

		boolean newOffset = false;

		if (!repaintMode) {
			if (offsetStartCurr != offsetStart || offsetEndCurr != offsetEnd) {
				offsetStartCurr = offsetStart;
				offsetEndCurr = offsetEnd;
				map.setMapOffset((int) offsetStartCurr, (int) offsetEndCurr);
				map.scrollOffset((int) offsetStartCurr + (int) offsetEndCurr);
				map.zoomOffset((int) offsetStartCurr + (int) offsetEndCurr);
				newOffset = true;
			}
		}

		segment.resetGlyphs(map);

		ArrayList<Feature> features = segment.getFeatures();

		String str = ((ViewerPanel) getParentContainer()).getGenes()
				.get(segment.getGeneId()).get("strand");
		adapter.setReverse(str.equals("r"));

		adapter.setColor(annotationColor);
		adapter.setCSS_feature(segment.getCSS_feature());
		adapter.setTSS_feature(segment.getTSS_feature());

		if (features.size() > 0) {
			if (segment.getCSS_feature() != null) {
				Feature feat = segment.getCSS_feature();
				GlyphI gl = map.addData(feat);
				segment.setGlyph(map, gl, feat);
			}
			if (segment.getTSS_feature() != null) {
				Feature feat = segment.getTSS_feature();
				GlyphI gl = map.addData(feat);
				segment.setGlyph(map, gl, feat);
			}
			
			for (Iterator<Feature> iter = features.iterator(); iter.hasNext();) {
				Feature feat = iter.next();
				

				if (feat == segment.getTSS_feature()
						|| feat == segment.getCSS_feature()) {
					continue;
				}

				GlyphI gl = map.addData(feat);
				if (gl != null) {
					double ymin = gl.getCoordBox().y;
					double ymax = gl.getCoordBox().y + gl.getCoordBox().height;

					if (ymin < offsetStartCurr) {
						offsetStartCurr = ymin - 20;
						offsetEndCurr = ymin * -1 + 20;
						newOffset = true;
					}
					if (ymax > offsetEndCurr) {
						offsetEndCurr = ymax + 20;
						offsetStartCurr = ymax * -1 - 20;
						newOffset = true;
					}

					segment.setGlyph(map, gl, feat);
					if (feat.additionalData && !feat.showByDefault) {
						hiddenFeatures.add(feat);
					}
				}
			}
			
		}
		currSegment = segment;

		if (colByMatrixId) {
			adapter.setColType(MATRIX_COLORIZE);
			((MatrixColCaption) captionPanels.get(MATRIX_COLORIZE))
					.paintCaptions();
		}

		if (newOffset) {
			setNewOffsetY(segment);
			firstCall = false;
		}

		if (firstCall) {
			setNewOffsetY(segment);
		}

		map.stretchToFit();
		map.updateWidget(true);
		map.validate();
		try {
			map.getZoomer(NeoMapI.X).setValue(
					map.getZoomer(NeoMapI.X).getMinimum() + 1);
			map.getZoomer(NeoMapI.X).setValue(
					map.getZoomer(NeoMapI.X).getMinimum());
		} catch (Exception e) {
			e.printStackTrace();
		}
		
		hideFeatures(hiddenFeatures, true);
		setupMethodSubmenu();
	}
	
	
	private void setupMethodSubmenu () {
		entryShowMethod.removeAll();
		if (currSegment == null) {
			entryShowMethod.setEnabled(false);
			return;
		} 
		
		entryShowMethod.setEnabled(true);
		
		List<String> scanMethods = new ArrayList<String>(currSegment.getScanMethods());
		Collections.sort(scanMethods);
		for (final String method : scanMethods) {
			final JCheckBoxMenuItem cbMenuItem = new JCheckBoxMenuItem(method, true);
			entryShowMethod.add(cbMenuItem);
			cbMenuItem.addActionListener(new ActionListener() {
				@Override
				public void actionPerformed(ActionEvent e) {
					hideFeatures(currSegment.getMethodFeatures(method), !cbMenuItem.isSelected(), false);
				}
			});
		}
		
		entryShowMethod.addSeparator();
		
		HashMap<String, Boolean> addMethods = currSegment.getAddMethods();
		List<String> addMethodsSorted = new ArrayList<String>(addMethods.keySet());
		Collections.sort(addMethodsSorted);
		for (final String method : addMethodsSorted) {
			final JCheckBoxMenuItem cbMenuItem = new JCheckBoxMenuItem(method, addMethods.get(method));
			entryShowMethod.add(cbMenuItem);
			cbMenuItem.addActionListener(new ActionListener() {
				@Override
				public void actionPerformed(ActionEvent e) {
					hideFeatures(currSegment.getMethodFeatures(method), !cbMenuItem.isSelected(), true);
				}
			});

		}
	}
	
	
	private void hideFeatures (ArrayList<Feature> features, Boolean hide) {
		for (Feature feat : features) {
			GlyphI gl = currSegment.getGlyphByFeature(feat, map);
			map.setVisibility(gl, !hide);
		}
		map.stretchToFit();
		map.updateWidget(true);
		map.validate();
	}
	
	private void hideFeatures (ArrayList<Feature> features, Boolean hide, Boolean additionalData) {
		for (Feature feat : features) {
			if (feat.additionalData.equals(additionalData)) {
				GlyphI gl = currSegment.getGlyphByFeature(feat, map);
				map.setVisibility(gl, !hide);
			}
		}
		map.stretchToFit();
		map.updateWidget(true);
		map.validate();
	}
	

	public void clearMap() {
		if (currSegment != null) {
			header.setText("<html><br></html>");
			map.clearWidget();
			currSegment.resetGlyphs(map);
			currSegment = null;
			enableContextMenu(false);
			map.repaint();
		}
	}

	/***
	 * Helper for addSegment()
	 * 
	 * @param startOffset
	 * @param endOffset
	 */
	private void setNewOffsetY(Segment segment) {
		if (offsetStartCurr > offsetStart)
			offsetStartCurr = offsetStart;

		if (offsetEndCurr < offsetEnd)
			offsetEndCurr = offsetEnd;

		map.setMapOffset((int) offsetStartCurr, (int) offsetEndCurr);
		map.scrollOffset((int) offsetStartCurr + (int) offsetEndCurr);

		Dimension currsize = map.getSize();
		map.setSize((int) currsize.getWidth() - 10,
				(int) currsize.getHeight() - 10);
		map.setSize(currsize);

		// double zoomY = map.getZoom(NeoMapI.Y);
		int zoomX = map.getZoomer(NeoMapI.X).getValue();
		repaintMode = true;
		resetMap();

		if (segment != null) {
			addSegment(segment);
		}

		repaintMode = false;

		map.updateWidget(true);
		map.validate();
		map.getZoomer(NeoMapI.X).setValue(zoomX);
	}

	@Override
	public void changeColorNoneCol(Color newColor) {
		adapter.setColType(NONE_COLORIZE);
		colByMatrixId = false;
		annotationColor = newColor;

		repaintMap();

		// set caption panel
		captionPanel.replaceCOPanel(captionPanels.get(NONE_COLORIZE));
		captionPanel.setBorderText("No Caption");
	}

	@Override
	public void changeColorizeByClass() {
		// TODO Auto-generated method stub

	}

	@Override
	public void changeColorizeByMatrix() {
		colByMatrixId = true;
		adapter.setMatrixColorizer(new MatrixColorizer(
				(MatrixColCaption) captionPanels.get(MATRIX_COLORIZE)));

		repaintMap();

		// set caption panel
		captionPanel.replaceCOPanel(captionPanels.get(MATRIX_COLORIZE));
		captionPanel.setBorderText("Colorized by Matrix-IDs");
	}

	@Override
	public void changeColorizeByScore(String colorMin, String colorMax,
			Double scoreMin, Double scoreMax) {

		colByMatrixId = false;
		adapter.setColType(SCORE_COLORIZE);
		adapter.setScoreColorizer(new ScoreColorizer(colorMin, colorMax,
				scoreMin, scoreMax));

		repaintMap();

		// set caption panel
		captionPanel.replaceCOPanel(captionPanels.get(SCORE_COLORIZE));
		((ScoreColCaption) captionPanels.get(SCORE_COLORIZE))
				.setMinText(scoreMin + " ( " + colorMin + " )");
		((ScoreColCaption) captionPanels.get(SCORE_COLORIZE))
				.setMaxText(scoreMax + " ( " + colorMax + " )");
		captionPanel.setBorderText("Colorized by Score");
	}

	@Override
	public ArrayList<SequenceGlyph> getSequenceGlyph() {
		return currSequenceGlyph;
	}

	@Override
	public COPanelI getCaptionPanel(int type) {
		return (COPanelI) captionPanels.get(type);
	}

	/**
	 * Starts an printer dialog for the map-view.
	 */
	@Override
	public void Print() {

		ComponentPagePrinter printer = new ComponentPagePrinter(map.getView()
				.getComponent());
		try {
			printer.print();
		} catch (PrinterException e) {
			e.printStackTrace();
		}
	}

	/**
	 * Prints the map content to a image file.
	 */
	public void SaveImage() {
		changeViewBufferBehavior(true);

		JFileChooser fc = new JFileChooser();

		String[] fileformats = ImageIO.getWriterFormatNames();

		for (int i = 0; i < fileformats.length; ++i) {
			FileFilter filter = new FileExtensionFilter(fileformats[i],
					new String[] { "." + fileformats[i] });
			fc.addChoosableFileFilter(filter);
		}

		int status = fc.showSaveDialog(this);
		Configer.getInstance().getMenuCaller().waitStart();
		if (status == JFileChooser.APPROVE_OPTION) {
			BufferedImage bImg = getBufferedViewImage();

			File file = fc.getSelectedFile();
			String path = file.getAbsolutePath();

			if (!fc.getFileFilter().accept(file)) {
				path += "." + fc.getFileFilter().getDescription().toLowerCase();
			}

			file = new File(path);

			if (bImg != null) {
				if (file.getParentFile().canWrite()) {
					try {
						ImageIO.write(bImg,
								fc.getFileFilter().getDescription(), file);
					} catch (Exception e) {
						e.printStackTrace();
					}
				} else {
					JOptionPane.showMessageDialog(this, "Can not write to "
							+ path + "!", "Write Error!",
							JOptionPane.ERROR_MESSAGE);
				}
			} else {
				JOptionPane.showMessageDialog(this, "Can not create image!",
						"Export Error!", JOptionPane.ERROR_MESSAGE);
			}

		}
		Configer.getInstance().getMenuCaller().waitEnds();
	}

	public void copyImage() {
		int w = map.getNeoCanvas().getWidth();
		int h = map.getNeoCanvas().getHeight();
		BufferedImage bi = new BufferedImage(w, h, BufferedImage.TYPE_INT_RGB);
		Graphics2D g = bi.createGraphics();
		// map.paint(g);
		map.paint(g);
		map.getNeoCanvas().paint(g);

		TransferableImage trans = new TransferableImage(bi);
		Toolkit.getDefaultToolkit().getSystemClipboard()
				.setContents(trans, null);
	}

	@Override
	public BufferedImage getBufferedViewImage() {
		BufferedImage img = (BufferedImage) map.getView().getBufferedImage();
		changeViewBufferBehavior(false);
		return img;
	}

	@Override
	public Segment getCurrentSegment() {
		return currSegment;
	}

	/**
	 * @return the parentContainer
	 */
	@Override
	public JComponent getParentContainer() {
		return parentContainer;
	}

	// =====================================================================
	// public methods - AnnotationMessageProducer implementation
	// =========================================================

	@Override
	public void selectAnnotation(Feature feature) {
		selectFeature(feature);
	}

	@Override
	public String getCurrGeneId() {
		if (currSegment != null) {
			return currSegment.getGeneId();
		}
		return null;
	}

	// =====================================================================
	// private methods (Helper)
	// ========================

	private void switchCoordSystem(ActionEvent e) {
		if (e.getActionCommand().equals(GENOMIC_COOR)) {
			Configer.getInstance().setGenomicCoords(true);
			showGenomicCoor = true;
		} else if (e.getActionCommand().equals(TSS_COOR)) {
			Configer.getInstance().setGenomicCoords(false);
			showGenomicCoor = false;
		}
		((ViewerPanel) getParentContainer()).geneChanged(currSegment
				.getGeneId());
	}

	private void enableContextMenu(Boolean enabled) {
		if (filterSibling != null) {
			filterSibling.setEnabled(enabled);
		}
		entryGenomicCoor.setEnabled(enabled);
		entryTSSCoor.setEnabled(enabled);
		entryCpSeq.setEnabled(enabled);
		entryCp.setEnabled(enabled);
		entryCpImg.setEnabled(enabled);
		entrySv.setEnabled(enabled);
		entrySvGff.setEnabled(enabled);
		entrySvGffSeq.setEnabled(enabled);
		entrySvImg.setEnabled(enabled);
		entryPrt.setEnabled(enabled);
	}
}
