# Supplementary material for: D-Light on promoters: a client-server system for the analysis and visualization of cis-regulatory elements
Source: BMC Bioinformatics. 2013 Apr 24;14:140. doi: 10.1186/1471-2105-14-140 (PMC3685601; doi:10.1186/1471-2105-14-140)
Supplement: Additional file 4 — Source code package. Source code of server and client. [file 1471-2105-14-140-S4.zip › dloprom-1.1-src/client_and_rmi/src/at/fh_hagenberg/dlight/viewer/ViewerPanel.java]

//	Copyright (C) 2010-2013  D-Light Team, University of Salzburg /
//  Upper Austria University of Applied Science
//  
//  This program is free software: you can redistribute it and/or modify
//  it under the terms of the GNU General Public License as published by
//  the Free Software Foundation, either version 3 of the License, or
//  (at your option) any later version.
//
//  This program is distributed in the hope that it will be useful,
//  but WITHOUT ANY WARRANTY; without even the implied warranty of
//  MERCHANTABILITY or FITNESS FOR A PARTICULAR PURPOSE.  See the
//  GNU General Public License for more details.
//
//  You should have received a copy of the GNU General Public License
//  along with this program.  If not, see <http://www.gnu.org/licenses/>.

/**
 * This container holds three panels for:
 * map, options, caption;
 * and a combobox to choose a gene.
 * 
 *  /--------------------------------\
 *  |                     | gene     |
 *  |                     |__________|
 *  |					  | options  |
 *  |                     |          |
 *  |                     |__________|
 *  |       map           |          |
 *  |                     |          |
 *  |                     | captions |
 *  |                     |          |
 *  \--------------------------------/
 *  
 * There are getter and setter to access each element. 
 * 
 * Further it calls the DAS-Server query "types" to get the genes and initialize
 * the map and the "feature" query to fill the map.  
 * 
 */

package at.fh_hagenberg.dlight.viewer;

import java.awt.BorderLayout;
import java.awt.Color;
import java.awt.Cursor;
import java.awt.Dimension;
import java.awt.Font;

import java.util.HashMap;

import javax.swing.JLabel;
import javax.swing.JOptionPane;
import javax.swing.JPanel;
import javax.swing.JSplitPane;
import javax.swing.JTabbedPane;
import javax.swing.SwingConstants;

import at.fh_hagenberg.dlight.config.Configer;
import at.fh_hagenberg.dlight.config.Messages;
import at.fh_hagenberg.dlight.data.ServerCommunicator;
import at.fh_hagenberg.dlight.gui.UserInformation;
import at.fh_hagenberg.dlight.gui.panels.MessagePanel;
import at.fh_hagenberg.dlight.threads.LoadViewThread;
import at.fh_hagenberg.dlight.threads.interfaces.CallBack;
import at.fh_hagenberg.dlight.viewer.components.AnnotationList;
import at.fh_hagenberg.dlight.viewer.components.CaptionPanel;
import at.fh_hagenberg.dlight.viewer.components.DlightNeoMapHolder;
import at.fh_hagenberg.dlight.viewer.components.GeneTable;
import at.fh_hagenberg.dlight.viewer.components.caption.MatrixColCaption;
import at.fh_hagenberg.dlight.viewer.components.option.ColorPanel;
import at.fh_hagenberg.dlight.viewer.components.option.NewSitePanel;
import at.fh_hagenberg.dlight.viewer.components.option.PropertyPanel;
import at.fh_hagenberg.dlight.viewer.data.Segment;
import at.fh_hagenberg.dlight.viewer.data.SegmentAdmin;
import at.fh_hagenberg.dlight.viewer.data.das.DasSAXParsing;


/**
 * @author Josef Laimer, 2010-2011
 */
public class ViewerPanel extends JPanel {
	private static final long serialVersionUID = 5095673213634372291L;

	private static final int INFO_WIDTH = 280;

	private ColorPanel colorPanel;
	private CaptionPanel captionPanel;
	private PropertyPanel propertyPanel;
	private DlightNeoMapHolder mapPanel;
	private NewSitePanel sitePanel;
	private String segmentName;
	private SegmentAdmin segmentAdmin;
	private AnnotationList annoList;
	private HashMap<String, HashMap<String, String>> genes = null;
	private GeneTable geneTable;
	private JTabbedPane infoPanel;
	private ViewerPanel sibling = null;
	
	
	public static enum E_ViewerId {SINGLE, FIRST, SECOND}
	E_ViewerId viewerId = E_ViewerId.SINGLE;
	
	


	public ViewerPanel(int sizeX, int sizeY, E_ViewerId viewerId, String segmentName) {

		this(sizeX, sizeY, viewerId, segmentName, new SegmentAdmin(segmentName));
	}

	public ViewerPanel(int sizeX, int sizeY, E_ViewerId viewerId, String segmentName,
			SegmentAdmin segmentAdmin) {
		String[] segmentInfo = segmentName.split("@");
		this.viewerId = viewerId;
		try {
			genes = ServerCommunicator.getGenesInResult(
					Integer.valueOf(segmentInfo[1]),
					Integer.valueOf(segmentInfo[0]));
		} catch (Exception e1) {
			try {
				Thread.sleep(5000);
				genes = ServerCommunicator.getGenesInResult(
						Integer.valueOf(segmentInfo[1]),
						Integer.valueOf(segmentInfo[0]));
			} catch (Exception e) {
				JOptionPane.showMessageDialog(this,
						Messages.UNHANDLED_ERROR(e.getMessage())[1],
						Messages.UNHANDLED_ERROR(e.getMessage())[0],
						JOptionPane.ERROR_MESSAGE);
				e.printStackTrace();
				Configer.getInstance().getMenuCaller().unlock(true);
				Configer.getInstance().getMenuCaller().waitEnds();
			}
		}
		initViewer(sizeX, sizeY, segmentName, segmentAdmin, genes);
	}

	public ViewerPanel(int sizeX, int sizeY, E_ViewerId viewerId, String segmentName,
			SegmentAdmin segmentAdmin,
			HashMap<String, HashMap<String, String>> genes) {
		this.viewerId = viewerId;
		initViewer(sizeX, sizeY, segmentName, segmentAdmin, genes);
	}

	/**
	 * Helper for constructors.
	 * 
	 * @param mapPanel
	 * @param colorPanel
	 * @param captionPanel
	 * @param sizeX
	 * @param sizeY
	 * @param segmentName
	 * @param segmentAdmin
	 * @param genes
	 */
	public void initViewer(int sizeX, int sizeY, String segmentName,
			SegmentAdmin segmentAdmin,
			HashMap<String, HashMap<String, String>> genes) {
		this.genes = genes;

		this.segmentName = segmentName;
		this.segmentAdmin = segmentAdmin;
		this.captionPanel = new CaptionPanel();
		this.mapPanel = new DlightNeoMapHolder(captionPanel, this);
		this.propertyPanel = new PropertyPanel(mapPanel);
		this.propertyPanel.setMaColCaption((MatrixColCaption) mapPanel
				.getCaptionPanel(DlightNeoMapHolder.MATRIX_COLORIZE));
		this.colorPanel = new ColorPanel(mapPanel);
//		this.exportPanel = new ExportView(mapPanel);
		this.annoList = new AnnotationList(mapPanel);
		this.sitePanel = new NewSitePanel(mapPanel, this);

		if (genes == null || genes.size() < 1) {
			setLayout(new BorderLayout());
			JLabel emptyFile = new JLabel("Empty result!");
			emptyFile.setHorizontalAlignment(SwingConstants.CENTER);
			emptyFile.setForeground(Color.red);
			emptyFile.setFont(new Font("EmptyFile", emptyFile.getFont()
					.getStyle(), 24));
			// add(new JLabel(""));
			add(emptyFile, BorderLayout.CENTER);
			// add(new JLabel(""));
		} else {
			setLayout(new BorderLayout());

			JSplitPane splitPane = new JSplitPane(JSplitPane.HORIZONTAL_SPLIT);

			splitPane.setOneTouchExpandable(true);
			add(splitPane, BorderLayout.CENTER);

			splitPane.add(mapPanel);
			splitPane.setResizeWeight(1.0);

			// mapPanel.setMinimumSize(new Dimension(sizeX - INFO_WIDTH,
			// sizeY));

			mapPanel.setPreferredSize(new Dimension(getSize().width - 5
					- INFO_WIDTH, sizeY));
			splitPane.setDividerLocation(getSize().width - 5 - INFO_WIDTH);

			JPanel notTheMap = new JPanel();
			notTheMap.setLayout(new BorderLayout());

			splitPane.add(notTheMap);
			// notTheMap.setMinimumSize(new Dimension(INFO_WIDTH, sizeY));
			notTheMap.setPreferredSize(new Dimension(INFO_WIDTH, sizeY));

			geneTable = new GeneTable(genes, this, mapPanel);

			// tabs
			infoPanel = new JTabbedPane();
			infoPanel.addTab("Genes", geneTable);
			infoPanel.addTab("Legend", captionPanel);
			infoPanel.addTab("Features", annoList);
			infoPanel.addTab("Color", colorPanel);
			infoPanel.addTab("Preferences", propertyPanel);
			infoPanel.addTab("Add Feature", sitePanel);
			// infoPanel.addTab("Export", exportPanel);

			if (UserInformation.getInstance().getUsername().equals("Public")) {
				infoPanel.setEnabledAt(5, false);
			}

			notTheMap.add(infoPanel, BorderLayout.CENTER);

			// drawSegment(getSegmentToDraw(geneTable.getSelectedGeneId()));
			geneChanged(geneTable.getSelectedGeneId());

			mapPanel.getMap().updateWidget(true);
			geneTable.setAcceptSelChange(true);

		}
	}

	// ==================================================================
	// private methods
	// ===============

	private void drawSegment(Segment segment) {
		// reset panel
		mapPanel.resetMap();
		// set header

		String pos[] = { "", "", "" };
		String url = "";

		pos = ServerCommunicator.getPromotorChrPosition(Integer.valueOf(segment
				.getGeneId()));
		url = ServerCommunicator.getPromotorUrl(Integer.valueOf(segment
				.getGeneId()));

		mapPanel.setHeader(genes.get(segment.getGeneId()).get("acc"), genes
				.get(segment.getGeneId()).get("strand"),
				genes.get(segment.getGeneId()).get("details"), pos[0] + ":"
						+ pos[1] + "-" + pos[2], url);
		// add sequence
		if (Configer.getInstance().getGenomicCoords()) {
			String sequence = segment.getSequence();
			mapPanel.addSequence(sequence, segment.getStart(), segment.getStop());
		} else {
			int point0 = 0;
			if (segment.getSequence() == null) {
				point0 = segment.getLastPosition();
			} else {
				point0 = segment.getSequence().length();
			}
			if (segment.getTSS_feature() != null) {
				point0 = segment.getTSS_feature().getStart() - 1;
			} else if (segment.getCSS_feature() != null) {
				point0 = segment.getCSS_feature().getStart() - 1;
			}

			String sequence = segment.getSequence();
			if (sequence != null) {
				mapPanel.addSequence(sequence, point0 * -1, sequence.length()
						- point0);
			} else {
				mapPanel.addSequence(null, point0 * -1,
						segment.getLastPosition() - point0);
			}
		}

		// add annotations
		mapPanel.addSegment(segment);

		MessagePanel.getInstance().mapSelectionChanged(mapPanel);

		annoList.updateAnnotations(segment);
	}

	// ==================================================================
	// event handling
	// ==============

	/**
	 * Get the segment for the given gene id and draw the result in the map.
	 */
	@SuppressWarnings("unused")
	private Segment getSegmentToDraw(String geneId) {
		// get segment
		Segment segment = segmentAdmin.getSegmentByCategory(geneId);
		if (segment == null) {
			segment = new DasSAXParsing().parseXML(segmentName, geneId);
			segmentAdmin.addSegment(geneId, segment);
		}
		
		return segment;
	}

	/**
	 * Selection changed in Genelist.
	 * 
	 * @param geneId
	 */
	public void geneChanged(String geneId) {
		LoadViewThread loadThr = new LoadViewThread(new CallBack() {
			@Override
			public void call() {
				setDefCursor();
				geneTable.unlockTable();
			}
		}, geneId, segmentName, segmentAdmin, this);

		// System.out.println("@a");
		setWaitCursor();
		geneTable.lockTable();
		loadThr.start();
	}
	
	public void clearMap () {
		mapPanel.clearMap();
	}
	

	private void setWaitCursor() {
		this.setCursor(Cursor.getPredefinedCursor(Cursor.WAIT_CURSOR));
	}

	private void setDefCursor() {
		this.setCursor(Cursor.getPredefinedCursor(Cursor.DEFAULT_CURSOR));
	}

	public void startDrawing(Segment segment) {
		drawSegment(segment);
		Configer.getInstance().getMenuCaller().waitEnds();
	}

	// ==================================================================
	// getter & setter
	// ===============

	/**
	 * @return the optionPanel
	 */
	public ColorPanel getOptionPanel() {
		return colorPanel;
	}

	/**
	 * @param optionPanel
	 *            the optionPanel to set
	 */
	public void setOptionPanel(ColorPanel optionPanel) {
		this.colorPanel = optionPanel;
	}

	/**
	 * @return the captionPanel
	 */
	public CaptionPanel getCaptionPanel() {
		return captionPanel;
	}

	/**
	 * @param captionPanel
	 *            the captionPanel to set
	 */
	public void setCaptionPanel(CaptionPanel captionPanel) {
		this.captionPanel = captionPanel;
	}

	/**
	 * @return the mapPanel
	 */
	public DlightNeoMapHolder getMapPanel() {
		return mapPanel;
	}

	/**
	 * @param mapPanel
	 *            the mapPanel to set
	 */
	public void setMapPanel(DlightNeoMapHolder mapPanel) {
		this.mapPanel = mapPanel;
	}

	/**
	 * @param propertyPanel
	 *            the propertyPanel to set
	 */
	public void setPropertyPanel(PropertyPanel propertyPanel) {
		this.propertyPanel = propertyPanel;
	}

	/**
	 * @return the propertyPanel
	 */
	public PropertyPanel getPropertyPanel() {
		return propertyPanel;
	}

	/**
	 * @return the segmentName
	 */
	public String getSegmentName() {
		return segmentName;
	}

	public String getQueryId() {
		return segmentName.split("@")[0];
	}

	/**
	 * @return the segmentAdmin
	 */
	public SegmentAdmin getSegmentAdmin() {
		return segmentAdmin;
	}

	/**
	 * @return the genes
	 */
	public HashMap<String, HashMap<String, String>> getGenes() {
		return genes;
	}

	/**
	 * @param genes
	 *            the genes to set
	 */
	public void setGenes(HashMap<String, HashMap<String, String>> genes) {
		this.genes = genes;
	}

	/**
	 * @return the geneTable
	 */
	public GeneTable getGeneTable() {
		return geneTable;
	}

	/**
	 * @param geneTable
	 *            the geneTable to set
	 */
	public void setGeneTable(GeneTable geneTable) {
		this.geneTable = geneTable;
	}

	public void enableTabs(boolean enable) {
		int numbTabs = infoPanel.getTabCount();
		for (int i = 0; i < numbTabs; ++i) {
			infoPanel.setEnabledAt(i, enable);
		}
	}

	
	public void setSibling (ViewerPanel sibling) {
		this.sibling = sibling;
	}

	public Boolean showGenomicCoord () {
		return mapPanel.getShowGenomicCoord();
	}
	
	public Boolean haveSibling() {
		return sibling != null;
	}
	
	public void setSiblingsFilter (String filter) {
		if (sibling != null)
			sibling.setMyFilter(filter);
	}
	
	public void setMyFilter (String filter) {
		geneTable.setFilter(filter);
	}

	public E_ViewerId getViewerId() {
		return viewerId;
	}

	public void setViewerId(E_ViewerId viewerId) {
		this.viewerId = viewerId;
	}
}
