# Supplementary material for: D-Light on promoters: a client-server system for the analysis and visualization of cis-regulatory elements
Source: BMC Bioinformatics. 2013 Apr 24;14:140. doi: 10.1186/1471-2105-14-140 (PMC3685601; doi:10.1186/1471-2105-14-140)
Supplement: Additional file 4 — Source code package. Source code of server and client. [file 1471-2105-14-140-S4.zip › dloprom-1.1-src/client_and_rmi/src/at/fh_hagenberg/dlight/viewer/data/MatrixColorizer.java]

//	Copyright (C) 2010  D-Light Team, University of Salzburg /
//  Upper Austria University of Applied Science
//  
//  This program is free software: you can redistribute it and/or modify
//  it under the terms of the GNU General Public License as published by
//  the Free Software Foundation, either version 3 of the License, or
//  (at your option) any later version.
//
//  This program is distributed in the hope that it will be useful,
//  but WITHOUT ANY WARRANTY; without even the implied warranty of
//  MERCHANTABILITY or FITNESS FOR A PARTICULAR PURPOSE.  See the
//  GNU General Public License for more details.
//
//  You should have received a copy of the GNU General Public License
//  along with this program.  If not, see <http://www.gnu.org/licenses/>.

package at.fh_hagenberg.dlight.viewer.data;

import java.awt.Color;

import at.fh_hagenberg.dlight.config.Colors;
import at.fh_hagenberg.dlight.data.DataHolder;
import at.fh_hagenberg.dlight.viewer.components.caption.MatrixColCaption;

public class MatrixColorizer {
	MatrixColCaption captionPanel;

	public MatrixColorizer(MatrixColCaption captionPanel) {
		this.captionPanel = captionPanel;
	}

	public Color getMatrixColor(String matrixId, String matrixName) {
		Color c;
		try {
			Integer matrixInt = DataHolder.getInstance().getAnnotationId(
					matrixId);
			

			if (matrixInt == null) {
				String matrixId_ = matrixId.replaceAll("\\D", "");
				matrixInt = new Integer(matrixId_);
			}
			
			c = Colors.colors[matrixInt % Colors.colors.length];
			//System.out.println(matrixInt + " " + matrixId + " " + c.toString());
		} catch (Exception e) {
			c = new Color(139, 0, 0);
		}

		captionPanel.addMatrixCaption(matrixId + " - " + matrixName, c);
		return c;
	}
}
