# Supplementary material for: D-Light on promoters: a client-server system for the analysis and visualization of cis-regulatory elements
Source: BMC Bioinformatics. 2013 Apr 24;14:140. doi: 10.1186/1471-2105-14-140 (PMC3685601; doi:10.1186/1471-2105-14-140)
Supplement: Additional file 4 — Source code package. Source code of server and client. [file 1471-2105-14-140-S4.zip › dloprom-1.1-src/client_and_rmi/src/at/fh_hagenberg/dlight/viewer/data/FeatureDataAdapter.java]

//	Copyright (C) 2010  D-Light Team, University of Salzburg /
//  Upper Austria University of Applied Science
//  
//  This program is free software: you can redistribute it and/or modify
//  it under the terms of the GNU General Public License as published by
//  the Free Software Foundation, either version 3 of the License, or
//  (at your option) any later version.
//
//  This program is distributed in the hope that it will be useful,
//  but WITHOUT ANY WARRANTY; without even the implied warranty of
//  MERCHANTABILITY or FITNESS FOR A PARTICULAR PURPOSE.  See the
//  GNU General Public License for more details.
//
//  You should have received a copy of the GNU General Public License
//  along with this program.  If not, see <http://www.gnu.org/licenses/>.

package at.fh_hagenberg.dlight.viewer.data;

import java.awt.Color;
import java.util.HashMap;
import java.util.Hashtable;

import at.fh_hagenberg.dlight.config.Configer;
import at.fh_hagenberg.dlight.gui.panels.ScanAnnotation;
import at.fh_hagenberg.dlight.viewer.components.DlightNeoMapHolder;

import com.affymetrix.genoviz.bioviews.GlyphI;
import com.affymetrix.genoviz.bioviews.MapGlyphFactory;
import com.affymetrix.genoviz.bioviews.NeoDataAdapterI;
import com.affymetrix.genoviz.bioviews.Scene;

public class FeatureDataAdapter implements NeoDataAdapterI {

	private MapGlyphFactory factory;
	private Scene scene;
	private Color color;
	private int colType = DlightNeoMapHolder.NONE_COLORIZE;
	private ScoreColorizer scoreColorizer;
	private MatrixColorizer matrixColorizer;
	private Boolean reverse = false;
	private int seqstart = 0;
	private int seqend = 0;

	private Feature TSS_feature = null;
	private Feature CSS_feature = null;

	private HashMap<String, String> glyphTypes;
	private HashMap<String, String> methGlyMap;

	public FeatureDataAdapter() {
		factory = new MapGlyphFactory();
		glyphTypes = Configer.getInstance().getGlyphTypes();
		methGlyMap = ScanAnnotation.getInstance().getMethGlyphs();
	}

	public MapGlyphFactory getFactory() {
		return this.factory;
	}

	public void setColor(Color color) {
		this.color = color;
	}

	public void setColType(int colType) {
		this.colType = colType;
	}

	public void setScoreColorizer(ScoreColorizer scoreColorizer) {
		this.scoreColorizer = scoreColorizer;
	}

	public void setMatrixColorizer(MatrixColorizer matrixColorizer) {
		this.matrixColorizer = matrixColorizer;
	}

	public void setTSS_feature(Feature tSS_feature) {
		TSS_feature = tSS_feature;
	}

	public void setCSS_feature(Feature cSS_feature) {
		CSS_feature = cSS_feature;
	}

	public void setReverse(Boolean reverse) {
		this.reverse = reverse;
	}

	public void setSeqstart(int seqstart) {
		this.seqstart = seqstart;
	}

	public void setSeqend(int seqend) {
		this.seqend = seqend;
	}

	public void setSeqRange(int seqstart, int seqend) {
		this.seqstart = seqstart;
		this.seqend = seqend;
	}

	@Override
	public void setScene(Scene scene) {
		this.scene = scene;
		factory.setScene(this.scene);
	}

	@Override
	public boolean accepts(Object obj) {
		return (obj instanceof Feature);
	}

	@SuppressWarnings("unchecked")
	@Override
	public void configure(@SuppressWarnings("rawtypes") Hashtable options) {
		factory.configure(options);
	}

	@Override
	public void configure(String options) {
		factory.configure(options);
	}

	@Override
	public GlyphI createGlyph(Object obj) {
		Feature feature = (Feature) obj;

		if (feature == TSS_feature || feature == CSS_feature) {
			return createTSSGlyph(feature);
		}

		@SuppressWarnings("rawtypes")
		Class glType = factory.getGlyphtype();

		if (methGlyMap.containsKey(feature.getMethod())) {
			@SuppressWarnings("rawtypes")
			Class glyph_class = null;
			try {
				glyph_class = Class
						.forName(methGlyMap.get(feature.getMethod()));
			} catch (ClassNotFoundException e) {
				glyph_class = null;
			}
			if (glyph_class != null) {
				factory.setGlyphtype(glyph_class);
			}
		}

		if (colType == DlightNeoMapHolder.SCORE_COLORIZE) {
			factory.setColor(scoreColorizer.getScoreColor(feature.getScore()));
		} else if (colType == DlightNeoMapHolder.MATRIX_COLORIZE) {
			
			factory.setColor(matrixColorizer.getMatrixColor(
					feature.getTypeID(), feature.getLabel()));
		} else {
			factory.setColor(color);
		}

		int start = feature.getStart();
		int end = feature.getEnd();

		GlyphI gl;
		if (Configer.getInstance().getGenomicCoords()) {
			if (reverse) {
				int seqlen = seqend - seqstart;
				int start_ = start;
				start = (seqlen - end) + 2;
				end = (seqlen - start_) + 2;
				if (feature.getOrientation().equals("+")) {
					factory.setOffset(10);
				} else {
					factory.setOffset(-20);
				}
			} else {
				if (feature.getOrientation().equals("+")
						|| feature.getOrientation().equals("none")) {
					factory.setOffset(-20);
				} else {
					factory.setOffset(10);
				}
			}

			gl = factory.makeGlyph(seqstart + start - 1, seqstart + end);
		} else {
			int point0;
			if (TSS_feature != null) {
				point0 = TSS_feature.getStart();
			} else if (CSS_feature != null) {
				point0 = CSS_feature.getStart();
			} else {

				int sequenceLength;
				if (feature.getSegment().getSequence() == null) {
					sequenceLength = feature.getSegment().getLastPosition();
				} else {
					sequenceLength = feature.getSegment().getSequence()
							.length();
				}
				point0 = sequenceLength + 1;
			}

			if (feature.getOrientation().equals("+")
					|| feature.getOrientation().equals("none")) {
				factory.setOffset(-20);
				gl = factory.makeGlyph(start - point0, end - point0 + 1);
			} else {
				factory.setOffset(10);
				gl = factory.makeGlyph(start - point0, end - point0 + 1);
			}
		}
		feature.setGlyph(gl);

		factory.setGlyphtype(glType);
		return gl;
	}

	private GlyphI createTSSGlyph(Feature feature) {
		int start = feature.getStart() - 1;
		int end = feature.getEnd() + 1;

		@SuppressWarnings("rawtypes")
		Class glType = factory.getGlyphtype();

		factory.setGlyphtype(com.affymetrix.genoviz.glyph.TriangleGlyph.class);
		double w = factory.getWidth();
		factory.setWidth(0);

		GlyphI gl;

		Color c;

		if (feature == TSS_feature) {
			c = Color.green;
		} else {
			c = Color.yellow;
		}

		if (TSS_feature != null && CSS_feature != null) {
			if (TSS_feature.getStart() == CSS_feature.getStart()) {
				c = Color.red;
			}
		}

		factory.setColor(c);
		factory.setOffset(-0.1);

		if (Configer.getInstance().getGenomicCoords()) {
			if (reverse) {
				int seqlen = seqend - seqstart;
				int start_ = start;
				start = seqlen - end + 2;
				end = seqlen - start_ + 2;
			}
			gl = factory.makeGlyph(seqstart + start - 1, seqstart + end);

		} else {

			int point0;

			if (TSS_feature != null) {
				point0 = TSS_feature.getStart();
			} else if (CSS_feature != null) {
				point0 = CSS_feature.getStart();
			} else {
				int sequenceLength;
				if (feature.getSegment().getSequence() == null) {
					sequenceLength = feature.getSegment().getLastPosition();
				} else {
					sequenceLength = feature.getSegment().getSequence()
							.length();
				}
				point0 = sequenceLength;
			}

			gl = factory.makeGlyph(start - point0, end - point0 + 1);
		}

		factory.setWidth(w);
		feature.setGlyph(gl);

		factory.setGlyphtype(glType);

		return gl;
	}

}
