# Supplementary material for: D-Light on promoters: a client-server system for the analysis and visualization of cis-regulatory elements
Source: BMC Bioinformatics. 2013 Apr 24;14:140. doi: 10.1186/1471-2105-14-140 (PMC3685601; doi:10.1186/1471-2105-14-140)
Supplement: Additional file 4 — Source code package. Source code of server and client. [file 1471-2105-14-140-S4.zip › dloprom-1.1-src/client_and_rmi/src/at/fh_hagenberg/dlight/viewer/data/Feature.java]

//	Copyright (C) 2010  D-Light Team, University of Salzburg /
//  Upper Austria University of Applied Science
//  
//  This program is free software: you can redistribute it and/or modify
//  it under the terms of the GNU General Public License as published by
//  the Free Software Foundation, either version 3 of the License, or
//  (at your option) any later version.
//
//  This program is distributed in the hope that it will be useful,
//  but WITHOUT ANY WARRANTY; without even the implied warranty of
//  MERCHANTABILITY or FITNESS FOR A PARTICULAR PURPOSE.  See the
//  GNU General Public License for more details.
//
//  You should have received a copy of the GNU General Public License
//  along with this program.  If not, see <http://www.gnu.org/licenses/>.

/**
 * Feature data structure. Represents a DAS (vers. 1.53) feature. 
 * 
 */

package at.fh_hagenberg.dlight.viewer.data;

import java.util.ArrayList;
import java.util.Set;

import com.affymetrix.genoviz.bioviews.GlyphI;

/**
 * 
 * @author Simone Gschwandtner, 2009-2010
 */
public class Feature {
	private int START;
	private int END;
	private double SCORE;
	private String ORIENTATION;
	private String TYPE_ID;
	private String FEATURE_ID;
	private String LABEL;
	private String method = null;
	private String scoretype =null;
	private ArrayList<String> notes;
	private GlyphI glyph;
	private String category;
	private Segment segment;
	private String homGene = "";
	
	public Boolean additionalData = false;
	public Boolean showByDefault = false;
	
	
	
	public Feature() {
		notes = new ArrayList<String>();
	}

	public int getStart() {
		return START;
	}

	public void setStart(String start) {
		START = Integer.parseInt(start);
	}
	
	public void setStart(Integer start){
		START = start;
	}

	public int getEnd() {
		return END;
	}

	public void setEnd(String end) {
		END = Integer.parseInt(end);
	}
	
	public void setEnd (Integer end){
		END = end;
	}

	public double getScore() {
		return SCORE;
	}

	public void setScore(String score) {
		SCORE = Double.parseDouble(score);
	}

	public String getOrientation() {
		return ORIENTATION;
	}

	public void setOrientation(String orientation) {
		ORIENTATION = orientation;
	}

	public String getTypeID() {
		return TYPE_ID;
	}

	public void setTypeID(String id) {
		TYPE_ID = id;
	}

	public String getFeatureID() {
		return FEATURE_ID;
	}

	public void setFeatureID(String id) {
		FEATURE_ID = id;
	}

	public void setLabel(String label) {
		LABEL = label;
	}

	public String getLabel() {
		return LABEL;
	}

	public void addNote(String note) {
		notes.add(note);
		if (note.startsWith("hom.Gene:")){
			homGene = note.replace("hom.Gene:", "").trim();
		}
	}

	public void printNotes() {
		for (String note : notes) {
			System.out.println("Note: " + note);
		}
	}

	public ArrayList<String> getNotes() {
		return notes;
	}

	/**
	 * @param segment
	 *            the segment to set
	 */
	public void setSegment(Segment segment) {
		this.segment = segment;
	}

	/**
	 * @return the segment
	 */
	public Segment getSegment() {
		return segment;
	}

	public void setGlyph(GlyphI glyph) {
		this.glyph = glyph;
	}

	public GlyphI getGlyph() {
		return glyph;
	}

	/**
	 * @param category the category to set
	 */
	public void setCategory(String category) {
		this.category = category;
	}

	/**
	 * @return the category
	 */
	public String getCategory() {
		return category;
	}

	/**
	 * @param method the method to set
	 */
	public void setMethod(String method) {
		this.method = method;
	}

	/**
	 * @return the method
	 */
	public String getMethod() {
		return method;
	}

	/**
	 * @param scoretype the scoretype to set
	 */
	public void setScoretype(String scoretype) {
		this.scoretype = scoretype;
	}

	/**
	 * @return the scoretype
	 */
	public String getScoretype() {
		return scoretype;
	}
	
	String getHomGene() {
		return homGene;
	}
}
