# Supplementary material for: D-Light on promoters: a client-server system for the analysis and visualization of cis-regulatory elements
Source: BMC Bioinformatics. 2013 Apr 24;14:140. doi: 10.1186/1471-2105-14-140 (PMC3685601; doi:10.1186/1471-2105-14-140)
Supplement: Additional file 4 — Source code package. Source code of server and client. [file 1471-2105-14-140-S4.zip › dloprom-1.1-src/client_and_rmi/src/at/fh_hagenberg/dlight/viewer/data/Segment.java]

//	Copyright (C) 2010  D-Light Team, University of Salzburg /
//  Upper Austria University of Applied Science
//  
//  This program is free software: you can redistribute it and/or modify
//  it under the terms of the GNU General Public License as published by
//  the Free Software Foundation, either version 3 of the License, or
//  (at your option) any later version.
//
//  This program is distributed in the hope that it will be useful,
//  but WITHOUT ANY WARRANTY; without even the implied warranty of
//  MERCHANTABILITY or FITNESS FOR A PARTICULAR PURPOSE.  See the
//  GNU General Public License for more details.
//
//  You should have received a copy of the GNU General Public License
//  along with this program.  If not, see <http://www.gnu.org/licenses/>.

/**
 * Segment data structure. Represents a DAS (vers. 1.53) segment, for a specified category (gene id). 
 * 
 */

package at.fh_hagenberg.dlight.viewer.data;

import java.util.ArrayList;
import java.util.HashMap;
import java.util.HashSet;
import java.util.Set;

import at.fh_hagenberg.dlight.config.Configer;

import com.affymetrix.genoviz.bioviews.GlyphI;
import com.affymetrix.genoviz.widget.NeoMap;

/**
 * 
 * @author Josef Laimer, 2010
 * 
 */
public class Segment {
	private String geneId;
	private String segmentId;
	private int start;
	private int stop;
	private String sequence;
	private String revSequence = null;
	private String strand = "f";

	private ArrayList<Feature> features = new ArrayList<Feature>();
	private ArrayList<String> types = new ArrayList<String>(); // in our case:
	// matrices
	private HashMap<String, ArrayList<Feature>> featuresByType = new HashMap<String, ArrayList<Feature>>();
	private HashMap<String, ArrayList<Feature>> featuresByMethod = new HashMap<String, ArrayList<Feature>>();
	
	private HashMap<NeoMap, HashMap<Feature, GlyphI>> features2glyphs = new HashMap<NeoMap, HashMap<Feature, GlyphI>>();
	private HashMap<NeoMap, HashMap<GlyphI, Feature>> glyph2feature = new HashMap<NeoMap, HashMap<GlyphI, Feature>>();

	private Feature TSS_feature = null;
	private Feature CSS_feature = null;

	private Set<String> homologous = null;
	private Integer nHomFeatures = 0;
	
	private Set<String> scanMethods = new HashSet<String>();
	private HashMap<String, Boolean> addMethods = new HashMap<String, Boolean>();
	
	
	// ================================================================
	// constructor
	// ================
	public Segment(String geneId) {
		this.setGeneId(geneId);
	}

	// ================================================================
	// public functions
	// ================

	/**
	 * Adding a new feature to features and type to type list. Further it groups
	 * the features by type.
	 * 
	 * @param feature
	 *            new Feature
	 * @param type
	 *            matrix name
	 * 
	 */
	public void addFeature(Feature feature, String type) {
		if (!types.contains(type)) {
			types.add(type);
			featuresByType.put(type, new ArrayList<Feature>());
		}

		if (!features.contains(feature)) {
			features.add(feature);
			featuresByType.get(type).add(feature);
		}
		
		if (!featuresByMethod.containsKey(feature.getMethod())) {
			featuresByMethod.put(feature.getMethod(), new ArrayList<Feature>());
		}
		
		featuresByMethod.get(feature.getMethod()).add(feature);
		if (feature.additionalData) {
			addMethods.put(feature.getMethod(), feature.showByDefault);
		} else {
			scanMethods.add(feature.getMethod());
		}
	}

	/**
	 * Resets the hashes which contains glyph/feature pairs
	 */
	public void resetGlyphs(NeoMap map) {
		if (features2glyphs.containsKey(map)) {
			features2glyphs.remove(map);
		}
		features2glyphs.put(map, new HashMap<Feature, GlyphI>());

		if (glyph2feature.containsKey(map)) {
			glyph2feature.remove(map);
		}
		glyph2feature.put(map, new HashMap<GlyphI, Feature>());

	}

	/**
	 * Inserting an glyph/feature pair.
	 * 
	 * @param map
	 * @param glyph
	 * @param feature
	 * 
	 */
	public void setGlyph(NeoMap map, GlyphI glyph, Feature feature) {
		if (!features2glyphs.containsKey(map)) {
			features2glyphs.put(map, new HashMap<Feature, GlyphI>());
		}
		if (!glyph2feature.containsKey(map)) {
			glyph2feature.put(map, new HashMap<GlyphI, Feature>());
		}
		features2glyphs.get(map).put(feature, glyph);
		glyph2feature.get(map).put(glyph, feature);
	}

	/**
	 * @param feature
	 * @param map
	 * @return The glyph for the given feature (or null of pair doesn't exist)
	 */
	public GlyphI getGlyphByFeature(Feature feature, NeoMap map) {
		if (features2glyphs.containsKey(map)) {
			if (features2glyphs.get(map).containsKey(feature))
				return features2glyphs.get(map).get(feature);
		}
		return null;
	}

	/**
	 * @param glyph
	 * @return The feature for the given glyph (or null of pair doesn't exist)
	 */
	public Feature getFeatureByGlyph(GlyphI glyph, NeoMap map) {
		if (glyph2feature.containsKey(map)) {
			if (glyph2feature.get(map).containsKey(glyph))
				return glyph2feature.get(map).get(glyph);
		}
		return null;
	}

	/**
	 * @param type
	 * @return ArrayList of features related to the given type.
	 */
	public ArrayList<Feature> getFeaturesByType(String type) {
		if (featuresByType.containsKey(type))
			return featuresByType.get(type);
		return null;
	}

	/**
	 * Get the end-position of the last feature.
	 * 
	 * @return int - last position
	 */
	public int getLastPosition() {
		int lastPos = 0;
		for (Feature f : features) {
			if (f.getEnd() > lastPos)
				lastPos = f.getEnd();
		}
		return lastPos;
	}

	// ================================================================
	// getter & setter
	// ===============

	/**
	 * @param geneId
	 *            the geneId to set
	 */
	public void setGeneId(String geneId) {
		this.geneId = geneId;
	}

	/**
	 * @return the geneId
	 */
	public String getGeneId() {
		return geneId;
	}

	/**
	 * @param features
	 *            the features to set
	 */
	public void setFeatures(ArrayList<Feature> features) {
		this.features = features;
	}

	/**
	 * @return the features
	 */
	public ArrayList<Feature> getFeatures() {
		return features;
	}

	/**
	 * @param types
	 *            the types to set
	 */
	public void setTypes(ArrayList<String> types) {
		this.types = types;
	}

	/**
	 * @return the types
	 */
	public ArrayList<String> getTypes() {
		return types;
	}

	/**
	 * @param segmentId
	 *            the segmentId to set
	 */
	public void setSegmentId(String segmentId) {
		this.segmentId = segmentId;
	}

	/**
	 * @return the segmentId
	 */
	public String getSegmentId() {
		return segmentId;
	}

	/**
	 * @param start
	 *            the start to set
	 */
	public void setStart(int start) {
		this.start = start;
	}

	/**
	 * @return the start
	 */
	public int getStart() {
		return start;
	}

	/**
	 * @param stop
	 *            the stop to set
	 */
	public void setStop(int stop) {
		this.stop = stop;
	}

	/**
	 * @return the stop
	 */
	public int getStop() {
		return stop;
	}

	/**
	 * @param sequence
	 *            the sequence to set
	 */
	public void setSequence(String sequence) {
		this.sequence = sequence;
	}

	/**
	 * @return the sequence
	 */
	public String getSequence() {
		if (Configer.getInstance().getGenomicCoords()) {
			if (strand.equals("r")) {
				if (revSequence == null) {
					revSequence = complSequ(sequence);
				}
				return revSequence;
			}
		}
		return sequence;
	}

	/**
	 * @param tSS_feature
	 *            the tSS_feature to set
	 */
	public void setTSS_feature(Feature tSS_feature) {
		if (TSS_feature == null) {
			TSS_feature = tSS_feature;
		}
	}

	/**
	 * @return the tSS_feature
	 */
	public Feature getTSS_feature() {
		return TSS_feature;
	}

	/**
	 * @param cSS_feature
	 *            the cSS_feature to set
	 */
	public void setCSS_feature(Feature cSS_feature) {
		if (CSS_feature == null) {
			CSS_feature = cSS_feature;
		}
	}

	/**
	 * @return the cSS_feature
	 */
	public Feature getCSS_feature() {
		return CSS_feature;
	}

	public Set<GlyphI> getGlyphs(NeoMap map) {
		return glyph2feature.get(map).keySet();
	}

	/**
	 * Return a list of homologe gene names.
	 * 
	 * @return
	 */
	public Set<String> getFeatureHomologous() {
		if (homologous == null || features.size() != nHomFeatures) {
			nHomFeatures = features.size();
			homologous = new HashSet<String>();
			for (Feature feat : features) {
				if (feat.getHomGene() != "") {
					homologous.add(feat.getHomGene());
				}
			}
			homologous.remove("-");
		}

		return homologous;
	}

	public String getFeatureHomologousFilter() {
		String hom = "";

		if (homologous == null || features.size() != nHomFeatures) {
			nHomFeatures = features.size();
			homologous = new HashSet<String>();
			for (Feature feat : features) {
				if (feat.getHomGene() != "") {
					homologous.add(feat.getHomGene());
				}
			}
			homologous.remove("-");

		}
		for (String h : homologous) {
			hom += h + "|";
		}

		if (!hom.equals("")) {
			hom = hom.substring(0, hom.length() - 1);
		}

		return hom;
	}

	/**
	 * set the sequence's strand
	 * 
	 * @param strand
	 */
	public void setStrand(String strand) {
		this.strand = strand;
	}

	/**
	 * get the sequence's strand
	 * 
	 * @return strand
	 */
	public String getStrand() {
		return strand;
	}

	public static String complSequ(String seq) {
		String compl = "";
		if (seq.length() > 0) {
			for (int i = seq.length(); i > 0; --i) {
				String base = seq.substring(i - 1, i);
				if (base.compareToIgnoreCase("a") == 0) {
					compl += "t";
				} else if (base.compareToIgnoreCase("t") == 0) {
					compl += "a";
				} else if (base.compareToIgnoreCase("g") == 0) {
					compl += "c";
				} else if (base.compareToIgnoreCase("c") == 0) {
					compl += "g";
				} else {
					compl += "n";
				}
			}
		}
		return compl;
	}
	
	public Set<String> getMethods () {
		return featuresByMethod.keySet();
	}
	
	public Set<String> getScanMethods () {
		return scanMethods;
	}
	
	public HashMap<String, Boolean> getAddMethods () {
		return addMethods;
	}

	public ArrayList<Feature> getMethodFeatures (String method) {
		return featuresByMethod.get(method);
	}
	
	
}
