# Supplementary material for: D-Light on promoters: a client-server system for the analysis and visualization of cis-regulatory elements
Source: BMC Bioinformatics. 2013 Apr 24;14:140. doi: 10.1186/1471-2105-14-140 (PMC3685601; doi:10.1186/1471-2105-14-140)
Supplement: Additional file 4 — Source code package. Source code of server and client. [file 1471-2105-14-140-S4.zip › dloprom-1.1-src/client_and_rmi/src/at/fh_hagenberg/dlight/viewer/data/ScoreColorizer.java]

//	Copyright (C) 2010  D-Light Team, University of Salzburg /
//  Upper Austria University of Applied Science
//  
//  This program is free software: you can redistribute it and/or modify
//  it under the terms of the GNU General Public License as published by
//  the Free Software Foundation, either version 3 of the License, or
//  (at your option) any later version.
//
//  This program is distributed in the hope that it will be useful,
//  but WITHOUT ANY WARRANTY; without even the implied warranty of
//  MERCHANTABILITY or FITNESS FOR A PARTICULAR PURPOSE.  See the
//  GNU General Public License for more details.
//
//  You should have received a copy of the GNU General Public License
//  along with this program.  If not, see <http://www.gnu.org/licenses/>.

package at.fh_hagenberg.dlight.viewer.data;

import java.awt.Color;
import java.util.ArrayList;

import at.fh_hagenberg.dlight.gui.elements.ColorComboBoxPanel;

public class ScoreColorizer {
	private String colScoreMin;
	private String colScoreMax;
	private Double scoreMin;
	private Double scoreMax;
	private Double middle;
	private Double stepSize;
	private ArrayList<String> rgbColors = new ArrayList<String>();

	public ScoreColorizer(String colScoreMin, String colScoreMax,
			Double scoreMin, Double scoreMax) {
		this.colScoreMin = colScoreMin;
		this.colScoreMax = colScoreMax;
		this.scoreMin = scoreMin;
		this.scoreMax = scoreMax;

		this.middle = scoreMin + ((scoreMax - scoreMin) / 2);
		this.stepSize = (scoreMax - scoreMin) / 512;
		
		rgbColors.add(ColorComboBoxPanel.WHITE);
		rgbColors.add(ColorComboBoxPanel.RED);
		rgbColors.add(ColorComboBoxPanel.GREEN);
		rgbColors.add(ColorComboBoxPanel.BLUE);
	}

	public String getColScoreMin() {
		return colScoreMin;
	}

	public void setColScoreMin(String colScoreMin) {
		this.colScoreMin = colScoreMin;
	}

	public String getColScoreMax() {
		return colScoreMax;
	}

	public void setColScoreMax(String colScoreMax) {
		this.colScoreMax = colScoreMax;
	}

	public Double getScoreMin() {
		return scoreMin;
	}

	public void setScoreMin(Double scoreMin) {
		this.scoreMin = scoreMin;
	}

	public Double getScoreMax() {
		return scoreMax;
	}

	public void setScoreMax(Double scoreMax) {
		this.scoreMax = scoreMax;
	}

	public Color getScoreColor(Double score) {
		if (score.equals(middle)) {
			return Color.white;
		} else {
			if (score > middle){
				if (rgbColors.contains(colScoreMax))
					return getScoreRGBmax(score);
				else if (colScoreMax == ColorComboBoxPanel.BLACK)
					return getScoreGray(score);
			}else {
				if (rgbColors.contains(colScoreMin))
					return getScoreRGBmin(score);
				else if (colScoreMin == ColorComboBoxPanel.BLACK)
					return getScoreGray(score);
			}
		}
		return Color.white;
	}

	private Color getScoreRGBmax(Double score) {
			if (colScoreMax.equals(ColorComboBoxPanel.WHITE))
				return Color.white;
			int col = (int)((score - middle) / stepSize);
			if (col > 255)
				col = 255;
			if (colScoreMax.equals(ColorComboBoxPanel.RED))
				return new Color(255, 255-col, 255-col);
			else if (colScoreMax.equals(ColorComboBoxPanel.GREEN))
				return new Color(255-col, 255, 255-col);
			else if (colScoreMax.equals(ColorComboBoxPanel.BLUE))
				return new Color(255-col, 255-col, 255);
			return Color.white;
	}
	
	private Color getScoreRGBmin(Double score){
		if (colScoreMin.equals(ColorComboBoxPanel.WHITE))
			return Color.white;
		int col = (int)((middle - score)  / stepSize);
		if (col > 255)
			col = 255;
		if (colScoreMin.equals(ColorComboBoxPanel.RED))
			return new Color(255, 255-col, 255-col);
		else if (colScoreMin.equals(ColorComboBoxPanel.GREEN))
			return new Color(255-col, 255, 255-col);
		else if (colScoreMin.equals(ColorComboBoxPanel.BLUE))
			return new Color(255-col, 255-col, 255);
		return Color.white;
	}
	
	
	private Color getScoreGray(Double score) {
		int col = (int)(Math.abs(score - middle) / stepSize);
		if (col > 255)
			col = 255;
		if (col < 0)
			col = 0;
		return new Color(255-col, 255-col, 255-col);
	}
	
}
