# Supplementary material for: D-Light on promoters: a client-server system for the analysis and visualization of cis-regulatory elements
Source: BMC Bioinformatics. 2013 Apr 24;14:140. doi: 10.1186/1471-2105-14-140 (PMC3685601; doi:10.1186/1471-2105-14-140)
Supplement: Additional file 4 — Source code package. Source code of server and client. [file 1471-2105-14-140-S4.zip › dloprom-1.1-src/client_and_rmi/src/at/fh_hagenberg/dlight/viewer/data/SegmentAdmin.java]

//	Copyright (C) 2010  D-Light Team, University of Salzburg /
//  Upper Austria University of Applied Science
//  
//  This program is free software: you can redistribute it and/or modify
//  it under the terms of the GNU General Public License as published by
//  the Free Software Foundation, either version 3 of the License, or
//  (at your option) any later version.
//
//  This program is distributed in the hope that it will be useful,
//  but WITHOUT ANY WARRANTY; without even the implied warranty of
//  MERCHANTABILITY or FITNESS FOR A PARTICULAR PURPOSE.  See the
//  GNU General Public License for more details.
//
//  You should have received a copy of the GNU General Public License
//  along with this program.  If not, see <http://www.gnu.org/licenses/>.


/**
 * Administrates segments order by gene id. 
 * 
 */

package at.fh_hagenberg.dlight.viewer.data;

import java.util.ArrayList;
import java.util.HashMap;

/**
 * 
 * @author Josef Laimer, 2010
 * 
 */
public class SegmentAdmin {
	ArrayList<String> categories; // genes
	HashMap<String, Segment> segmentsByCategory;

	String resultFile;

	public SegmentAdmin(String resultFile) {
		categories = new ArrayList<String>();
		segmentsByCategory = new HashMap<String, Segment>();
		this.resultFile = resultFile;
	}

	public SegmentAdmin(String resultFile, ArrayList<String> categories) {
		this.categories = categories;
		segmentsByCategory = new HashMap<String, Segment>();
		this.resultFile = resultFile;
	}

	public void addCategory(String category) {
		if (!categories.contains(category))
			categories.add(category);
	}

	public void addCategory(String category, Segment segment) {
		if (!categories.contains(category))
			categories.add(category);

		if (segmentsByCategory.containsKey(category))
			segmentsByCategory.remove(category);

		segmentsByCategory.put(category, segment);
	}

	public void addSegment(String category, Segment segment) {
		addCategory(category, segment);
	}

	public Segment getSegmentByCategory(String category) {
		if (segmentsByCategory.containsKey(category))
			return segmentsByCategory.get(category);
		return null;
	}

	/**
	 * @return the segmentName
	 */
	public String getSegmentName() {
		return resultFile;
	}

	/**
	 * @param segmentName
	 *            the segmentName to set
	 */
	public void setSegmentName(String segmentName) {
		this.resultFile = segmentName;
	}

}
