# Supplementary material for: D-Light on promoters: a client-server system for the analysis and visualization of cis-regulatory elements
Source: BMC Bioinformatics. 2013 Apr 24;14:140. doi: 10.1186/1471-2105-14-140 (PMC3685601; doi:10.1186/1471-2105-14-140)
Supplement: Additional file 4 — Source code package. Source code of server and client. [file 1471-2105-14-140-S4.zip › dloprom-1.1-src/client_and_rmi/src/at/fh_hagenberg/dlight/viewer/data/das/DasSAXParsing.java]

//	Copyright (C) 2010  D-Light Team, University of Salzburg /
//  Upper Austria University of Applied Science
//  
//  This program is free software: you can redistribute it and/or modify
//  it under the terms of the GNU General Public License as published by
//  the Free Software Foundation, either version 3 of the License, or
//  (at your option) any later version.
//
//  This program is distributed in the hope that it will be useful,
//  but WITHOUT ANY WARRANTY; without even the implied warranty of
//  MERCHANTABILITY or FITNESS FOR A PARTICULAR PURPOSE.  See the
//  GNU General Public License for more details.
//
//  You should have received a copy of the GNU General Public License
//  along with this program.  If not, see <http://www.gnu.org/licenses/>.

/**
 * SAX Parser to parse a DAS (1.53) feature and sequence file.
 */

package at.fh_hagenberg.dlight.viewer.data.das;

// JAXP
import java.io.IOException;
import java.io.StringReader;

import javax.xml.parsers.FactoryConfigurationError;

// SAX
import org.xml.sax.Attributes;
import org.xml.sax.EntityResolver;
import org.xml.sax.InputSource;
import org.xml.sax.SAXException;
import org.xml.sax.XMLReader;
import org.xml.sax.helpers.DefaultHandler;
import org.xml.sax.helpers.XMLReaderFactory;

import at.fh_hagenberg.dlight.config.Configer;
import at.fh_hagenberg.dlight.viewer.data.Feature;
import at.fh_hagenberg.dlight.viewer.data.Segment;

/**
 * 
 * @author Simone Gschwandtner 2009-2010; modified by Josef Laimer, 2010
 *         SaxParser that parses the output XML of the features- and the
 *         sequence- query. The data is saved in an instance of Segment.
 */
public class DasSAXParsing {

	public Segment parseXML(String filename, String gene) {
		try {
			// Get SAX Parser Factory
			// SAXParserFactory factory = SAXParserFactory.newInstance();
			// set validation false, because if the tools has no access to the
			// internet (biodas.org) the client will draw a exception.
			// factory.setValidating(false);
			// factory.setNamespaceAware(false);

			XMLReader parser = XMLReaderFactory.createXMLReader();

			Segment segment = new Segment(gene);
			MyHandler handler = new MyHandler(segment);
			SequenceHandler sHandler = new SequenceHandler(segment);

			String featureUrl = Configer.getInstance().getPrefix()
					+ Configer.getInstance().getDatasourceName()
					+ "/features?segment=";

			String sequenceUrl = Configer.getInstance().getPrefix()
					+ Configer.getInstance().getDatasourceName()
					+ "/sequence?segment=";

			parser.setEntityResolver(new EntityResolver() {

				@Override
				public InputSource resolveEntity(String publicId,
						String systemId) throws SAXException, IOException {
					return new InputSource(new StringReader(""));
				}
			});

			parser.setContentHandler(handler);
			try {
				parser.parse(featureUrl + gene + "@" + filename);
				//System.out.println(featureUrl + gene + "@" + filename);
			} catch (Exception e) {
				try {
					Thread.sleep(500);
					parser.parse(featureUrl + gene + "@" + filename);
				} catch (Exception e2) {
					throw e2;
				}
			}

			parser.setContentHandler(sHandler);
			try {
				parser.parse(sequenceUrl + gene);
			} catch (Exception e) {
				try {
					Thread.sleep(500);
					parser.parse(sequenceUrl + gene);

				} catch (Exception e2) {
					throw e2;
				}
			}

			return handler.getSegment();

		} catch (FactoryConfigurationError e) {
			System.out.println("Error occurred obtaining SAX Parser Factory.");
		} catch (Exception e) {
			e.printStackTrace();
		}
		return null;
	}

}

class MyHandler extends DefaultHandler {

	private Segment segment;
	private Feature currentFeature = null;
	private boolean currentElementIsNote;

	// private double minScore;
	// private double maxScore;
	// private boolean initMinScore;
	// private double averageScore;

	private enum ElementType {
		START, END, SCORE, ORIENTATION, UNKNOWN
	};

	private ElementType currentElement;

	public MyHandler(Segment arg) {
		super();
		segment = arg;
		// initMinScore = true;
	}

	public void startDocument() throws SAXException {
		currentElement = ElementType.UNKNOWN;
		currentElementIsNote = false;
	}

	public void startElement(String namespaceURI, String localName,
			String qName, Attributes atts) throws SAXException {

		if (qName.equals("DASGFF")) {
		} else if (qName.equals("SEGMENT")) {
			segment.setSegmentId(atts.getValue("id"));
			segment.setStart(Integer.parseInt(atts.getValue("start")));
			segment.setStop(Integer.parseInt(atts.getValue("stop")));
		} else if (qName.equals("FEATURE")) {
			if (currentFeature != null) {
				segment.addFeature(currentFeature, currentFeature.getTypeID());
				if (currentFeature.getTypeID().equals("CSS")) {
					segment.setCSS_feature(currentFeature);
				} else if (currentFeature.getTypeID().equals("TSS")) {
					segment.setTSS_feature(currentFeature);
				}
			}
			
			currentFeature = new Feature();
			currentFeature.setFeatureID(atts.getValue("id"));
			currentFeature.setLabel(atts.getValue("label"));
		} else if (qName.equals("TYPE")) {
			currentFeature.setTypeID(atts.getValue("id"));
			currentFeature.setCategory(atts.getValue("category"));
			currentFeature.setSegment(segment);
//			segment.addFeature(currentFeature, atts.getValue("id"));
//			if (currentFeature.getTypeID().equals("CSS")) {
//				segment.setCSS_feature(currentFeature);
//			} else if (currentFeature.getTypeID().equals("TSS")) {
//				segment.setTSS_feature(currentFeature);
//			}
		} else if (qName.equals("START")) {
			currentElement = ElementType.START;
		} else if (qName.equals("STOP")) {
			currentElement = ElementType.END;
		} else if (qName.equals("END")) {
			currentElement = ElementType.END;
		} else if (qName.equals("SCORE")) {
			currentElement = ElementType.SCORE;
		} else if (qName.equals("ORIENTATION")) {
			currentElement = ElementType.ORIENTATION;
		} else if (qName.equals("NOTE")) {
			currentElementIsNote = true; // alternatively: currentElement =
			// ElementType.NOTE;
		} else if (qName.equals("METHOD")) {
			String method = atts.getValue("id");
			if (method.contains(":")) {
				String method_[] = method.split(":");
				currentFeature.setMethod(method_[0]);
				currentFeature.setScoretype(method_[1]);
				if (method_.length > 2) {
					if (method_[2].trim().equals("*")) {
						currentFeature.additionalData = true;
						currentFeature.showByDefault = false;
					} else if (method_[2].trim().equals("**")) {
						currentFeature.additionalData = true;
						currentFeature.showByDefault = true;
					} else {
						currentFeature.additionalData = false;
						currentFeature.showByDefault = false;
					}
				}
			} else {
				currentFeature.setMethod(method);
			}
		}
	}

	public void characters(char[] ch, int start, int length) {
		String str = new String(ch, start, length);
		switch (currentElement) {
		case START:
			currentFeature.setStart(str);
			break;
		case END:
			currentFeature.setEnd(str);
			break;
		case SCORE:
			currentFeature.setScore(str);
			// double currentScore = Double.parseDouble(str);
			// averageScore = averageScore + currentScore;
			// if (initMinScore){
			// minScore = currentScore;
			// initMinScore = false;
			// }
			// if (minScore > currentScore) {
			// minScore = currentScore;
			// } else if (maxScore < currentScore) {
			// maxScore = currentScore;
			// }
			break;
		case ORIENTATION:
			if (str.equals("0")) {
				str = "none";
			}
			currentFeature.setOrientation(str);
			break;
		}
		currentElement = ElementType.UNKNOWN;

		if (currentElementIsNote) {
			currentFeature.addNote(str);
			currentElementIsNote = false;
		}
	}

	public void endElement(String namespaceURI, String localName, String qName)
			throws SAXException {
		if (qName.equals("DASGFF")) {
			// segment.setMaxScore(maxScore);
			// segment.setMinScore(minScore);
			// segment.setAverageScore(averageScore/segment.getLengthOfFeatures());
		}
	}

	public Segment getSegment() {
		return segment;
	}

}

class SequenceHandler extends DefaultHandler {

	private enum ElementType {
		START, STOP, SEQUENCE, UNKOWN
	};

	private ElementType currentElement;

	private Segment segment;
	private String sequence = "";
	private boolean start_ = false;
	private boolean stop_ = false;

	public SequenceHandler(Segment arg) {
		super();
		currentElement = ElementType.UNKOWN;
		segment = arg;
	}

	public void startDocument() throws SAXException {
		currentElement = ElementType.UNKOWN;
	}

	public void startElement(String namespaceURI, String localName,
			String qName, Attributes atts) throws SAXException {
		if (qName.equals("SEQUENCE")) {
			currentElement = ElementType.SEQUENCE;
			String start = atts.getValue("start");
			if (start != null) {
				segment.setStart(Integer.parseInt(start));
				start_ = true;
			}
			String stop = atts.getValue("stop");
			if (stop != null) {
				segment.setStop(Integer.parseInt(stop));
				stop_ = true;
			}
			String version = atts.getValue("version");
			if (version.startsWith("strand=")) {
				String strand = version.split(";")[0];
				strand = strand.replace("strand=", "");
				segment.setStrand(strand);
			}
		} else {
			currentElement = ElementType.UNKOWN;
		}

	}

	public void characters(char ch[], int start, int length)
			throws SAXException {
		String str = new String(ch, start, length);

		switch (currentElement) {
		case SEQUENCE:
			sequence += str;
			break;
		}
	}

	public void endElement(String namespaceURI, String localName, String qName)
			throws SAXException {
		if (sequence != "") {
			segment.setSequence(sequence);
			if (!start_ && !stop_) {
				segment.setStart(0);
				segment.setStop(sequence.length());
			} else if (!stop_) {
				segment.setStop(segment.getStart() + sequence.length());
			} else if (!start_) {
				segment.setStart(segment.getStop() - sequence.length());
			}
		}
		currentElement = ElementType.UNKOWN;
	}
}
