# Supplementary material for: D-Light on promoters: a client-server system for the analysis and visualization of cis-regulatory elements
Source: BMC Bioinformatics. 2013 Apr 24;14:140. doi: 10.1186/1471-2105-14-140 (PMC3685601; doi:10.1186/1471-2105-14-140)
Supplement: Additional file 4 — Source code package. Source code of server and client. [file 1471-2105-14-140-S4.zip › dloprom-1.1-src/client_and_rmi/src/at/fh_hagenberg/dlight/viewer/data/das/GeneParser.java]

//	Copyright (C) 2010  D-Light Team, University of Salzburg /
//  Upper Austria University of Applied Science
//  
//  This program is free software: you can redistribute it and/or modify
//  it under the terms of the GNU General Public License as published by
//  the Free Software Foundation, either version 3 of the License, or
//  (at your option) any later version.
//
//  This program is distributed in the hope that it will be useful,
//  but WITHOUT ANY WARRANTY; without even the implied warranty of
//  MERCHANTABILITY or FITNESS FOR A PARTICULAR PURPOSE.  See the
//  GNU General Public License for more details.
//
//  You should have received a copy of the GNU General Public License
//  along with this program.  If not, see <http://www.gnu.org/licenses/>.

/**
 * SAX Parser to parse a DAS (1.53) types file.
 */

package at.fh_hagenberg.dlight.viewer.data.das;

import java.util.ArrayList;
import java.util.Collections;

import javax.xml.parsers.FactoryConfigurationError;
import javax.xml.parsers.ParserConfigurationException;
import javax.xml.parsers.SAXParser;
import javax.xml.parsers.SAXParserFactory;

import org.xml.sax.Attributes;
import org.xml.sax.SAXException;
import org.xml.sax.helpers.DefaultHandler;

/**
 * 
 * @author Simone Gschwandtner, 2009-2010 SaxParser that parses the output xml
 *         of a types-query. The parsed data is saved in Segment data structure.
 */
public class GeneParser {
	public ArrayList<String> parseXML(String url) {
		try {
			// Get SAX Parser Factory
			SAXParserFactory factory = SAXParserFactory.newInstance();
			// set validation false, because if the tools has no access to the
			// internet (biodas.org) the client will draw a exception.
			factory.setValidating(false);
			factory.setNamespaceAware(false);
			SAXParser parser = factory.newSAXParser();
			GeneHandler handler = new GeneHandler();
			parser.parse(url, handler);
			return handler.getGenes();

		} catch (ParserConfigurationException e) {
			System.out.println("The underlying parser does not support "
					+ " the requested features.");
		} catch (FactoryConfigurationError e) {
			System.out.println("Error occurred obtaining SAX Parser Factory.");
		} catch (Exception e) {
			e.printStackTrace();
		}
		return null;
	}

}

class GeneHandler extends DefaultHandler {

	private ArrayList<String> genes = new ArrayList<String>();

	public GeneHandler() {

	}

	public void startDocument() throws SAXException {

	}

	public void startElement(String namespaceURI, String localName,
			String qName, Attributes atts) throws SAXException {
		if (qName.equals("TYPE")) {
			if (!genes.contains(atts.getValue("category"))) {
				genes.add(atts.getValue("category"));
			}
		}
	}

	public void characters(char[] ch, int start, int length) {

	}

	public void endElement(String namespaceURI, String localName, String qName)
			throws SAXException {

	}

	public ArrayList<String> getGenes() {
		sortGenes();
		return genes;
	}

	private void sortGenes() {
		Collections.sort(genes);
	}
}
