# Supplementary material for: D-Light on promoters: a client-server system for the analysis and visualization of cis-regulatory elements
Source: BMC Bioinformatics. 2013 Apr 24;14:140. doi: 10.1186/1471-2105-14-140 (PMC3685601; doi:10.1186/1471-2105-14-140)
Supplement: Additional file 4 — Source code package. Source code of server and client. [file 1471-2105-14-140-S4.zip › dloprom-1.1-src/client_and_rmi/src/at/fh_hagenberg/dlight/viewer/interfaces/MapContainerI.java]

//	Copyright (C) 2010  D-Light Team, University of Salzburg /
//  Upper Austria University of Applied Science
//  
//  This program is free software: you can redistribute it and/or modify
//  it under the terms of the GNU General Public License as published by
//  the Free Software Foundation, either version 3 of the License, or
//  (at your option) any later version.
//
//  This program is distributed in the hope that it will be useful,
//  but WITHOUT ANY WARRANTY; without even the implied warranty of
//  MERCHANTABILITY or FITNESS FOR A PARTICULAR PURPOSE.  See the
//  GNU General Public License for more details.
//
//  You should have received a copy of the GNU General Public License
//  along with this program.  If not, see <http://www.gnu.org/licenses/>.
package at.fh_hagenberg.dlight.viewer.interfaces;

import java.awt.Color;
import java.awt.image.BufferedImage;
import java.util.ArrayList;

import javax.swing.JComponent;

import com.affymetrix.genoviz.glyph.AxisGlyph;
import com.affymetrix.genoviz.glyph.SequenceGlyph;
import com.affymetrix.genoviz.widget.NeoMap;

import at.fh_hagenberg.dlight.viewer.data.Feature;
import at.fh_hagenberg.dlight.viewer.data.Segment;

public interface MapContainerI {
	public void resetMap();

	public void addSequence(String sequence, int sequenceStart, int sequenceEnd);

	public void addSegment(Segment segment);
	
	public void clearMap();

	public void changeColorNoneCol(Color newColor);

	public void changeColorizeByScore(String colorMin, String colorMax,
			Double scoreMin, Double scoreMax);
	
	public void changeColorizeByMatrix();
	
	public void changeColorizeByClass();
	
	public Color getAnnotationColor();
	
	public NeoMap getMap ();
	
	public AxisGlyph getAxis ();
	
	public BufferedImage getBufferedViewImage ();
	
	public ArrayList<SequenceGlyph> getSequenceGlyph ();
	
	public COPanelI getCaptionPanel (int type);
	
	public void Print ();
	
	public void SaveImage();
	
	public Segment getCurrentSegment();	
	
	public JComponent getParentContainer();
	
	public void selectFeature (Feature f);
	
}
