# Supplementary material for: D-Light on promoters: a client-server system for the analysis and visualization of cis-regulatory elements
Source: BMC Bioinformatics. 2013 Apr 24;14:140. doi: 10.1186/1471-2105-14-140 (PMC3685601; doi:10.1186/1471-2105-14-140)
Supplement: Additional file 4 — Source code package. Source code of server and client. [file 1471-2105-14-140-S4.zip › dloprom-1.1-src/client_and_rmi/src/at/fh_hagenberg/dlight/threads/DatasetSearchThread.java]

//	Copyright (C) 2010  D-Light Team, University of Salzburg /
//  Upper Austria University of Applied Science
//  
//  This program is free software: you can redistribute it and/or modify
//  it under the terms of the GNU General Public License as published by
//  the Free Software Foundation, either version 3 of the License, or
//  (at your option) any later version.
//
//  This program is distributed in the hope that it will be useful,
//  but WITHOUT ANY WARRANTY; without even the implied warranty of
//  MERCHANTABILITY or FITNESS FOR A PARTICULAR PURPOSE.  See the
//  GNU General Public License for more details.
//
//  You should have received a copy of the GNU General Public License
//  along with this program.  If not, see <http://www.gnu.org/licenses/>.

package at.fh_hagenberg.dlight.threads;

import java.util.ArrayList;
import java.util.Iterator;

import at.fh_hagenberg.dlight.gui.dataSetSearch.DatasetSearchOptions;
import at.fh_hagenberg.dlight.gui.dataSetSearch.SearchI;
import at.fh_hagenberg.dlight.gui.panels.DatasetSearch;
import at.fh_hagenberg.dlight.gui.panels.SearchResultMessage;

public class DatasetSearchThread extends Thread {
	private DatasetSearch caller;
	private DatasetSearchOptions searchOptions;
	private boolean runflag = true;
	private boolean findSomething = false;
	
	public DatasetSearchThread(DatasetSearch caller, DatasetSearchOptions searchOptions) {
		this.caller = caller;
		this.searchOptions = searchOptions;
	}
	
	@Override
	public void run() {
		ArrayList<SearchI> searchClasses = searchOptions.getDbSearches();
		
		if (searchClasses.size() > 0){
			for (Iterator<SearchI> iter = searchClasses.iterator(); iter.hasNext(); ){
				if (runflag){
					SearchI searchClass = iter.next();
					if (searchClass.runQuery(searchOptions.getSearchString(), caller.getResultPanel(), this)){
						findSomething = true; 
					}
				}
			}
		}
		
		if (!findSomething){
			SearchResultMessage msg = new SearchResultMessage();
			msg.addRow("No Match!");
			caller.getResultPanel().addMessage(msg);
		}
		
		caller.setEnabledSendButton(true);
	}
	
	public void setRunflag(boolean runflag) {
		this.runflag = runflag;
	}
	
	public boolean getRunflag() {
		return runflag;
	}
}
