# Supplementary material for: D-Light on promoters: a client-server system for the analysis and visualization of cis-regulatory elements
Source: BMC Bioinformatics. 2013 Apr 24;14:140. doi: 10.1186/1471-2105-14-140 (PMC3685601; doi:10.1186/1471-2105-14-140)
Supplement: Additional file 4 — Source code package. Source code of server and client. [file 1471-2105-14-140-S4.zip › dloprom-1.1-src/client_and_rmi/src/at/fh_hagenberg/dlight/threads/StoreQueryThread.java]

//	Copyright (C) 2010-2012 D-Light Team, University of Salzburg /
//  Upper Austria University of Applied Science
//  
//  This program is free software: you can redistribute it and/or modify
//  it under the terms of the GNU General Public License as published by
//  the Free Software Foundation, either version 3 of the License, or
//  (at your option) any later version.
//
//  This program is distributed in the hope that it will be useful,
//  but WITHOUT ANY WARRANTY; without even the implied warranty of
//  MERCHANTABILITY or FITNESS FOR A PARTICULAR PURPOSE.  See the
//  GNU General Public License for more details.
//
//  You should have received a copy of the GNU General Public License
//  along with this program.  If not, see <http://www.gnu.org/licenses/>.
package at.fh_hagenberg.dlight.threads;

import java.util.ArrayList;

import javax.swing.JOptionPane;

import at.fh_hagenberg.dlight.config.Configer;
import at.fh_hagenberg.dlight.config.Messages;
import at.fh_hagenberg.dlight.data.ServerCommunicator;
import at.fh_hagenberg.dlight.gui.UserInformation;
import at.fh_hagenberg.dlight.gui.panels.CallInformation;
import at.fh_hagenberg.dlight.gui.panels.QueryPanel;
import at.fh_hagenberg.dlight.gui.panels.ScanAnnotation;

public class StoreQueryThread extends Thread {
	private ScanAnnotation caller;
	private boolean startViewer;
	private int methodId;
	private boolean pairedAllMeth;
	private boolean xquery;

	public StoreQueryThread(ScanAnnotation caller, boolean startViewer,
			int methodId, boolean pairedAllMeth, boolean xquery) {
		super();
		this.caller = caller;
		this.startViewer = startViewer;
		this.methodId = methodId;
		this.pairedAllMeth = pairedAllMeth;
		this.xquery = xquery;
	}

	@Override
	public void run() {
		try {
			int numbOfNewQueries = 0; // 1 in default case, 2 if a corresponding
			// cross genome query should be started as
			// well.
			if (caller.validateOptions()) {
				caller.readInformation();

				CallInformation callInfo = caller.getCallInfo();

				callInfo.setMethodId(methodId);
				callInfo.setPairedAll(pairedAllMeth);

				if (!xquery) {
					try {
						ServerCommunicator.storeQuery(UserInformation
								.getInstance().getUserid(), callInfo
								.getGenomeId(), callInfo.getRefGenomeId(),
								callInfo.getGenes(), callInfo.getMatrices(),
								callInfo.getPairedMatrix(), callInfo
										.getFilename(), callInfo.getExclList(),
								callInfo.getSupprOutputValue(), callInfo
										.getMinDist(), callInfo.getMaxDist(),
								callInfo.getCutoff(), callInfo.getMethodId(),
								callInfo.getScoreType(), callInfo
										.getPairedAll());
					} catch (Exception e) {
						String errMsg = e.getMessage();
						errMsg = errMsg.length() < 500 ? errMsg : errMsg
								.substring(0, 1000) + "\n...";
						JOptionPane
								.showMessageDialog(
										caller,
										Messages.UNHANDLED_ERROR("Can not store query!\n"
												+ errMsg)[1],
										Messages.UNHANDLED_ERROR("Can not store query!\n"
												+ errMsg)[0],
										JOptionPane.ERROR_MESSAGE);
						e.printStackTrace();
						return;
					}

					++numbOfNewQueries;
				}

				// corresponding cross genome query
				if (xquery) {
					ArrayList<String> homGenes = ServerCommunicator
							.getHomGenes(UserInformation.getInstance()
									.getUserid(), callInfo.getGenomeId(),
									callInfo.getRefGenomeId(), callInfo
											.getGenes());
					if (homGenes.size() > 0) {
						String homGenesString = "";
						for (String gene : homGenes) {
							homGenesString += gene + "|";
						}

						homGenesString = homGenesString.substring(0,
								homGenesString.length() - 1);

						try {
							ServerCommunicator.storeXQuery(UserInformation
									.getInstance().getUserid(), callInfo
									.getGenomeId(), callInfo
									.getRefGenomeId(), 
									callInfo.getGenes(), homGenesString, callInfo.getMatrices(),
									callInfo.getPairedMatrix(), callInfo
									.getFilename(), callInfo
									.getExclList(), callInfo
									.getSupprOutputValue(), callInfo
									.getMinDist(), callInfo
									.getMaxDist(),
							callInfo.getCutoff(), callInfo
									.getMethodId(), callInfo
									.getScoreType(), callInfo
									.getPairedAll());
							
						} catch (Exception e) {
							String errMsg = e.getMessage();
							errMsg = errMsg.length() < 500 ? errMsg : errMsg
									.substring(0, 500) + "\n...";
							JOptionPane.showMessageDialog(caller, Messages
									.UNHANDLED_ERROR("Can not store query!\n"
											+ errMsg)[1], Messages
									.UNHANDLED_ERROR("Can not store query!\n"
											+ errMsg)[0],
									JOptionPane.ERROR_MESSAGE);
							e.printStackTrace();
							return;
						}

						numbOfNewQueries++;

					} else {
						JOptionPane
								.showMessageDialog(caller,
										Messages.NO_HOMOLOGE_GENES(callInfo
												.getGenes())[1], Messages
												.NO_HOMOLOGE_GENES(callInfo
														.getGenes())[0],
										JOptionPane.WARNING_MESSAGE);
					}
				}

				// resets the query container.
				callInfo.clear();

				// updates the the query table (Stored queries)
				QueryPanel.getInstance().updateResultTables();
				// updates the 'Opten Viewer' list.
				QueryPanel.getInstance()
						.selectLastStoredQuery(numbOfNewQueries);

				if (startViewer) {
					// executes the query and starts the annotation viewer.
					QueryPanel.getInstance().startViewer();
				} else {
					// set the focus to the 'Stored queries' tab.
					QueryPanel.getInstance().setFocus2StoredQueriesTab();
					Configer.getInstance().getMenuCaller().waitEnds();
					Configer.getInstance().getMenuCaller().unlock(true);
				}
			} else {
				Configer.getInstance().getMenuCaller().waitEnds();
				Configer.getInstance().getMenuCaller().unlock(true);
			}
		} catch (Exception e) {
			JOptionPane.showMessageDialog(Configer.getInstance()
					.getMasterContainer(), Messages.UNHANDLED_ERROR(e
					.getMessage())[1],
					Messages.UNHANDLED_ERROR(e.getMessage())[0],
					JOptionPane.ERROR_MESSAGE);
			e.printStackTrace();
			Configer.getInstance().getMenuCaller().waitEnds();
			Configer.getInstance().getMenuCaller().unlock(true);
		}
	}
}
