# Supplementary material for: D-Light on promoters: a client-server system for the analysis and visualization of cis-regulatory elements
Source: BMC Bioinformatics. 2013 Apr 24;14:140. doi: 10.1186/1471-2105-14-140 (PMC3685601; doi:10.1186/1471-2105-14-140)
Supplement: Additional file 4 — Source code package. Source code of server and client. [file 1471-2105-14-140-S4.zip › dloprom-1.1-src/client_and_rmi/src/at/fh_hagenberg/dlight/threads/StartViewerThread.java]

//	Copyright (C) 2010  D-Light Team, University of Salzburg /
//  Upper Austria University of Applied Science
//  
//  This program is free software: you can redistribute it and/or modify
//  it under the terms of the GNU General Public License as published by
//  the Free Software Foundation, either version 3 of the License, or
//  (at your option) any later version.
//
//  This program is distributed in the hope that it will be useful,
//  but WITHOUT ANY WARRANTY; without even the implied warranty of
//  MERCHANTABILITY or FITNESS FOR A PARTICULAR PURPOSE.  See the
//  GNU General Public License for more details.
//
//  You should have received a copy of the GNU General Public License
//  along with this program.  If not, see <http://www.gnu.org/licenses/>.
package at.fh_hagenberg.dlight.threads;

import javax.swing.JOptionPane;

import at.fh_hagenberg.dlight.config.Configer;
import at.fh_hagenberg.dlight.config.Messages;
import at.fh_hagenberg.dlight.gui.interfaces.MenuCallerI;
import at.fh_hagenberg.dlight.gui.panels.DlightTwoViewer;
import at.fh_hagenberg.dlight.threads.interfaces.CallBack;

/**
 * 
 * @author Josef Laimer, 2010
 * 
 */
public class StartViewerThread extends Thread {
	private CallBack callback;
	private Integer selected1Id;
	private Integer selected2Id;
	private String queryText;
	private MenuCallerI caller;

	/**
	 * @param callback
	 * @param selected1
	 * @param selected2
	 * @param caller
	 */
	public StartViewerThread(CallBack callback, Integer selected1Id,
			Integer selected2Id, String queryText, 
			MenuCallerI caller) {
		super();
		this.callback = callback;
		this.selected1Id = selected1Id;
		this.selected2Id = selected2Id;
		this.queryText = queryText;
		this.caller = caller;
	}

	@Override
	public void run() {
		Configer.getInstance().getMenuCaller().waitStart();
		try {
			if (selected1Id == null) {
				DlightTwoViewer viewer = new DlightTwoViewer(selected2Id);
				caller.setViewPanel(viewer, queryText);
			} else if (selected2Id == null) {
				DlightTwoViewer viewer = new DlightTwoViewer(selected1Id);
				caller.setViewPanel(viewer, queryText);
			} else {
				DlightTwoViewer viewer = new DlightTwoViewer(selected1Id,
						selected2Id);
				caller.setViewPanel(viewer, queryText);
			}
		} catch (Exception e) {
			JOptionPane.showMessageDialog(Configer.getInstance().getMasterContainer(),
					Messages.UNHANDLED_ERROR(e.getMessage())[1],
					Messages.UNHANDLED_ERROR(e.getMessage())[0],
					JOptionPane.ERROR_MESSAGE);
			e.printStackTrace();
			Configer.getInstance().getMenuCaller().unlock(true);
			Configer.getInstance().getMenuCaller().waitEnds();
		}
		
		callback.call();
	}
}
