# Supplementary material for: D-Light on promoters: a client-server system for the analysis and visualization of cis-regulatory elements
Source: BMC Bioinformatics. 2013 Apr 24;14:140. doi: 10.1186/1471-2105-14-140 (PMC3685601; doi:10.1186/1471-2105-14-140)
Supplement: Additional file 4 — Source code package. Source code of server and client. [file 1471-2105-14-140-S4.zip › dloprom-1.1-src/client_and_rmi/src/at/fh_hagenberg/dlight/threads/SequenceUploadThread.java]

//	Copyright (C) 2010  D-Light Team, University of Salzburg /
//  Upper Austria University of Applied Science
//  
//  This program is free software: you can redistribute it and/or modify
//  it under the terms of the GNU General Public License as published by
//  the Free Software Foundation, either version 3 of the License, or
//  (at your option) any later version.
//
//  This program is distributed in the hope that it will be useful,
//  but WITHOUT ANY WARRANTY; without even the implied warranty of
//  MERCHANTABILITY or FITNESS FOR A PARTICULAR PURPOSE.  See the
//  GNU General Public License for more details.
//
//  You should have received a copy of the GNU General Public License
//  along with this program.  If not, see <http://www.gnu.org/licenses/>.

package at.fh_hagenberg.dlight.threads;

import java.util.ArrayList;
import java.util.HashMap;

import javax.swing.JOptionPane;

import at.fh_hagenberg.dlight.config.Configer;
import at.fh_hagenberg.dlight.config.Messages;
import at.fh_hagenberg.dlight.data.ServerCommunicator;
import at.fh_hagenberg.dlight.gui.UserInformation;
import at.fh_hagenberg.dlight.gui.panels.SequenceSingleUpload;
import at.fh_hagenberg.dlight.threads.interfaces.CallBack;

public class SequenceUploadThread extends Thread {
	CallBack callback;
	String[] sequence;
	HashMap<String, String> values;
	SequenceSingleUpload caller;
	Boolean predBs;

	public SequenceUploadThread(CallBack callback, String[] sequence,
			HashMap<String, String> values, Boolean predBs) {
		this.callback = callback;
		this.sequence = sequence;
		this.values = values;
		this.predBs = predBs;
	}

	@Override
	public void run() {
		ArrayList<String> errMsg = ServerCommunicator.uploadSequence(UserInformation.getInstance().getUserid(), sequence, values, predBs);
		if (errMsg.size() < 1){
			JOptionPane.showMessageDialog(Configer.getInstance().getMasterContainer(),
					Messages.SEQUENCE_UPLOAD_SUCCEED(values.get("name"))[1],
					Messages.SEQUENCE_UPLOAD_SUCCEED(values.get("name"))[0],
					JOptionPane.INFORMATION_MESSAGE);

		} else {
			JOptionPane.showMessageDialog(Configer.getInstance().getMasterContainer(),
					Messages.SEQUENCE_UPLOAD_FAILED(values.get("name"),errMsg)[1],
					Messages.SEQUENCE_UPLOAD_FAILED(values.get("name"),errMsg)[0],
					JOptionPane.ERROR_MESSAGE);
		}
		callback.call();
	}
}
