# Supplementary material for: D-Light on promoters: a client-server system for the analysis and visualization of cis-regulatory elements
Source: BMC Bioinformatics. 2013 Apr 24;14:140. doi: 10.1186/1471-2105-14-140 (PMC3685601; doi:10.1186/1471-2105-14-140)
Supplement: Additional file 4 — Source code package. Source code of server and client. [file 1471-2105-14-140-S4.zip › dloprom-1.1-src/client_and_rmi/src/at/fh_hagenberg/dlight/threads/MatrixUploadThread.java]

//	Copyright (C) 2010  D-Light Team, University of Salzburg /
//  Upper Austria University of Applied Science
//  
//  This program is free software: you can redistribute it and/or modify
//  it under the terms of the GNU General Public License as published by
//  the Free Software Foundation, either version 3 of the License, or
//  (at your option) any later version.
//
//  This program is distributed in the hope that it will be useful,
//  but WITHOUT ANY WARRANTY; without even the implied warranty of
//  MERCHANTABILITY or FITNESS FOR A PARTICULAR PURPOSE.  See the
//  GNU General Public License for more details.
//
//  You should have received a copy of the GNU General Public License
//  along with this program.  If not, see <http://www.gnu.org/licenses/>.

package at.fh_hagenberg.dlight.threads;

import java.util.ArrayList;
import java.util.HashMap;

import javax.swing.JOptionPane;

import at.fh_hagenberg.dlight.config.Configer;
import at.fh_hagenberg.dlight.config.Messages;
import at.fh_hagenberg.dlight.data.ServerCommunicator;
import at.fh_hagenberg.dlight.gui.UserInformation;
import at.fh_hagenberg.dlight.threads.interfaces.CallBack;


/**
 * Upload thread for matrices.
 * @author Josef Laimer, 2010
 *
 */
public class MatrixUploadThread extends Thread {
	CallBack callback;
	String id;
	
	String matrixName;
	HashMap<String, String[]> matrixHash;
	HashMap<String, String> annotations;


	public MatrixUploadThread(CallBack callback, String id, 
			String matrixName, HashMap<String, String[]> matrixHash,
			HashMap<String, String> annotations) {
		this.callback = callback;
		this.id = id;		
		this.matrixName = matrixName;
		this.matrixHash = matrixHash;
		this.annotations = annotations;
	}

	@Override
	public void run() {		
		ArrayList<String> errMsg = ServerCommunicator.uploadMatrix(UserInformation.getInstance().getUserid(), id, matrixName, matrixHash, annotations, null);
		if (errMsg.size() <1){
			JOptionPane.showMessageDialog(Configer.getInstance().getMasterContainer(),
					Messages.MATRIX_UPLOAD_SUCCEED(id + " - " + matrixName)[1],
					Messages.MATRIX_UPLOAD_SUCCEED(id + " - " + matrixName)[0],
					JOptionPane.INFORMATION_MESSAGE);

		} else {
			JOptionPane.showMessageDialog(Configer.getInstance().getMasterContainer(),
					Messages.MATRIX_UPLOAD_FAILED(id + " - " + matrixName, errMsg)[1],
					Messages.MATRIX_UPLOAD_FAILED(id + " - " + matrixName, errMsg)[0],
					JOptionPane.ERROR_MESSAGE);
		}
		callback.call();
	}
}
