# Supplementary material for: D-Light on promoters: a client-server system for the analysis and visualization of cis-regulatory elements
Source: BMC Bioinformatics. 2013 Apr 24;14:140. doi: 10.1186/1471-2105-14-140 (PMC3685601; doi:10.1186/1471-2105-14-140)
Supplement: Additional file 4 — Source code package. Source code of server and client. [file 1471-2105-14-140-S4.zip › dloprom-1.1-src/client_and_rmi/src/at/fh_hagenberg/dlight/threads/FileDownloadThread.java]

//	Copyright (C) 2010-2012 D-Light Team, University of Salzburg /
//  Upper Austria University of Applied Science
//  
//  This program is free software: you can redistribute it and/or modify
//  it under the terms of the GNU General Public License as published by
//  the Free Software Foundation, either version 3 of the License, or
//  (at your option) any later version.
//
//  This program is distributed in the hope that it will be useful,
//  but WITHOUT ANY WARRANTY; without even the implied warranty of
//  MERCHANTABILITY or FITNESS FOR A PARTICULAR PURPOSE.  See the
//  GNU General Public License for more details.
//
//  You should have received a copy of the GNU General Public License
//  along with this program.  If not, see <http://www.gnu.org/licenses/>.
package at.fh_hagenberg.dlight.threads;

import java.io.FileWriter;
import java.io.IOException;
import java.io.PrintWriter;
import java.rmi.NotBoundException;
import java.rmi.registry.LocateRegistry;
import java.rmi.registry.Registry;
import java.util.ArrayList;
import java.util.HashMap;

import javax.swing.JOptionPane;
import javax.swing.JProgressBar;

import at.fh_hagenberg.dlight.config.Configer;
import at.fh_hagenberg.dlight.config.Messages;
import at.fh_hagenberg.dlight.gui.UserInformation;
import at.fh_hagenberg.dlight.rmi.common.DlightRmi;
import at.fh_hagenberg.dlight.threads.interfaces.CallBack;

public class FileDownloadThread extends Thread {
	public static final int ANNOTATION_QUERY = 1;
	final public static int BUF_SIZE = 1024 * 64;
	String filename;
	Integer queryId;

	int queryType;
	CallBack callback;
	ArrayList<Integer> geneIds;
	JProgressBar progressBar;

	Boolean printGff3 = false;
	Boolean printGff3seq = false;

	Boolean stop = false;
	String prbPrefix = "";
	int i = 0;
	
	Boolean genomicCoord = false;

	public FileDownloadThread(String filename, int queryType, Integer queryId,
			ArrayList<Integer> geneIds, CallBack callback,
			JProgressBar progressBar, Boolean genomicCoord) {
		this.filename = filename;
		this.queryType = queryType;
		this.queryId = queryId;
		this.geneIds = geneIds;
		this.callback = callback;
		this.progressBar = progressBar;
		this.genomicCoord = genomicCoord;
	}

	public FileDownloadThread(String filename, int queryType, Integer queryId,
			ArrayList<Integer> geneIds, CallBack callback,
			JProgressBar progressBar, Boolean printGff3, Boolean printGff3seq, Boolean genomicCoord) {
		this.filename = filename;
		this.queryType = queryType;
		this.queryId = queryId;
		this.geneIds = geneIds;
		this.callback = callback;
		this.progressBar = progressBar;
		this.printGff3 = printGff3;
		this.printGff3seq = printGff3seq;
		this.genomicCoord = genomicCoord;
	}

	@SuppressWarnings("unchecked")
	@Override
	public void run() {
		FileWriter outFile;
		try {

			DlightRmi rmiObj;
			Registry registry;
			registry = (Registry) LocateRegistry.getRegistry(Configer
					.getInstance().getIp(), new Integer(Configer.getInstance()
					.getPort()).intValue());

			rmiObj = (DlightRmi) ((java.rmi.registry.Registry) registry)
					.lookup("dlightRMI");

			Runnable barRunnable = new Runnable() {

				@Override
				public void run() {
					Boolean first = true;
					while (!stop) {
						try {
							Thread.sleep(500);
						} catch (InterruptedException e) {
						}
						if (first && i > 1) {
							if (progressBar != null) {
								progressBar.setIndeterminate(false);
								progressBar.setStringPainted(true);
							}
							first = false;
						}
						if (progressBar != null) {
							progressBar.setValue(i);
							progressBar.setString(prbPrefix + " " + i + "/"
									+ geneIds.size());
						}
					}
				}
			};

			outFile = new FileWriter(filename);
			PrintWriter out = new PrintWriter(outFile, true);

			Thread barThread = new Thread(barRunnable);
			barThread.start();

			i = 0;

			if (printGff3) {
				if (progressBar != null) {
					progressBar.setString("define regions ... ");
					progressBar.setStringPainted(true);
				}
				out.print("##gff-version 3\n");
				Object[] regions = rmiObj.printGff3Regions(UserInformation
						.getInstance().getUserid(), queryId, geneIds);
				out.print(regions[0]);
				out.print("#\n");
				HashMap<Integer, String> regmapping = (HashMap<Integer, String>) regions[1];

				HashMap<String, Integer> lastIds = null;
				prbPrefix = "download annotations ...";
				for (Integer geneId : geneIds) {
					Object[] result = rmiObj.printAnnotationsGff3(
							UserInformation.getInstance().getUserid(), queryId,
							geneId, regmapping.get(geneId), lastIds);

					out.print(result[0]);
					lastIds = (HashMap<String, Integer>) result[1];
					++i;
				}

				if (printGff3seq) {
					prbPrefix = "download sequences ... ";
					i = 0;
					out.print("##FASTA\n");
					for (Integer geneId : geneIds) {
						out.print(">" + regmapping.get(geneId) + "\n");
						String result = rmiObj.printSequenceGff3(
								UserInformation.getInstance().getUserid(),
								geneId);
						out.print(result);
						++i;
					}
				}
			} else {
				Boolean printHeader = true;
				for (Integer geneId : geneIds) {
					String result = rmiObj.printAnnotations(UserInformation
							.getInstance().getUserid(), queryId, geneId,
							printHeader, genomicCoord);
					out.print(result);
					printHeader = false;
					++i;
				}
			}

			stop = true;

			out.close();
			outFile.close();
		} catch (IOException e) {
			e.printStackTrace();
			JOptionPane.showMessageDialog(Configer.getInstance()
					.getMasterContainer(), Messages.UNHANDLED_ERROR(e
					.getMessage())[1],
					Messages.UNHANDLED_ERROR(e.getMessage())[0],
					JOptionPane.ERROR_MESSAGE);

		} catch (NotBoundException e) {
			e.printStackTrace();
			JOptionPane.showMessageDialog(Configer.getInstance()
					.getMasterContainer(), Messages.UNHANDLED_ERROR(e
					.getMessage())[1],
					Messages.UNHANDLED_ERROR(e.getMessage())[0],
					JOptionPane.ERROR_MESSAGE);

		} finally {
			callback.call();
		}
	}
}
