# Supplementary material for: D-Light on promoters: a client-server system for the analysis and visualization of cis-regulatory elements
Source: BMC Bioinformatics. 2013 Apr 24;14:140. doi: 10.1186/1471-2105-14-140 (PMC3685601; doi:10.1186/1471-2105-14-140)
Supplement: Additional file 4 — Source code package. Source code of server and client. [file 1471-2105-14-140-S4.zip › dloprom-1.1-src/client_and_rmi/src/at/fh_hagenberg/dlight/threads/ResultFileThread.java]

//	Copyright (C) 2010  D-Light Team, University of Salzburg /
//  Upper Austria University of Applied Science
//  
//  This program is free software: you can redistribute it and/or modify
//  it under the terms of the GNU General Public License as published by
//  the Free Software Foundation, either version 3 of the License, or
//  (at your option) any later version.
//
//  This program is distributed in the hope that it will be useful,
//  but WITHOUT ANY WARRANTY; without even the implied warranty of
//  MERCHANTABILITY or FITNESS FOR A PARTICULAR PURPOSE.  See the
//  GNU General Public License for more details.
//
//  You should have received a copy of the GNU General Public License
//  along with this program.  If not, see <http://www.gnu.org/licenses/>.

package at.fh_hagenberg.dlight.threads;

import java.rmi.RemoteException;
import java.rmi.registry.LocateRegistry;
import java.rmi.registry.Registry;
import java.util.ArrayList;

import at.fh_hagenberg.dlight.config.Configer;
import at.fh_hagenberg.dlight.gui.panels.ViewScan;
import at.fh_hagenberg.dlight.rmi.common.DlightRmi;

public class ResultFileThread extends Thread {

	private static final int SLEEP_TIME = 2000;

	String username;
	String filename;
	ViewScan resultView;

	public ResultFileThread(String username, ViewScan resultView) {

		this.username = username;
		this.resultView = resultView;
	}

	public ResultFileThread(String username, ViewScan resultView,
			String filename) {
		this.username = username;
		this.filename = filename;
		this.resultView = resultView;
	}

	public void run() {
		
		resultView.addThread(this);
		ArrayList<String> files;
		
		try {
			Thread.sleep(SLEEP_TIME);

			Registry registry = (Registry) LocateRegistry.getRegistry(Configer
					.getInstance().getIp(), new Integer(Configer.getInstance()
					.getPort()).intValue());

			DlightRmi caller = (DlightRmi) ((java.rmi.registry.Registry) registry)
					.lookup("dlightRMI");

			files = caller.getRunningFiles(username);
			if (files.size() > 0) {
				wait4RunningFiles(caller, files);
			} else {
				ArrayList<String> resultFiles = caller
						.getUserResultEntries(username);

				resultView.replaceResultList(resultFiles);
				
				if (filename != null){
					if (! resultFiles.contains(filename))
						wait4RunningFiles(caller, resultFiles);
				}
			}
			resultView.removeThread(this);
		} catch (Exception e) {
			System.out.println(e);
			resultView.removeThread(this);
		}
	}

	private void wait4RunningFiles(DlightRmi caller, ArrayList<String> files)
			throws RemoteException, InterruptedException {
		ArrayList<String> lastFiles = files;
		while (files.size() > 0) {
			files = caller.getRunningFiles(username);
			if (!files.equals(lastFiles)) {
				ArrayList<String> resultFiles = caller
						.getUserResultEntries(username);
				resultView.replaceResultList(resultFiles);				
			}
			Thread.sleep(SLEEP_TIME);
		}
	}
}
