# Supplementary material for: D-Light on promoters: a client-server system for the analysis and visualization of cis-regulatory elements
Source: BMC Bioinformatics. 2013 Apr 24;14:140. doi: 10.1186/1471-2105-14-140 (PMC3685601; doi:10.1186/1471-2105-14-140)
Supplement: Additional file 4 — Source code package. Source code of server and client. [file 1471-2105-14-140-S4.zip › dloprom-1.1-src/client_and_rmi/src/at/fh_hagenberg/dlight/threads/CallScannerThread.java]

//	Copyright (C) 2010  D-Light Team, University of Salzburg /
//  Upper Austria University of Applied Science
//  
//  This program is free software: you can redistribute it and/or modify
//  it under the terms of the GNU General Public License as published by
//  the Free Software Foundation, either version 3 of the License, or
//  (at your option) any later version.
//
//  This program is distributed in the hope that it will be useful,
//  but WITHOUT ANY WARRANTY; without even the implied warranty of
//  MERCHANTABILITY or FITNESS FOR A PARTICULAR PURPOSE.  See the
//  GNU General Public License for more details.
//
//  You should have received a copy of the GNU General Public License
//  along with this program.  If not, see <http://www.gnu.org/licenses/>.

package at.fh_hagenberg.dlight.threads;

import java.rmi.AccessException;
import java.rmi.NotBoundException;
import java.rmi.RemoteException;

import at.fh_hagenberg.dlight.data.ServerCommunicator;
import at.fh_hagenberg.dlight.gui.UserInformation;
import at.fh_hagenberg.dlight.gui.panels.CallInformation;

public class CallScannerThread extends Thread {
	CallInformation callInfo;

	public CallScannerThread(CallInformation callInfo) {
		this.callInfo = callInfo;
	}

	public void run() {

		try {
			ServerCommunicator.storeQuery(UserInformation.getInstance()
					.getUserid(), callInfo.getGenomeId(), callInfo
					.getRefGenomeId(), callInfo.getGenes(), callInfo.getMatrices(),
					callInfo.getPairedMatrix(), callInfo.getFilename(), callInfo
							.getExclList(),
					callInfo.getSupprOutputValue(), callInfo.getMinDist(), callInfo
							.getMaxDist(), callInfo.getCutoff(), callInfo
							.getMethodId(), callInfo.getScoreType(), callInfo.getPairedAll());
		} catch (AccessException e) {
			e.printStackTrace();
		} catch (RemoteException e) {
			e.printStackTrace();
		} catch (NotBoundException e) {
			e.printStackTrace();
		}
		callInfo.clear();
	}
}
