# Supplementary material for: D-Light on promoters: a client-server system for the analysis and visualization of cis-regulatory elements
Source: BMC Bioinformatics. 2013 Apr 24;14:140. doi: 10.1186/1471-2105-14-140 (PMC3685601; doi:10.1186/1471-2105-14-140)
Supplement: Additional file 4 — Source code package. Source code of server and client. [file 1471-2105-14-140-S4.zip › dloprom-1.1-src/client_and_rmi/src/at/fh_hagenberg/dlight/threads/LockThread.java]

//	Copyright (C) 2010  D-Light Team, University of Salzburg /
//  Upper Austria University of Applied Science
//  
//  This program is free software: you can redistribute it and/or modify
//  it under the terms of the GNU General Public License as published by
//  the Free Software Foundation, either version 3 of the License, or
//  (at your option) any later version.
//
//  This program is distributed in the hope that it will be useful,
//  but WITHOUT ANY WARRANTY; without even the implied warranty of
//  MERCHANTABILITY or FITNESS FOR A PARTICULAR PURPOSE.  See the
//  GNU General Public License for more details.
//
//  You should have received a copy of the GNU General Public License
//  along with this program.  If not, see <http://www.gnu.org/licenses/>.

package at.fh_hagenberg.dlight.threads;

import java.rmi.NotBoundException;
import java.rmi.RemoteException;
import java.rmi.registry.LocateRegistry;
import java.rmi.registry.Registry;


import at.fh_hagenberg.dlight.config.Configer;
import at.fh_hagenberg.dlight.data.LockInformer;
import at.fh_hagenberg.dlight.gui.UserInformation;
import at.fh_hagenberg.dlight.gui.interfaces.MenuCallerI;
import at.fh_hagenberg.dlight.rmi.common.DlightRmi;

public class LockThread extends Thread {
	public static final int SLEEP_TIME = 10000;
	
	private MenuCallerI caller; 
	
	public LockThread(MenuCallerI caller) {
		this.caller = caller;
	}
	
	public void run (){
		Registry registry;
		try {
			registry = (Registry) LocateRegistry.getRegistry(Configer
					.getInstance().getIp(), new Integer(Configer.getInstance()
					.getPort()).intValue());
			DlightRmi callerRMI = (DlightRmi) ((java.rmi.registry.Registry) registry)
					.lookup("dlightRMI");
			
			while (callerRMI.isWorkingDirectoryLocked(UserInformation.getInstance().getUsername())){
				caller.lock(false, true);
				Thread.sleep(SLEEP_TIME);
			}
			caller.unlock();
			
		} catch (NumberFormatException e1) {
			e1.printStackTrace();
			
		} catch (RemoteException e1) {
			e1.printStackTrace();
			
		} catch (NotBoundException e) {
			e.printStackTrace();
			
		} catch (InterruptedException e) {
			e.printStackTrace();
		}
		
		LockInformer.getInstance().setLockThreadNull();
	}
	
//	private class UnlockMessage extends JPanel implements MessageI {		
//		private static final long serialVersionUID = -4559023209315250729L;
//
//		public UnlockMessage() {
//			setLayout(new BorderLayout());
//			
//			URL urlPadlockImg = LockThread.class.getResource("openPadlock.png");
//			Icon icon = new ImageIcon(urlPadlockImg);
//			JLabel imgPadlock = new JLabel(icon);
//			
//			add(imgPadlock, BorderLayout.WEST);
//			
//			JLabel info = new JLabel("<HTML>Your D-Light directory<BR>is unlocked again.</HTML>");
//			
//			add(info, BorderLayout.CENTER);
//		}
//
//		@Override
//		public void activate() {
//		}
//
//		@Override
//		public void deactivate() {
//		}
//		
//	}
}
