# Supplementary material for: D-Light on promoters: a client-server system for the analysis and visualization of cis-regulatory elements
Source: BMC Bioinformatics. 2013 Apr 24;14:140. doi: 10.1186/1471-2105-14-140 (PMC3685601; doi:10.1186/1471-2105-14-140)
Supplement: Additional file 4 — Source code package. Source code of server and client. [file 1471-2105-14-140-S4.zip › dloprom-1.1-src/client_and_rmi/src/at/fh_hagenberg/dlight/threads/LoadViewThread.java]

//	Copyright (C) 2010  D-Light Team, University of Salzburg /
//  Upper Austria University of Applied Science
//  
//  This program is free software: you can redistribute it and/or modify
//  it under the terms of the GNU General Public License as published by
//  the Free Software Foundation, either version 3 of the License, or
//  (at your option) any later version.
//
//  This program is distributed in the hope that it will be useful,
//  but WITHOUT ANY WARRANTY; without even the implied warranty of
//  MERCHANTABILITY or FITNESS FOR A PARTICULAR PURPOSE.  See the
//  GNU General Public License for more details.
//
//  You should have received a copy of the GNU General Public License
//  along with this program.  If not, see <http://www.gnu.org/licenses/>.

package at.fh_hagenberg.dlight.threads;

import javax.swing.JOptionPane;

import at.fh_hagenberg.dlight.config.Configer;
import at.fh_hagenberg.dlight.config.Messages;
import at.fh_hagenberg.dlight.threads.interfaces.CallBack;
import at.fh_hagenberg.dlight.viewer.ViewerPanel;
import at.fh_hagenberg.dlight.viewer.data.Segment;
import at.fh_hagenberg.dlight.viewer.data.SegmentAdmin;
import at.fh_hagenberg.dlight.viewer.data.das.DasSAXParsing;

/**
 * Thread for gene table selection.
 * 
 * @author Josef Laimer, 2010
 * 
 */
public class LoadViewThread extends Thread {
	private CallBack callback;
	private String geneId;
	private String segmentName;
	private SegmentAdmin segmentAdmin;
	private ViewerPanel caller;

	/**
	 * @param callback
	 * @param geneId
	 * @param segmentName
	 * @param segmentAdmin
	 * @param caller
	 */
	public LoadViewThread(CallBack callback, String geneId, String segmentName,
			SegmentAdmin segmentAdmin, ViewerPanel caller) {
		super();
		this.callback = callback;
		this.geneId = geneId;
		this.segmentName = segmentName;
		this.segmentAdmin = segmentAdmin;
		this.caller = caller;
	}

	@Override
	public void run() {
		// get segment
		try {
			Segment segment = segmentAdmin.getSegmentByCategory(geneId);
			if (segment == null) {
				try {
					segment = new DasSAXParsing().parseXML(segmentName, geneId);
				} catch (Exception e) {
					Thread.sleep(3500);
					try {
						segment = new DasSAXParsing().parseXML(segmentName,
								geneId);
					} catch (Exception e2) {
						JOptionPane.showMessageDialog(caller,
								"Connection to the D-Light server at '"
										+ Configer.getInstance().getIp()
										+ "' failed!", "Connection error!",
								JOptionPane.ERROR_MESSAGE);
						Configer.getInstance().getMenuCaller().unlock(true);
						Configer.getInstance().getMenuCaller().waitEnds();
					}
				}
				segmentAdmin.addSegment(geneId, segment);
			}

			caller.startDrawing(segment);
		} catch (OutOfMemoryError e) {
			Configer.getInstance().getMenuCaller().unlock(true);
			Configer.getInstance().getMenuCaller().waitEnds();
			JOptionPane.showMessageDialog(Configer.getInstance()
					.getMasterContainer(), Messages
					.UNHANDLED_ERROR("The D-Light client ran out of memory.\n"
							+ e.getMessage())[1], Messages
					.UNHANDLED_ERROR("The D-Light client ran out of memory.\n"
							+ e.getMessage())[0], JOptionPane.ERROR_MESSAGE);
			e.printStackTrace();
			Configer.getInstance().getMenuCaller().unlock(true);
			Configer.getInstance().getMenuCaller().waitEnds();
		} catch (Exception e) {
			JOptionPane.showMessageDialog(Configer.getInstance()
					.getMasterContainer(), Messages.UNHANDLED_ERROR(e
					.getMessage())[1],
					Messages.UNHANDLED_ERROR(e.getMessage())[0],
					JOptionPane.ERROR_MESSAGE);
			e.printStackTrace();
			Configer.getInstance().getMenuCaller().unlock(true);
			Configer.getInstance().getMenuCaller().waitEnds();
		}

		callback.call();
	}

}
