# Supplementary material for: D-Light on promoters: a client-server system for the analysis and visualization of cis-regulatory elements
Source: BMC Bioinformatics. 2013 Apr 24;14:140. doi: 10.1186/1471-2105-14-140 (PMC3685601; doi:10.1186/1471-2105-14-140)
Supplement: Additional file 4 — Source code package. Source code of server and client. [file 1471-2105-14-140-S4.zip › dloprom-1.1-src/client_and_rmi/src/at/fh_hagenberg/dlight/data/DataHolder.java]

//	Copyright (C) 2011  D-Light Team, University of Salzburg /
//  Upper Austria University of Applied Science
//  
//  This program is free software: you can redistribute it and/or modify
//  it under the terms of the GNU General Public License as published by
//  the Free Software Foundation, either version 3 of the License, or
//  (at your option) any later version.
//
//  This program is distributed in the hope that it will be useful,
//  but WITHOUT ANY WARRANTY; without even the implied warranty of
//  MERCHANTABILITY or FITNESS FOR A PARTICULAR PURPOSE.  See the
//  GNU General Public License for more details.
//
//  You should have received a copy of the GNU General Public License
//  along with this program.  If not, see <http://www.gnu.org/licenses/>.

package at.fh_hagenberg.dlight.data;

import java.rmi.AccessException;
import java.rmi.NotBoundException;
import java.rmi.RemoteException;
import java.util.ArrayList;
import java.util.HashMap;
import java.util.Set;
import javax.swing.RowFilter;
import javax.swing.table.DefaultTableModel;
import javax.swing.table.TableModel;
import javax.swing.table.TableRowSorter;

import at.fh_hagenberg.dlight.config.Configer;
import at.fh_hagenberg.dlight.gui.UserInformation;
import at.fh_hagenberg.dlight.gui.interfaces.AnnotationUpdateListenerI;
import at.fh_hagenberg.dlight.gui.interfaces.GenomeUpdateListenerI;
import at.fh_hagenberg.dlight.gui.interfaces.SequenceUpdateListenerI;
import at.fh_hagenberg.dlight.threads.RunAndCallThread;
import at.fh_hagenberg.dlight.threads.interfaces.CallBack;

/**
 * The DataHolder holds basic data locally to reduce data traffic.
 * 
 * @author josef
 * 
 */
public class DataHolder implements GenomeUpdateListenerI,
		SequenceUpdateListenerI, AnnotationUpdateListenerI {

	// key1: methodId, key2: Annotation ACC
	HashMap<Integer, HashMap<String, String[]>> annotations4method;
	// key: methodId, value: methodName
	HashMap<Integer, String> methods;

	// key1: genomeId, key2, promotor Id
	HashMap<Integer, HashMap<String, String[]>> promoters;

	HashMap<String, Integer> annotationIds = null;

	private static final class InstanceHolder {
		static final DataHolder INSTANCE = new DataHolder();
	}

	public static DataHolder getInstance() {
		DataHolder instance = InstanceHolder.INSTANCE;
		return instance;
	}

	private DataHolder() {
		Configer.getInstance().addGenomeUpdateListener(this);
		Configer.getInstance().addAnnotationUpdateListener(this);
		promoters = new HashMap<Integer, HashMap<String, String[]>>();
		annotations4method = new HashMap<Integer, HashMap<String, String[]>>();
	}

	public void afterLogin() {
		updatePromotor();
		updateAnnotation();
	}

	public void updateAnnotations4method() {
	}

	/**
	 * Updates the local promoter list.
	 */
	public void updatePromotor() {
		RunAndCallThread thr = new RunAndCallThread(new CallBack() {
			@Override
			public void call() {
				ArrayList<String[]> genomes = ServerCommunicator.getGenomes(UserInformation
						.getInstance().getUserid());
				promoters.clear();

				for (String[] g : genomes) {
					try {
						promoters.put(Integer.valueOf(g[0]), ServerCommunicator
								.getPromotors_(UserInformation.getInstance()
										.getUserid(), Integer.valueOf(g[0])));
					} catch (Exception e) {
						return;
					}
				}
			}
		}, new CallBack() {

			@Override
			public void call() {
			}
		});
		thr.start();
	}

	/**
	 * Updates the local promoter list for the given genome.
	 * 
	 * @param genomeId
	 *            ... genome ID.
	 */
	public void updatePromotor(final Integer genomeId) {
		RunAndCallThread thr = new RunAndCallThread(new CallBack() {
			@Override
			public void call() {

				try {
					promoters.put(genomeId, ServerCommunicator
							.getPromotors_(UserInformation.getInstance()
									.getUserid(), genomeId));
				} catch (Exception e) {
					return;
				}
			}
		}, new CallBack() {

			@Override
			public void call() {
			}
		});
		thr.start();
	}

	/**
	 * @param username
	 * @param genome
	 * @return promoter list.
	 */
	public HashMap<String, String[]> getPromotors(Integer userId, Integer genome) {
		try {
			if (promoters.containsKey(genome)) {
				if (promoters.get(genome) != null) {
					return promoters.get(genome);
				}
			}
			promoters.put(genome,
					ServerCommunicator.getPromotors_(userId, genome));
			return promoters.get(genome);
		} catch (AccessException e) {
			e.printStackTrace();
		} catch (RemoteException e) {
			e.printStackTrace();
		} catch (NotBoundException e) {
			e.printStackTrace();
		}
		return null;
	}

	/**
	 * @param user
	 * @param methodId
	 * @return annotation list
	 */
	public HashMap<String, String[]> getAnnotations4Method(Integer userId,
			Integer methodId) {
		return ServerCommunicator.getAnnotations4Method_(userId, methodId);
	}

	/**
	 * Check the current dataset contains the given genes.
	 * 
	 * @param userId
	 * @param genome
	 * @param genes
	 * @return string array which contains the gene acc which can not be found
	 *         and the ids of the others.
	 * @throws NotBoundException
	 * @throws RemoteException
	 * @throws AccessException
	 */
	public String[] checkGene(Integer userId, Integer genome,
			ArrayList<String> genes) throws AccessException, RemoteException,
			NotBoundException {

		HashMap<String, String[]> geneSet;
		if (promoters.containsKey(genome)) {
			geneSet = promoters.get(genome);
		} else {
			geneSet = ServerCommunicator.getPromotors_(UserInformation
					.getInstance().getUserid(), genome);
		}

		Set<String> keys = geneSet.keySet();
		Object[][] data = new Object[keys.size()][1];

		int i = 0;
		for (String k : keys) {
			data[i++][0] = k;
		}

		return foundInData(genes.toArray(), data);
	}

	public static String[] foundInData(Object[] patterns, Object[][] data) {
		String notFound = "";
		String foundIds = "";

		DefaultTableModel model = new DefaultTableModel();
		model.setDataVector(data, new String[] { "head" });
		TableRowSorter<TableModel> sorter = new TableRowSorter<TableModel>(
				model);
		for (Object pattern : patterns) {
			int count = 0;
			RowFilter<TableModel, Object> rf = null;
			try {
				rf = RowFilter.regexFilter("(?i)" + pattern);
				sorter.setRowFilter(rf);
				count = sorter.getViewRowCount();
			} catch (java.util.regex.PatternSyntaxException e) {
			}
			if (count < 1) {
				notFound += pattern + ",";
			} else {
				foundIds += pattern + "(" + count + "),";
			}
		}

		return new String[] { notFound, foundIds };
	}

	@Override
	public void updateSequences() {
		updatePromotor();
	}

	@Override
	public void updateSequences(Integer genomeId) {
		updatePromotor(genomeId);
	}

	@Override
	public void updateGenomes() {
		ArrayList<String[]> genomes = ServerCommunicator
				.getGenomes(UserInformation.getInstance().getUserid());

		for (String[] genome : genomes) {
			Integer genomeId = Integer.valueOf(genome[0]);
			if (!promoters.containsKey(genomeId)) {
				updatePromotor(genomeId);
			}
		}
	}

	@Override
	public void updateAnnotation() {
		annotationIds = ServerCommunicator.getAnnotationIds(UserInformation
				.getInstance().getUserid());
	}

	public Integer getAnnotationId(String annotationName) {
		if (annotationIds == null) {
			updateAnnotation();
		}
		if (annotationIds != null) {
			return annotationIds.get(annotationName);
		}
		return null;
	}
}
