# Supplementary material for: D-Light on promoters: a client-server system for the analysis and visualization of cis-regulatory elements
Source: BMC Bioinformatics. 2013 Apr 24;14:140. doi: 10.1186/1471-2105-14-140 (PMC3685601; doi:10.1186/1471-2105-14-140)
Supplement: Additional file 4 — Source code package. Source code of server and client. [file 1471-2105-14-140-S4.zip › dloprom-1.1-src/client_and_rmi/src/at/fh_hagenberg/dlight/data/LockInformer.java]

//	Copyright (C) 2010  D-Light Team, University of Salzburg /
//  Upper Austria University of Applied Science
//  
//  This program is free software: you can redistribute it and/or modify
//  it under the terms of the GNU General Public License as published by
//  the Free Software Foundation, either version 3 of the License, or
//  (at your option) any later version.
//
//  This program is distributed in the hope that it will be useful,
//  but WITHOUT ANY WARRANTY; without even the implied warranty of
//  MERCHANTABILITY or FITNESS FOR A PARTICULAR PURPOSE.  See the
//  GNU General Public License for more details.
//
//  You should have received a copy of the GNU General Public License
//  along with this program.  If not, see <http://www.gnu.org/licenses/>.
package at.fh_hagenberg.dlight.data;

import java.awt.Component;
import java.rmi.NotBoundException;
import java.rmi.RemoteException;
import java.rmi.registry.LocateRegistry;
import java.rmi.registry.Registry;

import javax.swing.JOptionPane;

import at.fh_hagenberg.dlight.config.Configer;
import at.fh_hagenberg.dlight.gui.UserInformation;
import at.fh_hagenberg.dlight.gui.interfaces.MenuCallerI;
import at.fh_hagenberg.dlight.rmi.common.DlightRmi;
import at.fh_hagenberg.dlight.threads.LockThread;


public class LockInformer {
	LockThread lockthread;
	
	private static final class InstanceHolder {
		static final LockInformer INSTANCE = new LockInformer();
	}
	
	public static LockInformer getInstance() {
		LockInformer instance = InstanceHolder.INSTANCE;
		return instance;
	}
	
	private LockInformer (){
		lockthread = null;
	}
	
	public boolean isUnlocked (Component comp, MenuCallerI caller){
		boolean unlock = isUnlocked(caller);
		
		if (!unlock){
			JOptionPane
			.showMessageDialog(
					comp,
					"Your directory is locked at the moment, because of an other operation. Please try it again, in a few minutes.",
					"Lock Information!", JOptionPane.INFORMATION_MESSAGE);
		}
		
		return unlock;		
	}
	
	public boolean isUnlocked (MenuCallerI caller) {
		Registry registry;
		try {
			registry = (Registry) LocateRegistry.getRegistry(Configer
					.getInstance().getIp(), new Integer(Configer.getInstance()
					.getPort()).intValue());
			DlightRmi callerRMI = (DlightRmi) ((java.rmi.registry.Registry) registry)
					.lookup("dlightRMI");
			
			if (callerRMI.isWorkingDirectoryLocked(UserInformation.getInstance().getUsername())){
				if (lockthread == null) {
					System.out.println("start lockthread");
					lockthread = new LockThread(caller);
					lockthread.start();
				}
				return false;
			}
		} catch (NumberFormatException e1) {
			e1.printStackTrace();
			return false;
		} catch (RemoteException e1) {
			e1.printStackTrace();
			return false;
		} catch (NotBoundException e) {
			e.printStackTrace();
			return false;
		}
		return true;		
	}
	
	public void setLockThreadNull () {
		lockthread = null;
	}
}
