# Supplementary material for: D-Light on promoters: a client-server system for the analysis and visualization of cis-regulatory elements
Source: BMC Bioinformatics. 2013 Apr 24;14:140. doi: 10.1186/1471-2105-14-140 (PMC3685601; doi:10.1186/1471-2105-14-140)
Supplement: Additional file 4 — Source code package. Source code of server and client. [file 1471-2105-14-140-S4.zip › dloprom-1.1-src/client_and_rmi/src/at/fh_hagenberg/dlight/data/ServerCommunicator.java]

//	Copyright (C) 2011-2012  D-Light Team, University of Salzburg /
//  Upper Austria University of Applied Science
//  
//  This program is free software: you can redistribute it and/or modify
//  it under the terms of the GNU General Public License as published by
//  the Free Software Foundation, either version 3 of the License, or
//  (at your option) any later version.
//
//  This program is distributed in the hope that it will be useful,
//  but WITHOUT ANY WARRANTY; without even the implied warranty of
//  MERCHANTABILITY or FITNESS FOR A PARTICULAR PURPOSE.  See the
//  GNU General Public License for more details.
//
//  You should have received a copy of the GNU General Public License
//  along with this program.  If not, see <http://www.gnu.org/licenses/>.
package at.fh_hagenberg.dlight.data;

import java.io.IOException;
import java.io.InputStream;
import java.rmi.AccessException;
import java.rmi.NotBoundException;
import java.rmi.RemoteException;
import java.rmi.registry.LocateRegistry;
import java.rmi.registry.Registry;
import java.util.ArrayList;
import java.util.HashMap;

import javax.swing.JOptionPane;

import at.fh_hagenberg.dlight.config.Configer;
import at.fh_hagenberg.dlight.config.Messages;
import at.fh_hagenberg.dlight.gui.elements.ErrorMessagesDialog;
import at.fh_hagenberg.dlight.gui.panels.SequenceFileUpload;
import at.fh_hagenberg.dlight.rmi.common.DlightRmi;

/**
 * The ServerCommunicator class provides access to the RMI methods. The methods
 * call the equal named methods of the the RMI service.
 * 
 * @author Josef Laimer, 2011-2012
 * 
 */
public class ServerCommunicator {

	private static DlightRmi getRemoteObj(String ip, String port)
			throws NumberFormatException, RemoteException, NotBoundException {
		Registry registry;
		registry = (Registry) LocateRegistry.getRegistry(ip,
				new Integer(port).intValue());

		return (DlightRmi) ((java.rmi.registry.Registry) registry)
				.lookup("dlightRMI");
	}

	public static DlightRmi getRemoteObj() throws AccessException,
			RemoteException, NotBoundException {
		return getRemoteObj(Configer.getInstance().getIp(), Configer
				.getInstance().getPort());
	}

	public static HashMap<String, String> getAppletProp(String ip, String port) {
		DlightRmi rmiObj;
		try {
			rmiObj = getRemoteObj(ip, port);
			return rmiObj.getAppletProperties();
		} catch (Exception e) {
			e.printStackTrace();
		}
		return null;
	}

	public static Integer checkPassword(String username, char[] password) {
		DlightRmi rmiObj;
		try {
			rmiObj = getRemoteObj();
			return rmiObj.userIsValid(username, password);
		} catch (Exception e) {
			try {
				rmiObj = getRemoteObj();
				return rmiObj.userIsValid(username, password);
			} catch (Exception e1) {
				JOptionPane.showMessageDialog(Configer.getInstance()
						.getMasterContainer(), Messages.UNHANDLED_ERROR(e
						.getMessage())[1], Messages.UNHANDLED_ERROR(e
						.getMessage())[0], JOptionPane.ERROR_MESSAGE);

				e1.printStackTrace();
			}

		}
		return null;
	}

	public static Boolean userExists(String username) {
		DlightRmi rmiObj;
		try {
			rmiObj = getRemoteObj();
			return rmiObj.usernameExists(username);
		} catch (Exception e) {
			JOptionPane.showMessageDialog(Configer.getInstance()
					.getMasterContainer(), Messages.UNHANDLED_ERROR(e
					.getMessage())[1],
					Messages.UNHANDLED_ERROR(e.getMessage())[0],
					JOptionPane.ERROR_MESSAGE);

			e.printStackTrace();
		}

		return null;
	}

	public static ArrayList<String[]> getGenomes(Integer userId) {
		DlightRmi rmiObj;
		try {
			rmiObj = getRemoteObj();
			return rmiObj.getOrganisms(userId);
		} catch (Exception e) {

			try {
				Thread.sleep(500);
			} catch (InterruptedException e1) {
			}
			// second try
			try {
				rmiObj = getRemoteObj();
				return rmiObj.getOrganisms(userId);
			} catch (Exception e1) {
				e1.printStackTrace();
				JOptionPane.showMessageDialog(Configer.getInstance()
						.getMasterContainer(), Messages.UNHANDLED_ERROR(e1
						.getMessage())[1], Messages.UNHANDLED_ERROR(e1
						.getMessage())[0], JOptionPane.ERROR_MESSAGE);

				e1.printStackTrace();
			}
		}
		return null;
	}

	public static HashMap<String, Integer> getAnnotationIds(Integer userId) {
		DlightRmi rmiObj;
		try {
			rmiObj = getRemoteObj();
			return rmiObj.getAnnotationIds(userId);
		} catch (Exception e) {

			try {
				Thread.sleep(500);
			} catch (InterruptedException e1) {
			}
			// second try
			try {
				rmiObj = getRemoteObj();
				return rmiObj.getAnnotationIds(userId);
			} catch (Exception e1) {
				e1.printStackTrace();
				JOptionPane.showMessageDialog(Configer.getInstance()
						.getMasterContainer(), Messages.UNHANDLED_ERROR(e1
						.getMessage())[1], Messages.UNHANDLED_ERROR(e1
						.getMessage())[0], JOptionPane.ERROR_MESSAGE);

				e1.printStackTrace();
			}
		}
		return new HashMap<String, Integer>();
	}

	public static Boolean checkGenes(ArrayList<String> genes) {
		DlightRmi rmiObj;
		try {
			rmiObj = getRemoteObj();
			return rmiObj.checkGeneNames(genes);
		} catch (Exception e) {
			JOptionPane.showMessageDialog(Configer.getInstance()
					.getMasterContainer(), Messages.UNHANDLED_ERROR(e
					.getMessage())[1],
					Messages.UNHANDLED_ERROR(e.getMessage())[0],
					JOptionPane.ERROR_MESSAGE);

			e.printStackTrace();
		}

		return false;
	}

	public static HashMap<String, String[]> getPromotors(Integer userId,
			Integer genome) {
		return DataHolder.getInstance().getPromotors(userId, genome);
	}

	public static HashMap<String, String[]> getPromotors_(Integer userId,
			Integer genome) throws AccessException, RemoteException,
			NotBoundException {
		DlightRmi rmiObj;
		rmiObj = getRemoteObj();
		return rmiObj.getPromotors(userId, genome);
	}

	public static HashMap<String, String[]> getMatrices(Integer userId,
			String type) {
		DlightRmi rmiObj;
		try {
			rmiObj = getRemoteObj();
			return rmiObj.getMatrices(userId, type);
		} catch (Exception e) {
			JOptionPane.showMessageDialog(Configer.getInstance()
					.getMasterContainer(), Messages.UNHANDLED_ERROR(e
					.getMessage())[1],
					Messages.UNHANDLED_ERROR(e.getMessage())[0],
					JOptionPane.ERROR_MESSAGE);

			e.printStackTrace();
		}

		return null;
	}

	public static ArrayList<String[]> getTopX(String x) {
		DlightRmi rmiObj;
		try {
			rmiObj = getRemoteObj();
			return rmiObj.getTopX(x);
		} catch (Exception e) {
			JOptionPane.showMessageDialog(Configer.getInstance()
					.getMasterContainer(), Messages.UNHANDLED_ERROR(e
					.getMessage())[1],
					Messages.UNHANDLED_ERROR(e.getMessage())[0],
					JOptionPane.ERROR_MESSAGE);

			e.printStackTrace();
		}

		return null;
	}

	public static Boolean checkMatrixNames(ArrayList<String> matrices) {
		DlightRmi rmiObj;
		try {
			rmiObj = getRemoteObj();
			return rmiObj.checkMatrixNames(matrices);
		} catch (Exception e) {
			JOptionPane.showMessageDialog(Configer.getInstance()
					.getMasterContainer(), Messages.UNHANDLED_ERROR(e
					.getMessage())[1],
					Messages.UNHANDLED_ERROR(e.getMessage())[0],
					JOptionPane.ERROR_MESSAGE);

			e.printStackTrace();
		}
		return null;
	}

	public static void storeOptions(Integer userId,
			HashMap<String, String> options) {
		DlightRmi rmiObj;
		try {
			rmiObj = getRemoteObj();
			rmiObj.storeOptions(userId, options);
		} catch (Exception e) {
			JOptionPane.showMessageDialog(Configer.getInstance()
					.getMasterContainer(), Messages.UNHANDLED_ERROR(e
					.getMessage())[1],
					Messages.UNHANDLED_ERROR(e.getMessage())[0],
					JOptionPane.ERROR_MESSAGE);

			e.printStackTrace();
		}

	}

	public static void storeQuery(Integer userId, Integer genomeId,
			Integer refGenomeId, String genes, String matrices, String paired,
			String queryName, String exclList, Integer supprOutput,
			Integer minDist, Integer maxDist, Double cutoff, Integer method_id,
			String scoreType, Boolean pairedAll) throws AccessException,
			RemoteException, NotBoundException {
		DlightRmi rmiObj;
		rmiObj = getRemoteObj();
		rmiObj.storeQuery(userId, genomeId, refGenomeId, genes, matrices,
				paired, queryName, exclList, supprOutput, minDist, maxDist,
				cutoff, method_id, scoreType, pairedAll);
	}

	public static void storeXQuery(Integer userId, Integer genomeId,
			Integer refGenomeId, String genes, String refGenes,
			String matrices, final String paired, String queryName,
			String exclList, Integer supprOutput, Integer minDist,
			Integer maxDist, Double cutoff, Integer method_id,
			String scoreType, Boolean pairedAll) throws AccessException,
			RemoteException, NotBoundException {
		DlightRmi rmiObj;
		rmiObj = getRemoteObj();
		rmiObj.storeXQuery(userId, genomeId, refGenomeId, genes, refGenes,
				matrices, paired, queryName, exclList, supprOutput, minDist,
				maxDist, cutoff, method_id, scoreType, pairedAll);

	}

	public static Object[][] getUserResultEntries(Integer userId) {
		DlightRmi rmiObj;
		try {
			rmiObj = getRemoteObj();
			return rmiObj.getUserResultEntries(userId);
		} catch (Exception e) {
			JOptionPane.showMessageDialog(Configer.getInstance()
					.getMasterContainer(), Messages.UNHANDLED_ERROR(e
					.getMessage())[1],
					Messages.UNHANDLED_ERROR(e.getMessage())[0],
					JOptionPane.ERROR_MESSAGE);

			e.printStackTrace();
		}

		return null;
	}

	public static HashMap<String, HashMap<String, String>> getGenesInResult(
			Integer userId, Integer queryId) throws AccessException,
			RemoteException, NotBoundException {
		DlightRmi rmiObj;
		rmiObj = getRemoteObj();
		return rmiObj.getGenesInResult(userId, queryId);
	}

	public static String[] getPromotorChrPosition(Integer promotor_id) {
		DlightRmi rmiObj;
		try {
			rmiObj = getRemoteObj();
			return rmiObj.getPromotorChrPosition(promotor_id);
		} catch (Exception e) {
			JOptionPane.showMessageDialog(Configer.getInstance()
					.getMasterContainer(), Messages.UNHANDLED_ERROR(e
					.getMessage())[1],
					Messages.UNHANDLED_ERROR(e.getMessage())[0],
					JOptionPane.ERROR_MESSAGE);

			e.printStackTrace();
		}

		return null;
	}

	public static String getPromotorUrl(Integer promotor_id) {
		DlightRmi rmiObj;
		try {
			rmiObj = getRemoteObj();
			return rmiObj.getPromotorUrl(promotor_id);
		} catch (Exception e) {

			// retry a second time;
			try {
				rmiObj = getRemoteObj();
				return rmiObj.getPromotorUrl(promotor_id);
			} catch (Exception e1) {
				JOptionPane.showMessageDialog(Configer.getInstance()
						.getMasterContainer(), Messages.UNHANDLED_ERROR(e1
						.getMessage())[1], Messages.UNHANDLED_ERROR(e1
						.getMessage())[0], JOptionPane.ERROR_MESSAGE);

				e1.printStackTrace();
			}
		}
		return null;
	}

	public static boolean deleteResultFile(Integer userId, Integer queryId) {
		DlightRmi rmiObj;
		try {
			rmiObj = getRemoteObj();
			return rmiObj.deleteQuery(userId, queryId);
		} catch (Exception e) {
			JOptionPane.showMessageDialog(Configer.getInstance()
					.getMasterContainer(), Messages.UNHANDLED_ERROR(e
					.getMessage())[1],
					Messages.UNHANDLED_ERROR(e.getMessage())[0],
					JOptionPane.ERROR_MESSAGE);

			e.printStackTrace();
		}

		return false;

	}

	public static ArrayList<String> getHomGenes(Integer userId,
			Integer genomeId, Integer refGenomeId, String genes) {
		DlightRmi rmiObj;
		try {
			rmiObj = getRemoteObj();
			return rmiObj.getHomGenes(userId, genomeId, refGenomeId, genes);
		} catch (Exception e) {
			JOptionPane.showMessageDialog(Configer.getInstance()
					.getMasterContainer(), Messages.UNHANDLED_ERROR(e
					.getMessage())[1],
					Messages.UNHANDLED_ERROR(e.getMessage())[0],
					JOptionPane.ERROR_MESSAGE);

			e.printStackTrace();
		}

		return null;

	}

	public static ArrayList<HashMap<String, String>> queryDb(
			String searchString, Integer queryType, Integer userId) {
		DlightRmi rmiObj;
		try {
			rmiObj = getRemoteObj();
			return rmiObj.queryDb(searchString, queryType, userId);
		} catch (Exception e) {
			JOptionPane.showMessageDialog(Configer.getInstance()
					.getMasterContainer(), Messages.UNHANDLED_ERROR(e
					.getMessage())[1],
					Messages.UNHANDLED_ERROR(e.getMessage())[0],
					JOptionPane.ERROR_MESSAGE);

			e.printStackTrace();
		}

		return null;
	}

	public static ArrayList<String[]> getMethods(Integer userId,
			Boolean filtered){
		DlightRmi rmiObj;
		try {
			rmiObj = getRemoteObj();
			return rmiObj.getMethods(userId, filtered);
		} catch (Exception e) {
			try {
				rmiObj = getRemoteObj();
				return rmiObj.getMethods(userId, filtered);
			} catch (Exception e1) {
				ErrorMessagesDialog errdia = new ErrorMessagesDialog(null, e1);
				errdia.pack();
				errdia.setLocationRelativeTo(Configer.getInstance().getMasterContainer());
				errdia.setVisible(true);
			}
		}
		return new ArrayList<String[]>();
	}

	public static ArrayList<String[]> getFeatureUploadMethods(Integer userId) {
		DlightRmi rmiObj;
		try {
			rmiObj = getRemoteObj();
			return rmiObj.getFeatureUploadMethods(userId);
		} catch (Exception e) {
			try {
				rmiObj = getRemoteObj();
				return rmiObj.getFeatureUploadMethods(userId);
			} catch (Exception e1) {
				ErrorMessagesDialog errdia = new ErrorMessagesDialog(null, e1);
				errdia.pack();
				errdia.setLocationRelativeTo(Configer.getInstance().getMasterContainer());
				errdia.setVisible(true);
			}
		}
		return new ArrayList<String[]>();
	}

	public static ArrayList<String> uploadSequence(Integer userId,
			String[] sequence, HashMap<String, String> annotations,
			Boolean predBs) {

		DlightRmi rmiObj;
		ArrayList<String> errMsg = null;
		try {
			rmiObj = getRemoteObj();
			return rmiObj.uploadSequence(userId, sequence, annotations, predBs);
		} catch (Exception e) {
			e.printStackTrace();
			errMsg = new ArrayList<String>();
			errMsg.add(e.getMessage());
		}
		return errMsg;

	}

	public static String addGenome(HashMap<String, String> values) {
		DlightRmi rmiObj;
		try {
			rmiObj = getRemoteObj();
			return rmiObj.addGenome(values);
		} catch (Exception e) {
			JOptionPane.showMessageDialog(Configer.getInstance()
					.getMasterContainer(), Messages.UNHANDLED_ERROR(e
					.getMessage())[1],
					Messages.UNHANDLED_ERROR(e.getMessage())[0],
					JOptionPane.ERROR_MESSAGE);

			e.printStackTrace();
		}

		return null;
	}

	public static ArrayList<String> uploadMatrix(Integer userId,
			String matrixID, String matrixName,
			HashMap<String, String[]> matrix,
			HashMap<String, String> matrixInfo, Long jobId) {

		DlightRmi rmiObj;
		ArrayList<String> errMsg = null;
		try {
			rmiObj = getRemoteObj();
			return rmiObj.uploadMatrix(userId, matrixID, matrixName, matrix,
					matrixInfo, jobId);
		} catch (Exception e) {
			e.printStackTrace();
			errMsg = new ArrayList<String>();
			errMsg.add(e.getMessage());
		}

		return errMsg;
	}

	public static Boolean isMatrixInDatabase(final Integer userId,
			final String matrixId) {
		DlightRmi rmiObj;
		try {
			rmiObj = getRemoteObj();
			return rmiObj.isMatrixInDatabase(userId, matrixId);
		} catch (Exception e) {
			JOptionPane.showMessageDialog(Configer.getInstance()
					.getMasterContainer(), Messages.UNHANDLED_ERROR(e
					.getMessage())[1],
					Messages.UNHANDLED_ERROR(e.getMessage())[0],
					JOptionPane.ERROR_MESSAGE);

			e.printStackTrace();
		}

		return null;

	}

	public static Boolean deleteAnnotation(Integer userId, Integer annotationId) {
		DlightRmi rmiObj;
		try {
			rmiObj = getRemoteObj();
			return rmiObj.deleteAnnotation(userId, annotationId);
		} catch (Exception e) {
			JOptionPane.showMessageDialog(Configer.getInstance()
					.getMasterContainer(), Messages.UNHANDLED_ERROR(e
					.getMessage())[1],
					Messages.UNHANDLED_ERROR(e.getMessage())[0],
					JOptionPane.ERROR_MESSAGE);

			e.printStackTrace();
		}

		return null;
	}

	public static Boolean deleteSequence(Integer userId, Integer sequenceId) {
		DlightRmi rmiObj;
		try {
			rmiObj = getRemoteObj();
			return rmiObj.deleteSequence(userId, sequenceId);
		} catch (Exception e) {
			JOptionPane.showMessageDialog(Configer.getInstance()
					.getMasterContainer(), Messages.UNHANDLED_ERROR(e
					.getMessage())[1],
					Messages.UNHANDLED_ERROR(e.getMessage())[0],
					JOptionPane.ERROR_MESSAGE);

			e.printStackTrace();
		}

		return null;
	}

	public static Boolean deleteXref(Integer userId, Integer pId1, Integer pId2) {
		DlightRmi rmiObj;
		try {
			rmiObj = getRemoteObj();
			return rmiObj.deleteXref(userId, pId1, pId2);
		} catch (Exception e) {
			JOptionPane.showMessageDialog(Configer.getInstance()
					.getMasterContainer(), Messages.UNHANDLED_ERROR(e
					.getMessage())[1],
					Messages.UNHANDLED_ERROR(e.getMessage())[0],
					JOptionPane.ERROR_MESSAGE);

			e.printStackTrace();
		}

		return null;
	}

	public static Boolean deleteBindingsite(Integer userId, Integer bsId) {
		DlightRmi rmiObj;
		try {
			rmiObj = getRemoteObj();
			return rmiObj.deleteBindingsite(userId, bsId);
		} catch (Exception e) {
			JOptionPane.showMessageDialog(Configer.getInstance()
					.getMasterContainer(), Messages.UNHANDLED_ERROR(e
					.getMessage())[1],
					Messages.UNHANDLED_ERROR(e.getMessage())[0],
					JOptionPane.ERROR_MESSAGE);

			e.printStackTrace();
		}

		return null;

	}

	public static Object[][] getUserAnnotations(Integer userId) {
		DlightRmi rmiObj;
		try {
			rmiObj = getRemoteObj();
			return rmiObj.getUserAnnotations(userId);
		} catch (Exception e) {
			JOptionPane.showMessageDialog(Configer.getInstance()
					.getMasterContainer(), Messages.UNHANDLED_ERROR(e
					.getMessage())[1],
					Messages.UNHANDLED_ERROR(e.getMessage())[0],
					JOptionPane.ERROR_MESSAGE);

			e.printStackTrace();
		}

		return null;
	}

	public static Object[][] getUserSequences(Integer userId) {
		DlightRmi rmiObj;
		try {
			rmiObj = getRemoteObj();
			return rmiObj.getUserSequences(userId);
		} catch (Exception e) {
			// 2nd try
			try {
				rmiObj = getRemoteObj();
				return rmiObj.getUserSequences(userId);
			} catch (Exception e1) {
				JOptionPane.showMessageDialog(Configer.getInstance()
						.getMasterContainer(), Messages.UNHANDLED_ERROR(e1
						.getMessage())[1], Messages.UNHANDLED_ERROR(e1
						.getMessage())[0], JOptionPane.ERROR_MESSAGE);

				e1.printStackTrace();
			}
		}
		return null;
	}

	public static Object[][] getUserBindingsite(Integer userId) {
		DlightRmi rmiObj;
		try {
			rmiObj = getRemoteObj();
			return rmiObj.getUserBindingsite(userId);
		} catch (Exception e) {
			try {
				rmiObj = getRemoteObj();
				return rmiObj.getUserBindingsite(userId);
			} catch (Exception e1) {

				JOptionPane.showMessageDialog(Configer.getInstance()
						.getMasterContainer(), Messages.UNHANDLED_ERROR(e
						.getMessage())[1], Messages.UNHANDLED_ERROR(e
						.getMessage())[0], JOptionPane.ERROR_MESSAGE);

				e.printStackTrace();
				e1.printStackTrace();
			}
		}
		return new Object[][] {};
	}

	public static Object[][] getUserXrefData(Integer userId) {
		DlightRmi rmiObj;
		try {
			rmiObj = getRemoteObj();
			return rmiObj.getUserXrefData(userId);
		} catch (Exception e) {
			try {
				rmiObj = getRemoteObj();
				return rmiObj.getUserXrefData(userId);
			} catch (Exception e1) {
				JOptionPane.showMessageDialog(Configer.getInstance()
						.getMasterContainer(), Messages.UNHANDLED_ERROR(e
						.getMessage())[1], Messages.UNHANDLED_ERROR(e
						.getMessage())[0], JOptionPane.ERROR_MESSAGE);
				e.printStackTrace();
				e1.printStackTrace();
			}
		}
		return new Object[][] {};
	}

	public static ArrayList<String> uploadBindingsite(Integer userId,
			Integer methodId, Integer genomeId, Integer geneId,
			ArrayList<String> scoreTypes, HashMap<String, Object[]> values,
			Boolean genomicCoords, Long jobId) throws RemoteException {
		DlightRmi rmiObj;
		try {
			rmiObj = getRemoteObj();
			return rmiObj.uploadBindingsite(userId, methodId, genomeId, geneId,
					scoreTypes, values, genomicCoords, jobId);
		} catch (Exception e) {
			JOptionPane.showMessageDialog(Configer.getInstance()
					.getMasterContainer(), Messages.UNHANDLED_ERROR(e
					.getMessage())[1],
					Messages.UNHANDLED_ERROR(e.getMessage())[0],
					JOptionPane.ERROR_MESSAGE);

			e.printStackTrace();
		}

		return null;
	}

	public static ArrayList<String[]> getAnnotationTypes(Integer userId) {
		DlightRmi rmiObj;
		try {
			rmiObj = getRemoteObj();
			return rmiObj.getAnnotationTypes(userId);
		} catch (Exception e) {
			JOptionPane.showMessageDialog(Configer.getInstance()
					.getMasterContainer(), Messages.UNHANDLED_ERROR(e
					.getMessage())[1],
					Messages.UNHANDLED_ERROR(e.getMessage())[0],
					JOptionPane.ERROR_MESSAGE);

			e.printStackTrace();
		}

		return null;
	}

	public static Boolean addAnnotation(Integer userId, String annotationName,
			Integer typeId, String note) {
		DlightRmi rmiObj;
		try {
			rmiObj = getRemoteObj();
			return rmiObj.addAnnotation(userId, annotationName, typeId, note);
		} catch (Exception e) {
			JOptionPane.showMessageDialog(Configer.getInstance()
					.getMasterContainer(), Messages.UNHANDLED_ERROR(e
					.getMessage())[1],
					Messages.UNHANDLED_ERROR(e.getMessage())[0],
					JOptionPane.ERROR_MESSAGE);

			e.printStackTrace();
		}

		return null;
	}

	public static Boolean addAnnotationType(Integer userId, String typeName) {
		DlightRmi rmiObj;
		try {
			rmiObj = getRemoteObj();
			return rmiObj.addAnnotationType(userId, typeName);
		} catch (Exception e) {
			JOptionPane.showMessageDialog(Configer.getInstance()
					.getMasterContainer(), Messages.UNHANDLED_ERROR(e
					.getMessage())[1],
					Messages.UNHANDLED_ERROR(e.getMessage())[0],
					JOptionPane.ERROR_MESSAGE);

			e.printStackTrace();
		}

		return null;
	}

	public static HashMap<String, Object> getMethodDetails(Integer userId,
			Integer methodId) {
		DlightRmi rmiObj;
		try {
			rmiObj = getRemoteObj();
			return rmiObj.getMethodDetails(userId, methodId);
		} catch (Exception e) {
			JOptionPane.showMessageDialog(Configer.getInstance()
					.getMasterContainer(), Messages.UNHANDLED_ERROR(e
					.getMessage())[1],
					Messages.UNHANDLED_ERROR(e.getMessage())[0],
					JOptionPane.ERROR_MESSAGE);

			e.printStackTrace();
		}

		return null;
	}

	public static Boolean addMethod(Integer userId, Integer methodId,
			HashMap<String, Object> values) {
		DlightRmi rmiObj;
		try {
			rmiObj = getRemoteObj();
			return rmiObj.addMethod(userId, methodId, values);
		} catch (Exception e) {
			JOptionPane.showMessageDialog(Configer.getInstance()
					.getMasterContainer(), Messages.UNHANDLED_ERROR(e
					.getMessage())[1],
					Messages.UNHANDLED_ERROR(e.getMessage())[0],
					JOptionPane.ERROR_MESSAGE);

			e.printStackTrace();
		}

		return null;
	}

	public static HashMap<String, String[]> getAnnotations4Method(
			Integer userId, Integer methodId) {
		return DataHolder.getInstance().getAnnotations4Method(userId, methodId);
	}

	public static HashMap<String, String[]> getAnnotations4Method_(
			Integer userId, Integer methodId) {
		DlightRmi rmiObj;
		try {
			rmiObj = getRemoteObj();
			return rmiObj.getAnnotations4Method(userId, methodId);
		} catch (Exception e) {
			try {
				rmiObj = getRemoteObj();
			} catch (Exception e1) {
				JOptionPane.showMessageDialog(Configer.getInstance()
						.getMasterContainer(), Messages.UNHANDLED_ERROR(e1
						.getMessage())[1], Messages.UNHANDLED_ERROR(e
						.getMessage())[0], JOptionPane.ERROR_MESSAGE);

				e1.printStackTrace();
			}
		}

		return null;
	}

	public static HashMap<String, String[]> getAnnotations(Integer userId) {
		DlightRmi rmiObj;
		try {
			rmiObj = getRemoteObj();
			return rmiObj.getAnnotations(userId);
		} catch (Exception e) {
			try {
				rmiObj = getRemoteObj();
				return rmiObj.getAnnotations(userId);
			} catch (Exception e1) {
				JOptionPane.showMessageDialog(Configer.getInstance()
						.getMasterContainer(), Messages.UNHANDLED_ERROR(e1
						.getMessage())[1], Messages.UNHANDLED_ERROR(e1
						.getMessage())[0], JOptionPane.ERROR_MESSAGE);
				e1.printStackTrace();
			}
		}

		return null;
	}

	public static void updateMethodAnnotations() {
		DlightRmi rmiObj;

		try {
			rmiObj = getRemoteObj();
			rmiObj.updateMethodAnnotations();
		} catch (Exception e) {
			JOptionPane.showMessageDialog(Configer.getInstance()
					.getMasterContainer(), Messages.UNHANDLED_ERROR(e
					.getMessage())[1],
					Messages.UNHANDLED_ERROR(e.getMessage())[0],
					JOptionPane.ERROR_MESSAGE);

			e.printStackTrace();
		}

	}

	public static byte[] downloadFile(Integer userId, String filename) {
		DlightRmi rmiObj;
		try {
			rmiObj = getRemoteObj();
			return rmiObj.downloadFile(userId, filename);
		} catch (Exception e) {
			JOptionPane.showMessageDialog(Configer.getInstance()
					.getMasterContainer(), Messages.UNHANDLED_ERROR(e
					.getMessage())[1],
					Messages.UNHANDLED_ERROR(e.getMessage())[0],
					JOptionPane.ERROR_MESSAGE);

			e.printStackTrace();
		}

		return new byte[0];
	}

	public static HashMap<String, Object> createAnnotationFile(Integer userId,
			Integer queryId, Integer geneId) throws AccessException,
			RemoteException, NotBoundException {

		DlightRmi rmiObj;

		rmiObj = getRemoteObj();
		return rmiObj.createAnnotationFile(userId, queryId, geneId);

	}

	public static byte[] downloadAnnotations(Integer userId)
			throws AccessException, RemoteException, NotBoundException {
		DlightRmi rmiObj;
		rmiObj = getRemoteObj();
		return rmiObj.downloadAnnotations(userId);
	}

	public static ArrayList<String> getHomGenesList(Integer userId,
			ArrayList<Integer> genomeIds) throws AccessException,
			RemoteException, NotBoundException {
		DlightRmi rmiObj;
		rmiObj = getRemoteObj();
		return rmiObj.getHomGenesList(userId, genomeIds);
	}

	public static String createSequences(Integer userId, Integer genomeId)
			throws AccessException, RemoteException, NotBoundException {
		DlightRmi rmiObj;
		rmiObj = getRemoteObj();
		return rmiObj.createSequences(userId, genomeId);
	}

	public static InputStream getDownloadStream(String filename)
			throws IOException, NotBoundException {
		DlightRmi rmiObj;
		rmiObj = getRemoteObj();
		return rmiObj.getDownloadStream(filename);
	}

	public static void deleteTmpFile(String filename) {
		DlightRmi rmiObj;
		try {
			rmiObj = getRemoteObj();
			rmiObj.deleteTmpFile(filename);
		} catch (Exception e) {
			JOptionPane.showMessageDialog(Configer.getInstance()
					.getMasterContainer(), Messages.UNHANDLED_ERROR(e
					.getMessage())[1],
					Messages.UNHANDLED_ERROR(e.getMessage())[0],
					JOptionPane.ERROR_MESSAGE);

			e.printStackTrace();
		}

	}

	public static void changePassword(String username, char[] oldPassword,
			char[] password) throws AccessException, RemoteException,
			NotBoundException {
		DlightRmi rmiObj = getRemoteObj();
		rmiObj.changePassword(username, oldPassword, password);
	}

	public static HashMap<String, HashMap<String, Double>> getMethodMinMax(
			Integer userId) throws AccessException, RemoteException,
			NotBoundException {

		DlightRmi rmiObj = getRemoteObj();
		return rmiObj.getMethodMinMax(userId);
	}

	public static String printAnnotations(Integer userid, Integer queryId,
			Integer geneId, boolean b, Boolean genomicCoord) {
		String annotations = "";
		DlightRmi rmiObj;
		try {
			rmiObj = getRemoteObj();
			annotations = rmiObj.printAnnotations(userid, queryId, geneId, b,
					genomicCoord);
		} catch (Exception e) {
			JOptionPane.showMessageDialog(Configer.getInstance()
					.getMasterContainer(), Messages.UNHANDLED_ERROR(e
					.getMessage())[1],
					Messages.UNHANDLED_ERROR(e.getMessage())[0],
					JOptionPane.ERROR_MESSAGE);

			e.printStackTrace();
		}
		return annotations;
	}
}
