# Supplementary material for: D-Light on promoters: a client-server system for the analysis and visualization of cis-regulatory elements
Source: BMC Bioinformatics. 2013 Apr 24;14:140. doi: 10.1186/1471-2105-14-140 (PMC3685601; doi:10.1186/1471-2105-14-140)
Supplement: Additional file 4 — Source code package. Source code of server and client. [file 1471-2105-14-140-S4.zip › dloprom-1.1-src/client_and_rmi/src/at/fh_hagenberg/dlight/data/RmiCommException.java]

//	Copyright (C) 2011  D-Light Team, University of Salzburg /
//  Upper Austria University of Applied Science
//  
//  This program is free software: you can redistribute it and/or modify
//  it under the terms of the GNU General Public License as published by
//  the Free Software Foundation, either version 3 of the License, or
//  (at your option) any later version.
//
//  This program is distributed in the hope that it will be useful,
//  but WITHOUT ANY WARRANTY; without even the implied warranty of
//  MERCHANTABILITY or FITNESS FOR A PARTICULAR PURPOSE.  See the
//  GNU General Public License for more details.
//
//  You should have received a copy of the GNU General Public License
//  along with this program.  If not, see <http://www.gnu.org/licenses/>.

package at.fh_hagenberg.dlight.data;

/**
 * RmiCommException is thrown if the communication to the D-Light RMI server
 * fails.
 * 
 * @author Josef Laimer, 2011
 * 
 */
public class RmiCommException extends Exception {
	private static final long serialVersionUID = -3419421027174406326L;

	/**
	 * The constructor that takes a message and throwable cause.
	 * 
	 * @param message
	 *            The message that describes the problem that has occured.
	 * @param cause
	 *            The cause for the exception.
	 */
	public RmiCommException(final String message, final Throwable cause) {
		super("RMI communication error!\n" + message, cause);
	}

	/**
	 * The constructor that takes only a message.
	 * 
	 * @param message
	 *            The message that describes the problem that has occured.
	 */
	public RmiCommException(final String message) {
		super("RMI communication error!\n" + message);
	}

}
