# Supplementary material for: D-Light on promoters: a client-server system for the analysis and visualization of cis-regulatory elements
Source: BMC Bioinformatics. 2013 Apr 24;14:140. doi: 10.1186/1471-2105-14-140 (PMC3685601; doi:10.1186/1471-2105-14-140)
Supplement: Additional file 4 — Source code package. Source code of server and client. [file 1471-2105-14-140-S4.zip › dloprom-1.1-src/client_and_rmi/src/at/fh_hagenberg/dlight/dbconnector/DbConnector.java]

//	Copyright (C) 2010-2011  D-Light Team, University of Salzburg /
//  Upper Austria University of Applied Science
//  
//  This program is free software: you can redistribute it and/or modify
//  it under the terms of the GNU General Public License as published by
//  the Free Software Foundation, either version 3 of the License, or
//  (at your option) any later version.
//
//  This program is distributed in the hope that it will be useful,
//  but WITHOUT ANY WARRANTY; without even the implied warranty of
//  MERCHANTABILITY or FITNESS FOR A PARTICULAR PURPOSE.  See the
//  GNU General Public License for more details.
//
//  You should have received a copy of the GNU General Public License
//  along with this program.  If not, see <http://www.gnu.org/licenses/>.
package at.fh_hagenberg.dlight.dbconnector;

import java.sql.Array;
import java.sql.Connection;
import java.sql.DriverManager;
import java.sql.PreparedStatement;
import java.sql.ResultSet;
import java.sql.SQLException;
import java.sql.Savepoint;
import java.sql.Statement;
import java.util.ArrayList;
import java.util.concurrent.TimeUnit;

import at.fh_hagenberg.dlight.config.Configer;
import at.fh_hagenberg.dlight.dbconnector.exceptions.DatabaseAccessException;
import at.fh_hagenberg.dlight.dbconnector.exceptions.DatabaseException;
import at.fh_hagenberg.dlight.dbconnector.exceptions.DatabaseQueryException;
import at.fh_hagenberg.dlight.dbconnector.exceptions.DatabaseUpdateException;

/**
 * A simple class for using a database (SELECT, INSERT und UPDATE). Although the
 * most common DDL and DML statement-methods all call the same method, it is
 * important to have them, because they give the statement-method a name. For
 * less often used statements a general ddl/dml-method is available.
 * 
 * @author Tobias Ehrenberger, dlight, modified by Josef Laimer
 */
public class DbConnector {
	/**
	 * The database connection url.
	 */
	private String dbDriver;

	/**
	 * The database driver.
	 */
	private String url;

	/**
	 * The database connection.
	 */
	private Connection connection;

	/**
	 * The username for accessing the database.
	 */
	private String user;

	/**
	 * The password for accessing the database.
	 */
	private String password;
	
	/**
	 * timestamp in minutes, when the object was created.
	 */
	private Long birthday;
	

	/**
	 * The constructor.
	 * 
	 * @param config
	 *            The config propterties file needs to contain this information:
	 *            - dbDriver (e.g. "com.mysql.jdbc.Driver), - connectionString
	 *            (e.g. "jdbc:mysql://localhost/jasparDb"), - username (e.g.
	 *            user), - password (e.g. mypw or nothing, then the password is
	 *            interpreted as "").
	 * @throws DatabaseException
	 *             Is thrown if either the config file does not contain the
	 *             required information or the given Driver can not be loaded.
	 */
	public DbConnector() throws DatabaseException {
		
		birthday = System.currentTimeMillis();
		birthday =  TimeUnit.MILLISECONDS.toMinutes(birthday);
		
		dbDriver = Configer.getInstance().getDbDriver();
		url = Configer.getInstance().getDbConnectionString();
		user = Configer.getInstance().getDbUsername();
		password = Configer.getInstance().getDbPassword();
		if (dbDriver == null) {
			throw new DatabaseAccessException("No DatabaseDriver given "
					+ "(Check \"dbDriver\" in config-file).");
		}
		if (url == null) {
			throw new DatabaseAccessException("No connectionString given "
					+ "(Check \"connectionString\" in config-file).");
		}
		if (user == null) {
			throw new DatabaseAccessException("No username given "
					+ "(Check \"username\" in config-file).");
		}

		try {
			Class.forName(this.dbDriver);
		} catch (ClassNotFoundException e) {
			e.printStackTrace();
			throw new DatabaseAccessException("Given DatabaseDriver invalid "
					+ "(Check \"dbDriver\" in config-file).");
		}
	}

	/**
	 * Connects to the given database or reconnects in case of an invalid
	 * connection.
	 * 
	 * @return TRUE if a connection was established, FALSE otherwise (in case of
	 *         an error).
	 */
	public void connectToDb() throws DatabaseException {
		try {
			if (connection == null || connection.isClosed()) {
				connection = DriverManager.getConnection(url, user, password);
				connection.setAutoCommit(false);
			} else if (!connection.isValid(1)) {
				connection = DriverManager.getConnection(url, user, password);
				connection.setAutoCommit(false);
			}

		} catch (SQLException e) {
			e.printStackTrace();
			throw new DatabaseAccessException(
					"A connection to the database can not" + " be established.",
					e);
		}
	}

	public void disconnect() throws DatabaseAccessException {
		if (connection != null) {
			try {
				// if (connection.isValid(1)) {
				connection.close();
				// }
			} catch (SQLException e) {
				e.printStackTrace();
				throw new DatabaseAccessException(
						"A connection to the database can not" + " be closed.",
						e);
			}
		}
	}
	
	public Long age () {
		Long curt = System.currentTimeMillis();
		return TimeUnit.MILLISECONDS.toMinutes(curt) - birthday;
	}

	/**
	 * Queries the database with the specified query string.
	 * 
	 * @param selectStatement
	 *            The query (a SELECT statement).
	 * @return The resultset that is created by the query.
	 * @throws DatabaseException
	 *             Is thrown if an error occurs .
	 */
	public ResultSet queryDatabase(final String selectStatement)
			throws DatabaseException {
		ResultSet rs;
		Statement statement;
		try {
			connectToDb();
			statement = connection.createStatement();
			rs = statement.executeQuery(selectStatement);
		} catch (SQLException ex) {
			ex.printStackTrace();
			throw new DatabaseQueryException(
					"The given query induced an error!\n" + selectStatement, ex);
		}

		return rs;
	}

	/**
	 * Executes the given query statement.
	 * 
	 * @param pstmt
	 * @return the resultset for the given statement.
	 * @throws DatabaseException
	 */
	public ResultSet queryDatabase(final PreparedStatement pstmt)
			throws DatabaseException {
		ResultSet rs = null;
		try {
			connectToDb();
			rs = pstmt.executeQuery();
		} catch (SQLException ex) {
			ex.printStackTrace();
			throw new DatabaseUpdateException("The given SQL query failed!\n"
					+ pstmt.toString(), ex);
		}

		return rs;
	}

	/**
	 * Executes the specified INSERT INTO statement on the database.
	 * 
	 * @param insertStatement
	 *            The INSERT INTO statement.
	 * @return The number of rows inserted.
	 */
	public int insertInto(final String insertStatement)
			throws DatabaseException {
		return updateDatabase(insertStatement);
	}

	/**
	 * Executes the given statement and returns a ResultSet of the generated
	 * keys.
	 * 
	 * @param stmt
	 *            insertion statement
	 * @return generated keys.
	 * @throws DatabaseException
	 */
	public ResultSet insertIntoGetKeys(final String stmt)
			throws DatabaseException {
		ResultSet rs = null;
		Statement statement;
		try {
			connectToDb();
			statement = connection.createStatement();
			statement.executeUpdate(stmt, Statement.RETURN_GENERATED_KEYS);
			rs = statement.getGeneratedKeys();
		} catch (SQLException ex) {
			ex.printStackTrace();
			throw new DatabaseUpdateException(
					"The given statement induced an error!\n" + stmt, ex);
		}

		return rs;
	}

	/**
	 * Executes the given statement and returns a ResultSet of the generated
	 * keys.
	 * 
	 * @param stmt
	 *            prepared insertion statement (set RETURN_GENERATED_KEYS!!!!)
	 * @return generated keys
	 * @throws DatabaseException
	 */
	public ResultSet insertIntoGetKeys(final PreparedStatement stmt)
			throws DatabaseException {
		ResultSet rs = null;

		try {
			connectToDb();
			stmt.executeUpdate();
			rs = stmt.getGeneratedKeys();
		} catch (SQLException ex) {
			ex.printStackTrace();
			throw new DatabaseUpdateException(
					"The given SQL statement failed!\n" + stmt.toString(), ex);
		}
		return rs;
	}

	/**
	 * Generates a prepared statement (with autokey option
	 * RETURN_GENERATED_KEYS) for the given insertion statement
	 * 
	 * @param sql
	 *            insertion statement
	 * @return a new prepared statement.
	 * @throws DatabaseException
	 */
	public PreparedStatement generateInsertionPreparedStmt(final String sql)
			throws DatabaseException {
		connectToDb();
		PreparedStatement pstmt = null;
		try {
			pstmt = connection.prepareStatement(sql,
					Statement.RETURN_GENERATED_KEYS);
		} catch (SQLException e) {
			e.printStackTrace();
			throw new DatabaseUpdateException(
					"Can not generate prepared SQL statment.", e);
		}
		return pstmt;
	}

	/**
	 * Generates a prepared statement for the given selection statement.
	 * 
	 * @param sql
	 *            selection statement
	 * @return a new prepared statement.
	 * @throws DatabaseException
	 */
	public PreparedStatement generateSelectPreparedStmt(final String sql)
			throws DatabaseException {
		connectToDb();
		PreparedStatement pstmt = null;

		try {
			pstmt = connection.prepareStatement(sql);
		} catch (SQLException e) {
			e.printStackTrace();
			throw new DatabaseUpdateException(
					"Can not generate prepared SQL statment.", e);
		}

		return pstmt;
	}
	
	/**
	 * Executes the specified DELETE FROM statement on the database.
	 * 
	 * @param insertStatement
	 *            The DELETE FROM statement.
	 * @return The number of rows deleted.
	 */
	public int deleteFrom(final String deleteStatement)
			throws DatabaseException {
		return updateDatabase(deleteStatement);
	}

	/**
	 * Executes the specified UPDATE statement on the database.
	 * 
	 * @param updateStatement
	 *            The UPDATE statement.
	 * @return The number of rows updated.
	 */
	public int update(final String updateStatement) throws DatabaseException {
		return updateDatabase(updateStatement);
	}

	/**
	 * Executes the specified CREATE TABLE statement on the database.
	 * 
	 * @param updateStatement
	 *            The CREATE TABLE statement.
	 */
	public void createTable(final String createTableStatement)
			throws DatabaseException {
		updateDatabase(createTableStatement);
		// the return value is ignored since it will always be zero (DDL
		// statement,
		// see javadoc of updateDatabase!).
	}

	/**
	 * Executes the specified DROP TABLE statement on the database.
	 * 
	 * @param updateStatement
	 *            The DROP TABLE statement.
	 */
	public void dropTable(final String dropTableStatement)
			throws DatabaseException {
		updateDatabase(dropTableStatement);
	}

	/**
	 * Executes the given statement as far as it is a DDL or DML statement.
	 * 
	 * @param statement
	 *            The statement that is going to be executed on the database.
	 * @return The number of rows updated or, in case of DDL statements, zero.
	 */
	public int executeDdlOrDml(final String statement) throws DatabaseException {
		return updateDatabase(statement);
	}

	/**
	 * Sends a commit to the database.
	 * 
	 * @throws SQLException
	 */
	public void commit() throws SQLException {
		try {
			connection.commit();
			disconnect();
		} catch (SQLException e) {
			e.printStackTrace();
			throw new SQLException("Can not commit!", e);
		} catch (DatabaseAccessException e) {
			e.printStackTrace();
		}
	}

	public void commitNotClose () throws SQLException {
		if (connection.isClosed()) {
			try {
				connectToDb();
			} catch (DatabaseException e) {
				e.printStackTrace();
			}
		}
		connection.commit();	
	}

	/**
	 * Sends a rollback to the database.
	 * 
	 * @throws SQLException
	 */
	public void rollback() throws SQLException {
		try {
			connection.rollback();
		} catch (SQLException e) {
			e.printStackTrace();
			throw new SQLException("Can not rollback!", e);
		}
	}

	/**
	 * Sends a rollback (with savepoint) to the database.
	 * 
	 * @param sp
	 *            Savepoint
	 * @throws SQLException
	 */
	public void rollback(Savepoint sp) throws SQLException {
		try {
			connection.rollback(sp);
		} catch (SQLException e) {
			e.printStackTrace();
			throw new SQLException("Can not rollback!", e);
		}
	}

	/**
	 * Sets a new Savepoint for the connection.
	 * 
	 * @return Created Savepoint.
	 * @throws SQLException
	 */
	public Savepoint createSavepoint() throws SQLException {
		try {
			connectToDb();
			return connection.setSavepoint();
		} catch (SQLException e) {
			e.printStackTrace();
			throw new SQLException("Can not set a new savepoint.", e);
		} catch (DatabaseException e) {
			e.printStackTrace();
			throw new SQLException("Can not set a new savepoint.", e);
		}

	}

	/**
	 * Updates the database with the specified updateString.
	 * 
	 * @param queryString
	 *            The query (DML or DDL).
	 * @return The number of rows updated or, in case of DDL statements, zero.
	 * @throws DatabaseException
	 *             Is thrown if an error occurs.
	 */
	private int updateDatabase(final String updateStatement)
			throws DatabaseException {

		int rowCount = 0;
		Statement statement;
		try {
			connectToDb();
			statement = connection.createStatement();
			rowCount = statement.executeUpdate(updateStatement);
		} catch (SQLException ex) {
			ex.printStackTrace();
			throw new DatabaseUpdateException(
					"The given statement induced an error!\n" + updateStatement,
					ex);
		}

		return rowCount;
	}

	/**
	 * Execute the given update statement and returns the number of rows
	 * affected by the update.
	 * 
	 * @param pstmt prepared statement (insert, update, insert)
	 * @return the number of rows
	 * @throws DatabaseException
	 */
	public int updateDatabase(final PreparedStatement pstmt)
			throws DatabaseException {

		int rowCount = 0;
		try {
			connectToDb();
			rowCount = pstmt.executeUpdate();
		} catch (SQLException ex) {
			ex.printStackTrace();
			throw new DatabaseUpdateException(
					"The given statement induced an error!\n"
							+ pstmt.toString(), ex);
		}

		return rowCount;
	}

	/**
	 * Executes a stored procedure.
	 * 
	 * @param call
	 *            The call command of a stored procedure.
	 * @throws DatabaseException
	 */
	public void executeProcedure(final String call) throws DatabaseException {
		Statement statement;
		if (!call.startsWith("call")) {
			return;
		}
		try {
			connectToDb();
			statement = connection.createStatement();
			statement.execute(call);
		} catch (SQLException ex) {
			ex.printStackTrace();
			throw new DatabaseUpdateException(
					"The given statement induced an error!\n" + call, ex);

		}

	}

	/**
	 * Returns if the DB connection is open or closed.
	 * 
	 * @return True if the DB conniction is closed.
	 */
	public Boolean isClosed() {
		try {
			if (connection == null) {
				return true;
			}
			return connection.isClosed();
			
		} catch (SQLException e) {
			e.printStackTrace();
			return true;
		}
	}
}
