# Supplementary material for: D-Light on promoters: a client-server system for the analysis and visualization of cis-regulatory elements
Source: BMC Bioinformatics. 2013 Apr 24;14:140. doi: 10.1186/1471-2105-14-140 (PMC3685601; doi:10.1186/1471-2105-14-140)
Supplement: Additional file 4 — Source code package. Source code of server and client. [file 1471-2105-14-140-S4.zip › dloprom-1.1-src/client_and_rmi/src/at/fh_hagenberg/dlight/dbconnector/exceptions/DatabaseUpdateException.java]

//	Copyright (C) 2010  D-Light Team, University of Salzburg /
//  Upper Austria University of Applied Science
//  
//  This program is free software: you can redistribute it and/or modify
//  it under the terms of the GNU General Public License as published by
//  the Free Software Foundation, either version 3 of the License, or
//  (at your option) any later version.
//
//  This program is distributed in the hope that it will be useful,
//  but WITHOUT ANY WARRANTY; without even the implied warranty of
//  MERCHANTABILITY or FITNESS FOR A PARTICULAR PURPOSE.  See the
//  GNU General Public License for more details.
//
//  You should have received a copy of the GNU General Public License
//  along with this program.  If not, see <http://www.gnu.org/licenses/>.
package at.fh_hagenberg.dlight.dbconnector.exceptions;

/**
 * An exception class for exceptions that occur when executing DML- or
 * DDL-statements on a Database.
 * @author Tobias Ehrenberger
 */
public class DatabaseUpdateException extends DatabaseException {
  private static final long serialVersionUID = 8423788126254230264L;

  /**
   * Overridden.
   */
  public DatabaseUpdateException(final String message, final Throwable cause) {
    super(message, cause);
  }

  /**
   * Overridden.
   */
  public DatabaseUpdateException(final String message) {
    super(message);
  }
}
