# Supplementary material for: D-Light on promoters: a client-server system for the analysis and visualization of cis-regulatory elements
Source: BMC Bioinformatics. 2013 Apr 24;14:140. doi: 10.1186/1471-2105-14-140 (PMC3685601; doi:10.1186/1471-2105-14-140)
Supplement: Additional file 4 — Source code package. Source code of server and client. [file 1471-2105-14-140-S4.zip › dloprom-1.1-src/client_and_rmi/src/at/fh_hagenberg/dlight/gui/frames/UserRegister.java]

//	Copyright (C) 2010  D-Light Team, University of Salzburg /
//  Upper Austria University of Applied Science
//  
//  This program is free software: you can redistribute it and/or modify
//  it under the terms of the GNU General Public License as published by
//  the Free Software Foundation, either version 3 of the License, or
//  (at your option) any later version.
//
//  This program is distributed in the hope that it will be useful,
//  but WITHOUT ANY WARRANTY; without even the implied warranty of
//  MERCHANTABILITY or FITNESS FOR A PARTICULAR PURPOSE.  See the
//  GNU General Public License for more details.
//
//  You should have received a copy of the GNU General Public License
//  along with this program.  If not, see <http://www.gnu.org/licenses/>.
package at.fh_hagenberg.dlight.gui.frames;

import java.awt.Font;
import java.awt.GridLayout;
import java.awt.event.ActionEvent;
import java.io.BufferedReader;
import java.io.FileReader;
import java.io.IOException;
import java.net.URI;
import java.net.URISyntaxException;
import java.rmi.registry.LocateRegistry;
import java.rmi.registry.Registry;
import java.util.Properties;

import javax.swing.JButton;
import javax.swing.JFrame;
import javax.swing.JLabel;
import javax.swing.JOptionPane;
import javax.swing.JPanel;
import javax.swing.JPasswordField;
import javax.swing.JTextField;
import javax.swing.SwingConstants;

import at.fh_hagenberg.dlight.gui.panels.CallInformation;
import at.fh_hagenberg.dlight.gui.UserInformation;
import at.fh_hagenberg.dlight.rmi.common.DlightRmi;


public class UserRegister extends JFrame {
	
	//variables
	//------------------------------------------------------------------------
	
	private static final long serialVersionUID = 1L;

	//labels
	private JLabel lUsername = new JLabel();
	private JLabel lPassword1 = new JLabel();
	private JLabel lPassword2 = new JLabel();
	private JLabel lEmail = new JLabel();
	private JLabel lHeadline = new JLabel();
	
	//textfields
	private JTextField tfUsername = new JTextField();
	private JTextField tfEmail = new JTextField();
	
	//passwordfields
	private JPasswordField pfPassword1 = new JPasswordField();
	private JPasswordField pfPassword2 = new JPasswordField();
	
	//buttons
	private JButton btnRegister = new JButton();
	
	//panels
	private JPanel pUsername = new JPanel();
	private JPanel pPassword1 = new JPanel();
	private JPanel pPassword2 = new JPanel();
	private JPanel pEmail = new JPanel();
	
	//other
	private Properties uriConfig = new Properties();
	
	
	//Constructor
	//------------------------------------------------------------------------
	
	public UserRegister() {
		init();
	}
	
	//Initialization
	//------------------------------------------------------------------------
	
	public void init() {
		try {
			BufferedReader br = new BufferedReader(new FileReader("dlight.properties"));
			uriConfig.load(br);
			br.close();
		} catch (Exception e) {
			e.printStackTrace();
		}	
		
		initLabels();
		initLayout();
		initListener();
		this.setVisible(true);
	}
	
	/**
	 * Initializes the labels of the frame.
	 */
	private void initLabels() {
		//labels
		lUsername.setText("Username(*)");
		lPassword1.setText("Password(*)");
		lPassword2.setText("Repeat Password(*)");
		lEmail.setText("Email(*)");
		
		lHeadline.setText("Register");
		lHeadline.setHorizontalAlignment(SwingConstants.CENTER);
		lHeadline.setFont(new Font("Dialog", Font.BOLD, 20));
		
		//buttons
		btnRegister.setText("Register");
	}
	
	/**
	 * Initializes the Layout of the frame.
	 */
	private void initLayout() {		
		//panels
		pUsername.setLayout(new GridLayout(1,1));
		pPassword1.setLayout(new GridLayout(1,1));
		pPassword2.setLayout(new GridLayout(1,1));
		pEmail.setLayout(new GridLayout(1,1));
		
		pUsername.add(lUsername);
		pUsername.add(tfUsername);
		pPassword1.add(lPassword1);
		pPassword1.add(pfPassword1);
		pPassword2.add(lPassword2);
		pPassword2.add(pfPassword2);
		pEmail.add(lEmail);
		pEmail.add(tfEmail);
		
		GridLayout gl = new GridLayout(7,1);		
		this.setLayout(gl);
		this.setSize(300, 200);
		
		this.add(lHeadline);
		this.add(pUsername);
		this.add(pPassword1);
		this.add(pPassword2);
		this.add(pEmail);
		this.add(new JLabel());
		this.add(btnRegister);
	}
	
	/**
	 * Initialization of the listener
	 **/
	private void initListener() {
		btnRegister.addActionListener(new java.awt.event.ActionListener() {
			public void actionPerformed(java.awt.event.ActionEvent evt) {
				btnRegisterPerformed(evt);
			}
		});
	}	

	private void btnRegisterPerformed(ActionEvent evt) {
		
		tfUsername.getText();
		
		//each of the fields has to be filled 
		if(!fieldsAreFilled()) {
			
			//Username is not allowed to be "public"
			if(tfUsername.getText().toLowerCase().equals("public")) {
				JOptionPane.showMessageDialog(this, "Please use another username!", 
						"Invalid Username", JOptionPane.ERROR_MESSAGE); 
			} else {
				//Passwords has to be equal
				if(passwordsAreEqual()) {
					
					if(emailIsValid()) {
						
						try {
							Registry registry = (Registry) LocateRegistry.getRegistry(
									uriConfig.getProperty("ip"), 
									new Integer(uriConfig.getProperty("port")).intValue());
							DlightRmi caller = (DlightRmi) ((java.rmi.registry.Registry)
									registry).lookup("dlightRMI");
						
							if(!caller.usernameExists(tfUsername.getText())) {
								
								storeUserInformation();
								callMenu();
								
								tfUsername.setText("");
								tfEmail.setText("");
								pfPassword1.setText("");
								pfPassword2.setText("");
								
								this.setVisible(false);
								
							} else {
								JOptionPane.showMessageDialog(this, "Username is already in use!", 
										"Invalid Username", JOptionPane.ERROR_MESSAGE);
								tfEmail.setText("");
								
								tfUsername.setText("");
								tfEmail.setText("");
								pfPassword1.setText("");
								pfPassword2.setText("");
							}
							
						} catch (Exception e) {
							System.out.println(e);
						}
						
					} else {
						JOptionPane.showMessageDialog(this, "Email is not valid!", 
								"Invalid Email Address", JOptionPane.ERROR_MESSAGE);
						tfEmail.setText("");						
					}
				} else {	
					
					JOptionPane.showMessageDialog(this, "Passwords aren't equal!", 
							"Invalid Password", JOptionPane.ERROR_MESSAGE);
					pfPassword1.setText("");
					pfPassword2.setText("");
				}
			}	
			
		} else {
			JOptionPane.showMessageDialog(this, "Please insert missing information!", 
					"Missing Information", JOptionPane.ERROR_MESSAGE);
		}
	}
	
	/**
	 * Stores the user information into the database and into the singleton.
	 */
	private void storeUserInformation() {
		UserInformation.getInstance().setUsername(tfUsername.getText());
		UserInformation.getInstance().setEmail(tfEmail.getText());
		UserInformation.getInstance().setPassword(pfPassword1.getPassword());
		
		try {
			Registry registry = (Registry) LocateRegistry.getRegistry(
					uriConfig.getProperty("ip"), 
					new Integer(uriConfig.getProperty("port")).intValue());
			DlightRmi caller = (DlightRmi) ((java.rmi.registry.Registry)
					registry).lookup("dlightRMI");
							
			caller.addUser(tfUsername.getText(), 
					       pfPassword1.getPassword(), 
					       tfEmail.getText());
			CallInformation.getInstance().clear();
		} catch (Exception e) {
			System.out.println(e);
		}
	}
	
	private void callMenu() {
		URI uri = null;
		try {
			uri = new URI(uriConfig.getProperty("uri") + "index.html");
		} catch (URISyntaxException e2) {
			e2.printStackTrace();
		}
		try {
			Runtime.getRuntime().exec("cmd.exe /c start " + uri);
		} catch (IOException e1){
			e1.printStackTrace();
		}
	}
	
	/**
	 * Wheter the password and the password repeation is equal or not.
	 * @return
	 */
	private boolean passwordsAreEqual() {
		char[] p1 = pfPassword1.getPassword();
		char[] p2 = pfPassword2.getPassword();
		
		boolean equal = true;
		
		if(p1.length == p2.length) {
			for(int i = 0; i < p1.length; ++i) {
				if(p1[i] != p2[i]) {
					equal = false;
				}
			}
		} else {
			equal = false;
		}
		
		return equal;
	}
	
	/**
	 * Whether the email is valid or not.
	 * @return
	 */
	private boolean emailIsValid() {
		return (!tfEmail.getText().startsWith("@") && tfEmail.getText().contains("@") &&
		        !tfEmail.getText().endsWith("@") && tfEmail.getText().contains("."));
	}
	
	/**
	 * Whether all fields are filled or not.
	 * @return
	 */
	private boolean fieldsAreFilled() {
		return ((tfUsername.getText().equals("")  || pfPassword1.getPassword().equals("") ||
				 pfPassword2.getPassword().equals("") || tfEmail.getText().equals("")));
	}
}
