# Supplementary material for: D-Light on promoters: a client-server system for the analysis and visualization of cis-regulatory elements
Source: BMC Bioinformatics. 2013 Apr 24;14:140. doi: 10.1186/1471-2105-14-140 (PMC3685601; doi:10.1186/1471-2105-14-140)
Supplement: Additional file 4 — Source code package. Source code of server and client. [file 1471-2105-14-140-S4.zip › dloprom-1.1-src/client_and_rmi/src/at/fh_hagenberg/dlight/gui/frames/UserForgotPassword.java]

//	Copyright (C) 2010  D-Light Team, University of Salzburg /
//  Upper Austria University of Applied Science
//  
//  This program is free software: you can redistribute it and/or modify
//  it under the terms of the GNU General Public License as published by
//  the Free Software Foundation, either version 3 of the License, or
//  (at your option) any later version.
//
//  This program is distributed in the hope that it will be useful,
//  but WITHOUT ANY WARRANTY; without even the implied warranty of
//  MERCHANTABILITY or FITNESS FOR A PARTICULAR PURPOSE.  See the
//  GNU General Public License for more details.
//
//  You should have received a copy of the GNU General Public License
//  along with this program.  If not, see <http://www.gnu.org/licenses/>.
package at.fh_hagenberg.dlight.gui.frames;

import java.awt.Font;
import java.awt.GridLayout;
import java.awt.event.ActionEvent;
import java.io.BufferedReader;
import java.io.FileReader;
import java.io.IOException;
import java.rmi.registry.LocateRegistry;
import java.rmi.registry.Registry;
import java.util.Properties;

import javax.swing.JButton;
import javax.swing.JFrame;
import javax.swing.JLabel;
import javax.swing.JOptionPane;
import javax.swing.JPanel;
import javax.swing.JTextField;
import javax.swing.SwingConstants;

import at.fh_hagenberg.dlight.rmi.common.DlightRmi;

public class UserForgotPassword extends JFrame {
	
	//variables
	//------------------------------------------------------------------------
	private static final long serialVersionUID = 1L;
	
	//labels
	private JLabel lUsername = new JLabel();
	private JLabel lEmail = new JLabel();
	private JLabel lHeadline = new JLabel();
	
	//textfields
	private JTextField tfUsername = new JTextField();
	private JTextField tfEmail = new JTextField();

	//buttons
	private JButton btnSend = new JButton();
	
	//panels
	private JPanel pButton = new JPanel();
	
	//other
	private Properties uriConfig = new Properties();
	
	//Constructor
	//------------------------------------------------------------------------
	public UserForgotPassword() {
		init();
	}
	
	private void init() {
		try {
			BufferedReader br = new BufferedReader(new FileReader("dlight.properties"));
			uriConfig.load(br);
			br.close();
		} catch (IOException e) {
			e.printStackTrace();
		}
		
		initLabels();
		initLayout();
		initListener();
		this.setVisible(true);
	}
	
	/**
	 * Initializes the labels.
	 */
	private void initLabels() {
		//labels
		lUsername.setText("Username");
		lEmail.setText("Email");
		
		lHeadline.setText("Forgot Password");
		lHeadline.setHorizontalAlignment(SwingConstants.CENTER);
		lHeadline.setFont(new Font("Dialog", Font.BOLD, 20));
		
		//buttons
		btnSend.setText("Send Password");
	}
	
	/**
	 * Initializes the layout.
	 */
	private void initLayout() {
		
		pButton.setLayout(new GridLayout(1,1));
		pButton.add(btnSend);
				
		this.setLayout(new GridLayout(6,1));
		this.setSize(250, 200);
		
		this.add(lHeadline);
		this.add(lUsername);
		this.add(tfUsername);
		this.add(lEmail);
		this.add(tfEmail);
		this.add(pButton);		
	}
	
	/**
	 * Initialization of the listener
	 **/
	private void initListener() {
		btnSend.addActionListener(new java.awt.event.ActionListener() {
			public void actionPerformed(java.awt.event.ActionEvent evt) {
				btnSendPerformed(evt);
			}
		});
	}
	
	private void btnSendPerformed(ActionEvent evt) {
		try {
			Registry registry = (Registry) LocateRegistry.getRegistry(
					uriConfig.getProperty("ip"), 
					new Integer(uriConfig.getProperty("port")).intValue());
			DlightRmi caller = (DlightRmi) ((java.rmi.registry.Registry)
					registry).lookup("dlightRMI");							
							
			if(caller.userExists(tfUsername.getText(), tfEmail.getText())) {
				
				caller.setPasswordDefault(tfUsername.getText());
				
				JOptionPane.showMessageDialog(this, 
											  "Your new password is: pwd123 \n" +
											  "Please change it immediately!", 
						"New Password", JOptionPane.ERROR_MESSAGE);
				
				this.setVisible(false);
				
//				UserNewPassword changePassword = new UserNewPassword();
//				changePassword.setVisible(true);
		        
			} else {
				JOptionPane.showMessageDialog(this, "Wrong username or email!", 
						"Wrong Information", JOptionPane.ERROR_MESSAGE);
				
				tfEmail.setText("");
			}			
		} catch (Exception e) {
			e.printStackTrace();
		}		
	}   
}
