# Supplementary material for: D-Light on promoters: a client-server system for the analysis and visualization of cis-regulatory elements
Source: BMC Bioinformatics. 2013 Apr 24;14:140. doi: 10.1186/1471-2105-14-140 (PMC3685601; doi:10.1186/1471-2105-14-140)
Supplement: Additional file 4 — Source code package. Source code of server and client. [file 1471-2105-14-140-S4.zip › dloprom-1.1-src/client_and_rmi/src/at/fh_hagenberg/dlight/gui/Client.java]

//	Copyright (C) 2010-2012  D-Light Team, University of Salzburg /
//  Upper Austria University of Applied Science
//  
//  This program is free software: you can redistribute it and/or modify
//  it under the terms of the GNU General Public License as published by
//  the Free Software Foundation, either version 3 of the License, or
//  (at your option) any later version.
//
//  This program is distributed in the hope that it will be useful,
//  but WITHOUT ANY WARRANTY; without even the implied warranty of
//  MERCHANTABILITY or FITNESS FOR A PARTICULAR PURPOSE.  See the
//  GNU General Public License for more details.
//
//  You should have received a copy of the GNU General Public License
//  along with this program.  If not, see <http://www.gnu.org/licenses/>.

package at.fh_hagenberg.dlight.gui;

import java.awt.BorderLayout;
import java.awt.Color;
import java.awt.Cursor;
import java.awt.Dimension;
import java.awt.GridBagConstraints;
import java.awt.GridBagLayout;
import java.awt.GridLayout;
import java.awt.image.BufferedImage;
import java.io.IOException;
import java.net.URL;

import javax.imageio.ImageIO;
import javax.swing.BorderFactory;
import javax.swing.JFrame;
import javax.swing.JLabel;
import javax.swing.JOptionPane;
import javax.swing.JPanel;
import javax.swing.SwingUtilities;

import at.fh_hagenberg.dlight.config.Configer;
import at.fh_hagenberg.dlight.config.GuiConfig;
import at.fh_hagenberg.dlight.config.Messages;
import at.fh_hagenberg.dlight.data.CleanUp;
import at.fh_hagenberg.dlight.gui.elements.Glasspane;
import at.fh_hagenberg.dlight.gui.interfaces.HistoryPanelI;
import at.fh_hagenberg.dlight.gui.interfaces.LoginCallerI;
import at.fh_hagenberg.dlight.gui.interfaces.MenuCallerI;
import at.fh_hagenberg.dlight.gui.panels.ChangeUserData;
import at.fh_hagenberg.dlight.gui.panels.Menu;
import at.fh_hagenberg.dlight.gui.panels.MessagePanel;
import at.fh_hagenberg.dlight.gui.panels.PersonalData;
import at.fh_hagenberg.dlight.gui.panels.QueryPanel;
import at.fh_hagenberg.dlight.gui.panels.ScanAnnotation;
import at.fh_hagenberg.dlight.gui.panels.UserLogin;
import at.fh_hagenberg.dlight.gui.panels.UserRegister;
import at.fh_hagenberg.dlight.gui.panels.ViewHistory;

/**
 * Client is the main class of the D-Light stand alone client. The class
 * implements the interfaces LoginCallerI and MenuCallerI. A object of this
 * class registers itself at the central Configer singleton as "menuCaller" and
 * "masterContainer".
 * 
 * @author Laimer Josef, 2010
 * 
 */
public class Client extends JFrame implements LoginCallerI, MenuCallerI {
	private static final long serialVersionUID = -5073827476671395908L;

	/**
	 * @param args
	 */
	public static void main(String[] args) {
		JFrame window = new Client("D-Light");

		try {
			BufferedImage image = null;
			image = ImageIO.read(window.getClass().getResource("logo.png"));
			window.setIconImage(image);
		} catch (IOException e) {
			e.printStackTrace();
		}

		window.setSize(GuiConfig.appletDim);
		window.setPreferredSize(GuiConfig.appletDim);
		window.setDefaultCloseOperation(JFrame.EXIT_ON_CLOSE);
		window.pack();
		window.setVisible(true);
	}

	Configer configer;
	GridBagConstraints c;
	UserLogin loginPanel;
	UserRegister userRegPanel;
	JPanel menu;
	JPanel data;
	Menu menuPanel;
	ViewHistory viewHistPanel;
	boolean canStart = true;
	Glasspane glasspane = new Glasspane();
	MessagePanel messagePanel;
	JPanel viewPanel;

	public Client(String title) {
		super(title);
		init();
	}

	/**
	 * Initial setup of the Client object: read property file, and starts the
	 * basic layout setup.
	 */
	public final void init() {
		// properties-file url
		try {
			URL home_ = getClass().getProtectionDomain().getCodeSource()
					.getLocation();
			String home = home_.toString();
			// "/" works for windows as well - File.separator not
			if (!home.endsWith("/")) {
				home = home.substring(0, home.lastIndexOf("/") + 1);
			}
			URL pathURL = new URL(home);
			URL propUrl = new URL(pathURL, "dlightApplet.properties");

			Configer.getInstance(propUrl);

		} catch (Exception e1) {
			e1.printStackTrace();
			canStart = false;
		}

		if (canStart && Configer.getInstance().isFindPropFile()
				&& Configer.getInstance().isConnectRMI()) {

			Configer.getInstance().setMenuCaller(this);
			Configer.getInstance().setMasterContainer(this);

			setSize(GuiConfig.appletDim);

			setLayout(new GridBagLayout());
			c = new GridBagConstraints();

			initLayoutLogin();

		} else {
			setLayout(new BorderLayout());
			String portRMI = "1099";
			String portDAS = "8080";
			String server = "unknown";

			try {

				if (Configer.getInstance().isFindPropFile()) {
					server = Configer.getInstance().getIp();
					portRMI = Configer.getInstance().getPort();
					portDAS = Configer.getInstance().getPortDAS();
				}
			} catch (Exception e) {
				JOptionPane
						.showMessageDialog(
								this,
								Messages.UNHANDLED_ERROR("Can not read property file.\n"
										+ e.getMessage())[1],
								Messages.UNHANDLED_ERROR("Can not read property file.\n"
										+ e.getMessage())[0],
								JOptionPane.ERROR_MESSAGE);
			}

			JLabel errConn = new JLabel(
					"<html><font color='red'>Connection to the D-Light "
							+ "server '"
							+ server
							+ "' failed!</font>	<br><br>"
							+ "The communication is probably blocked by firewall"
							+ " rules. The D-Light client requires outbound "
							+ "connections to TCP ports "
							+ portRMI
							+ " and "
							+ portDAS
							+ " to talk to the server. On the D-light server "
							+ "the corresponding inbound connection need to be allowed."
							+ "<br><br>Either ask your firewall "
							+ "administrator to open the ports or consider a local "
							+ "installation of the D-Light server.</html>");
			add(new JLabel("\t  "), BorderLayout.WEST);
			add(errConn, BorderLayout.CENTER);

		}
		setGlassPane(glasspane);
	}

	/**
	 * Basic layout setup.
	 */
	private void initLayout() {
		setLayout(new BorderLayout());

		JPanel menuWest = new JPanel(new BorderLayout());

		menu = new JPanel(new GridLayout(1, 3));

		menuPanel = new Menu(this);
		menuWest.add(menuPanel, BorderLayout.WEST);

		viewHistPanel = ViewHistory.getInstance();
		viewHistPanel.setPreferredSize(new Dimension((int) GuiConfig.appletDim
				.getWidth() / 6, (int) GuiConfig.appletDim.getHeight() / 4));
		menuWest.add(viewHistPanel, BorderLayout.CENTER);
		menu.setMinimumSize(new Dimension((int) GuiConfig.appletDim.getWidth(),
				(int) GuiConfig.appletDim.getHeight() / 4));
		menu.setPreferredSize(new Dimension((int) GuiConfig.appletDim
				.getWidth() / 4, (int) GuiConfig.appletDim.getHeight() / 4));

		menu.add(menuWest, BorderLayout.WEST);

		messagePanel = MessagePanel.getInstance();
		menu.add(messagePanel, BorderLayout.CENTER);

		add(menu, BorderLayout.NORTH);

		viewPanel = new JPanel();
		viewPanel.setBackground(Color.gray);

		data = new JPanel(new GridLayout(1, 1));

		data.add(viewPanel);

		data.setBorder(BorderFactory.createMatteBorder(1, 1, 1, 1,
				Color.LIGHT_GRAY));

		data.setMinimumSize(new Dimension((int) GuiConfig.appletDim.getWidth(),
				(int) (GuiConfig.appletDim.getHeight() - menu.getMinimumSize()
						.getHeight())));

		data.setPreferredSize(new Dimension((int) GuiConfig.appletDim
				.getWidth(), (int) (GuiConfig.appletDim.getHeight() - menu
				.getMinimumSize().getHeight())));

		add(data, BorderLayout.CENTER);

		validate();
		repaint();
	}

	/**
	 * Login layout setup.
	 */
	private void initLayoutLogin() {
		loginPanel = new UserLogin(this);

		c.gridx = 0;
		c.gridy = 0;
		add(loginPanel, c);
	}

	/**
	 * New user layout setup.
	 */
	private void initRegistration() {
		if (loginPanel != null)
			remove(loginPanel);
		userRegPanel = new UserRegister(this);
		c.gridx = 1;
		c.gridy = 1;
		add(userRegPanel, c);
		validate();
		repaint();
	}

	/**
	 * Login procedure.
	 */
	@Override
	public void afterLogin(String username, char[] password, Integer userId) {
		UserInformation.getInstance().setUserid(userId);
		UserInformation.getInstance().setUsername(username);
		UserInformation.getInstance().setPassword(password);

		if (loginPanel != null)
			remove(loginPanel);
		initLayout();
		validate();
		repaint();
		QueryPanel.getInstance().updateResultTables();
		ScanAnnotation.getInstance().initLabels();
		ScanAnnotation.getInstance().initCbValues();
		
		PersonalData.getInstance().updateBindingsiteTable();
		PersonalData.getInstance().updateSequenceTable();
		PersonalData.getInstance().updateAnnotationTable();
		PersonalData.getInstance().updateXrefTable();
	}

	/**
	 * New user procedure.
	 */
	@Override
	public void afterRegistration(String username) {
		if (userRegPanel != null)
			remove(userRegPanel);
		initLayoutLogin();
		loginPanel.setUsername(username);
		validate();
		repaint();
	}

	/**
	 * Login error handling.
	 */
	@Override
	public void loginFailed() {
		JOptionPane.showMessageDialog(this, "Wrong username or password!",
				"Wrong Information", JOptionPane.ERROR_MESSAGE);
	}

	/**
	 * Set the central panel.
	 */
	@Override
	public void setViewPanel(JPanel panel) {
		setViewPanel(panel, "");
	}

	/**
	 * Set the central panel.
	 */
	@Override
	public void setViewPanel(final JPanel panel, final String actionText) {

		viewHistPanel.addViewToHist(panel, actionText);
		data.remove(viewPanel);
		viewPanel = panel;
		Runnable setpanel = new Runnable() {
			@Override
			public void run() {
				try {
					data.add(viewPanel);

					viewPanel.setMinimumSize(new Dimension(
							(int) GuiConfig.appletDim.getWidth(),
							(int) (GuiConfig.appletDim.getHeight() - menu
									.getMinimumSize().getHeight())));

					viewPanel.validate();
					viewPanel.repaint();

					data.validate();
					data.repaint();
				} catch (Exception e) {
				}
			}
		};

		SwingUtilities.invokeLater(setpanel);
	}

	/**
	 * Init new user registration.
	 */
	@Override
	public void startRegistration() {
		initRegistration();
	}

	/**
	 * Init password change panel.
	 */
	@Override
	public void changePassword() {
		if (loginPanel != null)
			remove(loginPanel);
		userRegPanel = new ChangeUserData(this);
		c.gridx = 1;
		c.gridy = 1;
		add(userRegPanel, c);
		validate();
		repaint();
	}

	/**
	 * @return the viewHistPanel
	 */
	public HistoryPanelI getHistoryPanel() {
		return viewHistPanel;
	}

	/**
	 * Logout handling.
	 */
	@Override
	public void logout() {
		CleanUp.resetData();
		
		remove(menu);
		remove(data);

		init();
		validate();
		repaint();
	}

	/**
	 * Locks the GUI.
	 * 
	 * @param glass
	 *            true if the glass panel should be shown.
	 */
	@Override
	public void lock(boolean glass) {
		lock(true, true, glass);
	}

	/**
	 * Unlocks the GUI.
	 */
	@Override
	public void unlock(boolean glass) {
		if (glass) {
			glasspane.stop();

		}

		menuPanel.unlock();
		viewHistPanel.unlock();
	}

	/**
	 * Locks the GUI/
	 */
	@Override
	public void lock(boolean blockall, boolean icon, boolean glass) {
		if (glass) {
			glasspane.start();
		} else {
			menuPanel.lock(blockall, icon);
			if (blockall) {
				viewHistPanel.lock();
			}
			validate();
			repaint();
		}
	}

	/**
	 * Deactivates the wait cursor.
	 */
	@Override
	public void waitEnds() {
		getContentPane().setCursor(
				Cursor.getPredefinedCursor(Cursor.DEFAULT_CURSOR));
	}

	/**
	 * Activates the wait cursor.
	 */
	@Override
	public void waitStart() {
		getContentPane().setCursor(
				Cursor.getPredefinedCursor(Cursor.WAIT_CURSOR));

	}

}
