# Supplementary material for: D-Light on promoters: a client-server system for the analysis and visualization of cis-regulatory elements
Source: BMC Bioinformatics. 2013 Apr 24;14:140. doi: 10.1186/1471-2105-14-140 (PMC3685601; doi:10.1186/1471-2105-14-140)
Supplement: Additional file 4 — Source code package. Source code of server and client. [file 1471-2105-14-140-S4.zip › dloprom-1.1-src/client_and_rmi/src/at/fh_hagenberg/dlight/gui/elements/Glasspane.java]

//	Copyright (C) 2010-2011  D-Light Team, University of Salzburg /
//  Upper Austria University of Applied Science
//  
//  This program is free software: you can redistribute it and/or modify
//  it under the terms of the GNU General Public License as published by
//  the Free Software Foundation, either version 3 of the License, or
//  (at your option) any later version.
//
//  This program is distributed in the hope that it will be useful,
//  but WITHOUT ANY WARRANTY; without even the implied warranty of
//  MERCHANTABILITY or FITNESS FOR A PARTICULAR PURPOSE.  See the
//  GNU General Public License for more details.
//
//  You should have received a copy of the GNU General Public License
//  along with this program.  If not, see <http://www.gnu.org/licenses/>.
package at.fh_hagenberg.dlight.gui.elements;


import java.awt.Color;
import java.awt.Graphics;
import java.awt.GridBagConstraints;
import java.awt.GridBagLayout;
import java.awt.event.MouseEvent;
import java.awt.event.MouseListener;

import javax.swing.JPanel;
import javax.swing.JProgressBar;
import javax.swing.plaf.DimensionUIResource;

/**
 * Glasspane is a semi-transparent JPanel, containing a central progress bar.
 * 
 * @author Josef Laimer, 2011
 *
 */
public class Glasspane extends JPanel implements MouseListener {
	private static final long serialVersionUID = 7872768224907512728L;
	
	JProgressBar progBar;
	
	public Glasspane() {
		addMouseListener(this);
		setOpaque(false);
		
		progBar = new JProgressBar();
		progBar.setPreferredSize(new DimensionUIResource(400, 30));
		
		setLayout(new GridBagLayout());
		
		GridBagConstraints c = new GridBagConstraints();
		
		c.anchor = GridBagConstraints.CENTER;
		c.gridx = 0;
		c.gridy = 0;
		
		add(progBar, c);
	}
	
	/**
	 * Sets the panel visible and starts the progress bar.
	 */
	public void start(){
		setVisible(true);
		progBar.setIndeterminate(true);
	}
	
	/**
	 * Sets the pane invisible and stops the progress bar.
	 */
	public void stop(){
		progBar.setIndeterminate(false);
		progBar.setValue(progBar.getMaximum()+1);
		setVisible(false);
	}
	
	@Override
	public void mouseClicked(MouseEvent e) {
	}

	@Override
	public void mousePressed(MouseEvent e) {
	}

	@Override
	public void mouseReleased(MouseEvent e) {
	}

	@Override
	public void mouseEntered(MouseEvent e) {
	}

	@Override
	public void mouseExited(MouseEvent e) {
	}

	@Override
	protected void paintComponent(Graphics g) {
		g.setColor(new Color(255,255,255,100));
		g.fillRect(0, 0, getSize().width, getSize().height);
	}
	
	
	
}
