# Supplementary material for: D-Light on promoters: a client-server system for the analysis and visualization of cis-regulatory elements
Source: BMC Bioinformatics. 2013 Apr 24;14:140. doi: 10.1186/1471-2105-14-140 (PMC3685601; doi:10.1186/1471-2105-14-140)
Supplement: Additional file 4 — Source code package. Source code of server and client. [file 1471-2105-14-140-S4.zip › dloprom-1.1-src/client_and_rmi/src/at/fh_hagenberg/dlight/gui/elements/ResultSelectionTable.java]

//	Copyright (C) 2010-2013  D-Light Team, University of Salzburg /
//  Upper Austria University of Applied Science
//  
//  This program is free software: you can redistribute it and/or modify
//  it under the terms of the GNU General Public License as published by
//  the Free Software Foundation, either version 3 of the License, or
//  (at your option) any later version.
//
//  This program is distributed in the hope that it will be useful,
//  but WITHOUT ANY WARRANTY; without even the implied warranty of
//  MERCHANTABILITY or FITNESS FOR A PARTICULAR PURPOSE.  See the
//  GNU General Public License for more details.
//
//  You should have received a copy of the GNU General Public License
//  along with this program.  If not, see <http://www.gnu.org/licenses/>.
package at.fh_hagenberg.dlight.gui.elements;

import java.awt.BorderLayout;
import java.awt.Dimension;
import java.awt.GridLayout;
import java.awt.event.ActionEvent;
import java.awt.event.ActionListener;

import java.util.ArrayList;
import java.util.HashMap;

import javax.swing.JButton;
import javax.swing.JLabel;
import javax.swing.JOptionPane;
import javax.swing.JPanel;
import javax.swing.event.ListSelectionEvent;
import javax.swing.event.ListSelectionListener;
import javax.swing.table.TableColumn;

import at.fh_hagenberg.dlight.config.Configer;
import at.fh_hagenberg.dlight.config.Messages;
import at.fh_hagenberg.dlight.data.ServerCommunicator;
import at.fh_hagenberg.dlight.gui.UserInformation;
import at.fh_hagenberg.dlight.gui.panels.QueryPanel;
import at.fh_hagenberg.dlight.gui.panels.ScanAnnotation;
import at.fh_hagenberg.dlight.threads.StartViewerThread;
import at.fh_hagenberg.dlight.threads.interfaces.CallBack;

/**
 * ResultSelectionTable is a subclass of BasicSelection. The class is still
 * abstract and does not implement the methods callBack() and selectionChanged()
 * of the SelectionTableI interface. The class adapts the buttons below the
 * table and provides the corresponding event methods.
 * 
 * @author Josef Laimer, 2010-2011
 * 
 */
public abstract class ResultSelectionTable extends BasicSelectionTable
		implements ListSelectionListener {
	private static final long serialVersionUID = -8601978194555864956L;

	protected JButton btnDelete;
	protected JButton btnRefresh;
	protected JButton btnEdit;
	protected JButton btnShow;

	protected HashMap<Integer, Integer> pairedQuery;

	/**
	 * {@inheritDoc}
	 * 
	 * @see at.fh_hagenberg.dlight.gui.elements.BasicSelectionTable#
	 *      BasicSelectionTable(java.lang.Boolean,
	 *      java.util.ArrayList<java.lang.Object[]>, java.lang.String)
	 */
	public ResultSelectionTable(Boolean multiSelection,
			ArrayList<Object[]> data, String[] header) {
		this(multiSelection, createDataList(data, header.length), header);
	}

	/**
	 * {@inheritDoc}
	 * 
	 * @see at.fh_hagenberg.dlight.gui.elements.BasicSelectionTable#BasicSelectionTable(java.lang.Boolean,
	 *      java.lang.Object[][], java.lang.String)
	 */
	public ResultSelectionTable(Boolean multiSelection, Object[][] data,
			String[] header) {
		this.multiSelection = multiSelection;
		this.data = data;
		this.header = header;
		
		this.numbColumns = 0;
		if (header != null) {
			this.numbColumns = header.length;
		}

		pairedQuery = new HashMap<Integer, Integer>();

		for (int i = 0; i < this.data.length; ++i) {
			pairedQuery.put((Integer) this.data[i][0],
					(Integer) this.data[i][this.data[i].length - 1]);
		}

		setUp();
		setUpButtons();
		valueChanged(null);
		setColumnWidth();
	}

	/**
	 * {@inheritDoc}
	 * 
	 * @see 
	 *      at.fh_hagenberg.dlight.gui.elements.BasicSelectionTable.replaceData(java
	 *      .lang.Object[][], java.lang.String[]r)
	 */
	@Override
	public void replaceData(Object[][] data, String[] header) {
		super.replaceData(data, header);
		pairedQuery.clear();

		for (int i = 0; i < this.data.length; ++i) {
			pairedQuery.put((Integer) this.data[i][0],
					(Integer) this.data[i][this.data[i].length - 1]);
		}
	}

	/**
	 * Sets the the column width of the 2nd and 3rd column.
	 */
	private void setColumnWidth() {
		TableColumn column1 = this.taData.getColumnModel().getColumn(1);
		column1.setPreferredWidth(150);
		column1.setMinWidth(150);
		TableColumn column2 = this.taData.getColumnModel().getColumn(2);
		column2.setMinWidth(125);
		column2.setPreferredWidth(125);
	}

	/**
	 * Setup of the buttons.
	 */
	protected void setUpButtons() {
		JPanel pButtonsOuter = new JPanel(new BorderLayout());
		btnRefresh = new JButton(refIcon);
		btnRefresh.setPreferredSize(new Dimension(refIcon.getIconWidth() + 10,
				refIcon.getIconHeight()));
		pButtonsOuter.add(btnRefresh, BorderLayout.WEST);

		JPanel pButtons = new JPanel(new GridLayout(1, 6));

		btnDelete = new JButton("Delete Query");
		btnEdit = new JButton("Edit");
		btnShow = new JButton("Execute & View");

		// inherited button(s)
		pButtons.add(new JLabel());
		btnSelectRem = new JButton("Clear selection");
		pButtons.add(btnSelectRem);
		pButtons.add(new JLabel());
		pButtons.add(btnDelete);
		pButtons.add(btnEdit);
		pButtons.add(btnShow);

		pButtonsOuter.add(pButtons, BorderLayout.CENTER);
		add(pButtonsOuter, BorderLayout.SOUTH);

		btnDelete.addActionListener(new ActionListener() {

			@Override
			public void actionPerformed(ActionEvent e) {
				Configer.getInstance().getMenuCaller().waitStart();

				Object[][] selectedResults = getSelectedRows();

				if (selectedResults.length > 0) {
					for (int i = 0; i < selectedResults.length; ++i) {
						deleteResultFile(selectedResults[i]);
					}
				}
				Configer.getInstance().getMenuCaller().waitEnds();
			}
		});

		btnRefresh.addActionListener(new ActionListener() {

			@Override
			public void actionPerformed(ActionEvent e) {
				QueryPanel.getInstance().updateResultTables();
			}
		});

		btnSelectRem.addActionListener(new ActionListener() {
			@Override
			public void actionPerformed(ActionEvent e) {
				clearSelection();
			}
		});

		btnEdit.addActionListener(new ActionListener() {

			@Override
			public void actionPerformed(ActionEvent e) {
				ScanAnnotation.getInstance().loadQuery(getSelectedRows()[0]);
			}
		});

		btnShow.addActionListener(new ActionListener() {

			@Override
			public void actionPerformed(ActionEvent e) {
				Configer.getInstance().getMenuCaller().waitStart();
				btnSendPerformed();
				Configer.getInstance().getMenuCaller().waitEnds();
			}
		});
		
		if (this.data == null) {
			setButtonsEnabled(false);
		} 
	}
	
	public void setButtonsEnabled(Boolean enabled) {
		btnDelete.setEnabled(enabled);
		btnEdit.setEnabled(enabled);
	//	btnReturn.setEnabled(enabled);
	//	btnSelectAll.setEnabled(enabled);
		btnSelectRem.setEnabled(enabled);
		btnShow.setEnabled(enabled);
	}

	/**
	 * Enables and disables the buttons, depending on how many rows are
	 * selected.
	 */
	@Override
	public void valueChanged(ListSelectionEvent e) {
		super.valueChanged(e);
		if (taData.getSelectedRowCount() > 0) {
			btnDelete.setEnabled(true);
			btnRefresh.setEnabled(true);
			btnSelectRem.setEnabled(true);

			btnEdit.setEnabled(true);
			btnShow.setEnabled(true);
		} else {
			btnDelete.setEnabled(false);
			btnRefresh.setEnabled(true);
			btnSelectRem.setEnabled(false);

			btnEdit.setEnabled(false);
			btnShow.setEnabled(false);
		}
	}

	// button methods

	/**
	 * Deletes the selected rows from the table and the corresponding user
	 * queries from the dataset.
	 */
	public boolean deleteResultFile(Object[] selectedRow) {

		String row = "";
		for (int i = 0; i < selectedRow.length; ++i) {
			row += selectedRow[i] + " | ";
		}

		if (row.length() > 100) {
			row = row.substring(0, 100) + "...";
		}

		int option = JOptionPane.showConfirmDialog(this,
				Messages.DELETE_QUERY(row)[1], Messages.DELETE_QUERY(row)[0],
				JOptionPane.YES_NO_OPTION, JOptionPane.WARNING_MESSAGE);

		if (option == JOptionPane.NO_OPTION) {
			return false;
		}

		if (option == JOptionPane.YES_OPTION) {

			Integer id = (Integer) selectedRow[0];

			// delete in list
			deleteRow(id);

			// delete on server
			return ServerCommunicator.deleteResultFile(UserInformation
					.getInstance().getUserid(), id);

		}

		return false;
	}

	/**
	 * Starts the selected queries and opens the visualization.
	 */
	public void btnSendPerformed() {

		Object[][] selObj = getSelectedRows();

		if (selObj.length < 1) {
			JOptionPane.showMessageDialog(this, "Please select a query!",
					"No query selected", JOptionPane.ERROR_MESSAGE);
			return;
		}

		Integer selectedRow1 = (Integer) selObj[0][0];

		String querytext = selObj[0][0].toString() + ": "
				+ selObj[0][1].toString();

		Integer selectedRow2 = null;

		if (selObj.length > 1) {
			querytext += " & " + selObj[1][0].toString() + ": "
					+ selObj[1][1].toString();

			selectedRow2 = (Integer) selObj[1][0];
		} else if (pairedQuery.get(selectedRow1) > 0) {

			querytext += " * " + selObj[0][6].toString() + "/"
					+ selObj[0][8].toString();
			selectedRow2 = pairedQuery.get(selectedRow1);
		}

		StartViewerThread startThr = new StartViewerThread(new CallBack() {

			@Override
			public void call() {
				valueChanged(null);
				Configer.getInstance().getMenuCaller().waitEnds();
				Configer.getInstance().getMenuCaller().unlock(true);
			}
		}, selectedRow1, selectedRow2, querytext, Configer.getInstance()
				.getMenuCaller());

		Configer.getInstance().getMenuCaller().waitStart();
		Configer.getInstance().getMenuCaller().lock(true, true, true);
		startThr.start();
	}
}
