# Supplementary material for: D-Light on promoters: a client-server system for the analysis and visualization of cis-regulatory elements
Source: BMC Bioinformatics. 2013 Apr 24;14:140. doi: 10.1186/1471-2105-14-140 (PMC3685601; doi:10.1186/1471-2105-14-140)
Supplement: Additional file 4 — Source code package. Source code of server and client. [file 1471-2105-14-140-S4.zip › dloprom-1.1-src/client_and_rmi/src/at/fh_hagenberg/dlight/gui/elements/BasicSelectionTable.java]

//	Copyright (C) 2010-2013  D-Light Team, University of Salzburg /
//  Upper Austria University of Applied Science
//  
//  This program is free software: you can redistribute it and/or modify
//  it under the terms of the GNU General Public License as published by
//  the Free Software Foundation, either version 3 of the License, or
//  (at your option) any later version.
//
//  This program is distributed in the hope that it will be useful,
//  but WITHOUT ANY WARRANTY; without even the implied warranty of
//  MERCHANTABILITY or FITNESS FOR A PARTICULAR PURPOSE.  See the
//  GNU General Public License for more details.
//
//  You should have received a copy of the GNU General Public License
//  along with this program.  If not, see <http://www.gnu.org/licenses/>.
package at.fh_hagenberg.dlight.gui.elements;

import java.awt.BorderLayout;
import java.awt.Graphics2D;
import java.awt.GridLayout;
import java.awt.Image;
import java.awt.Point;
import java.awt.RenderingHints;
import java.awt.event.ActionEvent;
import java.awt.event.ActionListener;
import java.awt.event.MouseEvent;
import java.awt.geom.AffineTransform;
import java.awt.image.BufferedImage;
import java.util.ArrayList;
import java.util.Vector;

import javax.swing.BorderFactory;
import javax.swing.ImageIcon;
import javax.swing.JButton;
import javax.swing.JLabel;
import javax.swing.JPanel;
import javax.swing.JScrollPane;
import javax.swing.JTable;
import javax.swing.JTextField;
import javax.swing.ListSelectionModel;
import javax.swing.RowFilter;
import javax.swing.SwingUtilities;

import javax.swing.event.DocumentEvent;
import javax.swing.event.DocumentListener;
import javax.swing.event.ListSelectionEvent;
import javax.swing.event.ListSelectionListener;
import javax.swing.table.DefaultTableModel;
import javax.swing.table.JTableHeader;
import javax.swing.table.TableModel;
import javax.swing.table.TableRowSorter;

import at.fh_hagenberg.dlight.config.Configer;
import at.fh_hagenberg.dlight.gui.interfaces.SelectionTableI;

/**
 * BasicSelectionTable implements the interfaces SelectionTableI (abstract) and
 * ListSelectionListener. The class provides a 'multicolumn' table which allows
 * fast searches within the presented data. In addition the data can be sorted
 * by a click on the column headers. The class does not implement the methods
 * callBack() and selectionChanged() of the SelectionTableI interface, so
 * derived classes have to implement this two methods.
 * 
 * @author Josef Laimer, 2010-2012
 * 
 */
public abstract class BasicSelectionTable extends JPanel implements
		SelectionTableI, ListSelectionListener {
	private static final long serialVersionUID = 4412722767920458941L;

	private JTextField tfFilter = null;
	private JLabel lFilter;
	protected JTable taData;
	protected JButton btnReturn;
	protected JButton btnSelectAll;
	protected JButton btnSelectRem;
	private DefaultTableModel model = new DefaultTableModel();
	private TableRowSorter<TableModel> sorter;
	protected Boolean multiSelection;
	protected Object[][] data;
	protected String[] header;
	protected int numbColumns;

	protected int maxSelectedRows = 0;
	protected Integer firstSelectedRow = -1;
	protected ArrayList<Integer> oldSelection = new ArrayList<Integer>();

	protected ImageIcon refIcon;

	public BasicSelectionTable() {
		refIcon = new ImageIcon(Configer.getInstance().getMenuCaller()
				.getClass().getResource("refresh.png"));
		refIcon = new ImageIcon(scale(refIcon.getImage(), 0.4));
	}

	/**
	 * @param multiSelection
	 *            ... true if a selection over more than one row should be
	 *            allowed
	 * @param data
	 *            ... data which should be presented. Each string array within
	 *            the list has to be of the same length.
	 * @param header
	 *            ... the header array has to be of the same length as the
	 *            arrays within the 'data' ArrayList.
	 */
	public BasicSelectionTable(Boolean multiSelection,
			ArrayList<Object[]> data, String[] header) {
		this(multiSelection, createDataList(data, header.length), header);
	}

	/**
	 * @param multiSelection
	 *            ... true if a selection over more than one row should be
	 *            allowed
	 * @param data
	 *            ... data which should be presented (1st dim.: rows, 2nd. dim.:
	 *            columns).
	 * @param header
	 *            ... the header array has to be of the same as the number of
	 *            columns in the data array.
	 */
	public BasicSelectionTable(Boolean multiSelection, Object[][] data,
			String[] header) {
		this.multiSelection = multiSelection;
		this.data = data;
		this.header = header;
		this.numbColumns = 0;
		if (header != null) {
			this.numbColumns = header.length;
		}
		this.setBorder(BorderFactory.createLineBorder(
				Configer.COLOR_MANDATORY_LABEL, 3));
		setUp();
		setUpButtons();
	}

	/**
	 * Setup of the central table and the data filter.
	 */
	protected void setUp() {
		setLayout(new BorderLayout());

		taData = new JTable(model) {
			private static final long serialVersionUID = -8908820562894076345L;

			@Override
			public boolean isCellEditable(int row, int column) {
				return false;
			}

			@Override
			public String getToolTipText(MouseEvent event) {
				String tip = null;
				Point p = event.getPoint();
				int rowIndex = rowAtPoint(p);
				int colIndex = columnAtPoint(p);

				int realRowIndex = convertRowIndexToModel(rowIndex);
				int realColIndex = convertColumnIndexToModel(colIndex);
				try {
					model.getDataVector();
					tip = model.getValueAt(realRowIndex, realColIndex)
							.toString();
				} catch (Exception e) {
					tip = null;
				}

				return tip;
			}

			@SuppressWarnings("serial")
			protected JTableHeader createDefaultTableHeader() {
				return new JTableHeader(columnModel) {
					public String getToolTipText(MouseEvent e) {
						java.awt.Point p = e.getPoint();
						int index = columnModel.getColumnIndexAtX(p.x);
						int realIndex = columnModel.getColumn(index)
								.getModelIndex();
						return header[realIndex];
					}
				};
			}
		};

		model.setDataVector(data, header);

		sorter = new TableRowSorter<TableModel>(taData.getModel());
		taData.setRowSorter(sorter);
		taData.setColumnSelectionAllowed(false);
		taData.getTableHeader().setReorderingAllowed(false);

		if (multiSelection)
			taData.setSelectionMode(ListSelectionModel.MULTIPLE_INTERVAL_SELECTION);
		else
			taData.setSelectionMode(ListSelectionModel.SINGLE_SELECTION);

		JScrollPane scrollTable = new JScrollPane(taData);
		add(scrollTable, BorderLayout.CENTER);

		setUpFilter();

		taData.getSelectionModel().addListSelectionListener(
				new ListSelectionListener() {

					@Override
					public void valueChanged(ListSelectionEvent e) {

						selectionChanged(taData.getSelectedRowCount());

					}
				});

		taData.getSelectionModel().addListSelectionListener(this);

		updateFilterToolTips();
	}

	/**
	 * Setup filter row.
	 */
	protected void setUpFilter() {
		JPanel pFilterOuter = new JPanel(new BorderLayout());
		lFilter = new JLabel("Filter ");
		pFilterOuter.add(lFilter, BorderLayout.WEST);
		tfFilter = new JTextField();
		pFilterOuter.add(tfFilter);
		add(pFilterOuter, BorderLayout.NORTH);

		tfFilter.getDocument().addDocumentListener(new DocumentListener() {

			@Override
			public void removeUpdate(DocumentEvent e) {
				rowFilter();
			}

			@Override
			public void insertUpdate(DocumentEvent e) {
				rowFilter();
			}

			@Override
			public void changedUpdate(DocumentEvent e) {
				rowFilter();
			}
		});
	}

	/**
	 * Setup of the buttons.
	 */
	protected void setUpButtons() {
		JPanel pButtons = new JPanel(new GridLayout(1, 3));
		btnReturn = new JButton("Apply");
		btnSelectAll = new JButton("Select all");
		btnSelectRem = new JButton("Clear selection");

		if (!multiSelection)
			btnSelectAll.setEnabled(false);

		pButtons.add(btnReturn);
		pButtons.add(btnSelectAll);
		pButtons.add(btnSelectRem);

		add(pButtons, BorderLayout.SOUTH);

		btnReturn.addActionListener(new ActionListener() {
			@Override
			public void actionPerformed(ActionEvent e) {
				returnResult();
			}
		});

		btnSelectAll.addActionListener(new ActionListener() {
			@Override
			public void actionPerformed(ActionEvent e) {
				selectAll();
			}
		});

		btnSelectRem.addActionListener(new ActionListener() {
			@Override
			public void actionPerformed(ActionEvent e) {
				clearSelection();
			}
		});

		if (this.data == null) {
			setButtonsEnabled(false);
		}
	}

	public void setButtonsEnabled(Boolean enabled) {
		if (btnReturn != null) {
			btnReturn.setEnabled(enabled);
		}
		btnSelectAll.setEnabled(enabled);
		btnSelectRem.setEnabled(enabled);
	}

	/**
	 * Converts a ArrayList of Object arrays to a two dimensional Object array.
	 * 
	 * @param data
	 *            ArrayList of one dimensional Object arrays.
	 * @param columns
	 *            number of columns.
	 * @return two dimensional Object array.
	 */
	protected static Object[][] createDataList(ArrayList<Object[]> data,
			int columns) {
		Object[][] list;
		if (data.size() < 1) {
			list = new Object[1][columns];
			for (int j = 0; j < columns; ++j) {
				list[0][j] = "";
			}
		} else {

			list = new Object[data.size()][columns];

			for (int i = 0; i < data.size(); ++i) {
				for (int j = 0; j < data.get(0).length; ++j) {
					list[i][j] = data.get(i)[j];
				}
			}
		}
		return list;
	}

	/**
	 * Setup of the the row filter.
	 */
	protected void rowFilter() {
		try {
			RowFilter<TableModel, Object> rf = null;
			try {
				rf = RowFilter.regexFilter("(?i)" + tfFilter.getText());
			} catch (java.util.regex.PatternSyntaxException e) {
				return;
			}
			sorter.setRowFilter(rf);

			updateFilterToolTips();
		} catch (Exception e) {

		}
	}

	/**
	 * Updates the filter tooltip.
	 */
	protected void updateFilterToolTips() {
		if (tfFilter != null) {
			tfFilter.setToolTipText("showing " + sorter.getViewRowCount()
					+ " of " + model.getRowCount() + " rows");
			lFilter.setToolTipText("showing " + sorter.getViewRowCount()
					+ " of " + model.getRowCount() + " rows");
		}
	}

	/**
	 * Calls the callBack() method which has to be implemented by derived
	 * classes.
	 */
	protected void returnResult() {
		Object[][] selRows = getSelectedRows();

		if (selRows == null)
			callBack(null, false);

		if (taData.getSelectedRowCount() == model.getRowCount()) {
			callBack(selRows, true);
		} else {
			callBack(selRows, false);
		}
	}

	/**
	 * Selects all data.
	 */
	protected void selectAll() {
		taData.selectAll();
	}

	/**
	 * Clears the current selection
	 */
	protected void clearSelection() {
		taData.clearSelection();
	}

	/**
	 * {@inheritDoc}
	 * 
	 * @see at.fh_hagenberg.dlight.gui.interfaces.SelectionTableI#setMultiSelection(java.lang.Boolean)
	 */
	@Override
	public void setMultiSelection(Boolean multiSelection) {
		this.multiSelection = multiSelection;
		if (multiSelection)
			taData.setSelectionMode(ListSelectionModel.MULTIPLE_INTERVAL_SELECTION);
		else
			taData.setSelectionMode(ListSelectionModel.SINGLE_SELECTION);
	}
	
	/**
	 * Selects the last row.
	 */
	public void selectLastRow() {
		if (taData.getRowCount() > 0) {

			int lastRow = taData.convertRowIndexToView(model.getRowCount() - 1);

			taData.getSelectionModel().setSelectionInterval(lastRow, lastRow);
			selectionChanged(taData.getSelectedRowCount());

		}
	}

	/**
	 * Selects the last n rows.
	 * 
	 * @param n
	 *            ... number of rows to select.
	 */
	public void selectLastNRows(int n) {
		taData.getSelectionModel().clearSelection();
		for (int i = 1; i <= n; ++i) {
			int row = taData.convertRowIndexToView(model.getRowCount() - i);
			taData.getSelectionModel().addSelectionInterval(row, row);
		}
		selectionChanged(taData.getSelectedRowCount());
	}

	/**
	 * Returns the currently selected rows as 2D array of Objects.
	 * 
	 * @return ... currently selection
	 */
	public Object[][] getSelectedRows() {
		int selIndex[] = taData.getSelectedRows();

		if (selIndex.length < 1)
			return null;

		Object[][] selRows = new Object[selIndex.length][numbColumns];
		for (int i = 0; i < selIndex.length; ++i) {
			int realRowIndex = taData.convertRowIndexToModel(selIndex[i]);
			for (int j = 0; j < numbColumns; ++j) {
				selRows[i][j] = model.getValueAt(realRowIndex, j);
			}
		}

		return selRows;
	}

	/**
	 * Deletes the given row.
	 * 
	 * @param id
	 *            ... row id (first column in the model)
	 */
	public void deleteRow(Object id) {
		// model.removeTableModelListener(taData);
		for (int i = 0; i < model.getRowCount(); ++i) {
			if (model.getValueAt(i, 0).equals(id)) {
				model.removeRow(i);
			}
		}
		Runnable updTable = new Runnable() {
			@Override
			public void run() {
				// model.addTableModelListener(taData);
				taData.repaint();
				taData.clearSelection();
				updateFilterToolTips();
			}
		};

		SwingUtilities.invokeLater(updTable);
	}

	/**
	 * Deletes the given rows.
	 * 
	 * @param ids
	 *            ... row ids (first column in the model)
	 */
	public void deleteRows(ArrayList<Object> ids) {
		model.removeTableModelListener(taData);
		for (Object id : ids) {
			for (int i = 0; i < model.getRowCount(); ++i) {
				if (model.getValueAt(i, 0).equals(id)) {
					model.removeRow(i);
				}
			}
		}

		Runnable updTable = new Runnable() {
			@Override
			public void run() {
				model.addTableModelListener(taData);
				taData.validate();
				taData.repaint();
				taData.clearSelection();
				updateFilterToolTips();
			}
		};

		SwingUtilities.invokeLater(updTable);
	}

	/**
	 * Deletes the selected rows.
	 */
	public void deleteSelectedRow() {
		int selIndex[] = taData.getSelectedRows();
		for (int index : selIndex) {
			int realRowIndex = taData.convertRowIndexToModel(index);
			model.removeRow(realRowIndex);
		}

		if (maxSelectedRows > 0) {
			setMaxSelectedRows(maxSelectedRows);
		}

	}

	/**
	 * Adds the given row, at the end of the table.
	 * 
	 * @param rowData
	 *            ... data.
	 */
	public void addRow(Object[] rowData) {
		model.addRow(rowData);
	}

	/**
	 * Replace the currently presented data by the given ones.
	 * 
	 * @param data
	 *            ... data which should be presented (1st dim.: rows, 2nd. dim.:
	 *            columns).
	 * @param header
	 *            ... the header array has to be of the same as the number of
	 *            columns in the data array.
	 */
	public void replaceData(Object[][] data, String[] header) {
		// model.removeTableModelListener(taData);
		this.data = data;
		this.header = header;
		this.numbColumns = 0;
		if (header != null) {
			this.numbColumns = header.length;
		}

		model.setDataVector(data, header);
		Runnable updTable = new Runnable() {
			@Override
			public void run() {
				// model.addTableModelListener(taData);
				taData.repaint();
				updateFilterToolTips();

				if (BasicSelectionTable.this.data == null) {
					setButtonsEnabled(false);
				} else {
					setButtonsEnabled(true);
				}
			}
		};

		SwingUtilities.invokeLater(updTable);
	}

	/**
	 * Sets how many rows can be selected at one time.
	 * 
	 * @param maxSelectedRows
	 */
	public void setMaxSelectedRows(int maxSelectedRows) {
		this.maxSelectedRows = maxSelectedRows;
	}

	/**
	 * Value changed event of the ListSelectionListener interface. The methods
	 * checks how many rows are selected and if the number of selected rows is
	 * lower than maxSelectedRows.
	 */
	public void valueChanged(ListSelectionEvent e) {
		if (this.maxSelectedRows < 1) {
			return;
		}

		int selIndex[] = taData.getSelectedRows();
		if (selIndex.length < 1) {
			firstSelectedRow = -1;
		} else if (selIndex.length == 1) {
			firstSelectedRow = selIndex[0];
		} else if (selIndex.length > maxSelectedRows) {
			taData.getSelectionModel().removeSelectionInterval(
					oldSelection.get(0), oldSelection.get(0));
			if (selIndex.length > maxSelectedRows) {
				for (int i = maxSelectedRows - 1; i < selIndex.length; ++i) {
					taData.getSelectionModel().removeSelectionInterval(
							selIndex[i], selIndex[i]);
				}
			}
		} else {
			oldSelection.clear();
			for (int index : selIndex) {
				oldSelection.add(index);
			}
			oldSelection.remove(firstSelectedRow);
		}
	}

	
	/**
	 * Returns the values of one column.
	 * 
	 * @param columnName
	 *            ... name of the column.
	 * @return ... values within the given column.
	 */
	@SuppressWarnings("rawtypes")
	public Object[] getColumnByName(String columnName) {
		// get column index
		int colIndex = -1;
		for (int i = 0; i < model.getColumnCount(); ++i) {
			if (model.getColumnName(i).equals(columnName)) {
				colIndex = i;
			}
		}

		if (colIndex > -1) {
			Object[] values = new Object[model.getRowCount()];
			for (int i = 0; i < model.getRowCount(); ++i) {
				values[i] = ((Vector) model.getDataVector().get(i))
						.get(colIndex).toString().trim();
			}
			return values;
		}
		return null;
	}

	/**
	 * Scales a given image.
	 * 
	 * @param src
	 * @param scale
	 * @return
	 */
	private BufferedImage scale(Image src, double scale) {
		int w = (int) (scale * src.getWidth(this));
		int h = (int) (scale * src.getHeight(this));
		int type = BufferedImage.TYPE_INT_ARGB_PRE;
		BufferedImage dest = new BufferedImage(w, h, type);
		Graphics2D g2 = dest.createGraphics();
		g2.setRenderingHint(RenderingHints.KEY_INTERPOLATION,
				RenderingHints.VALUE_INTERPOLATION_BICUBIC);
		AffineTransform at = AffineTransform.getScaleInstance(scale, scale);
		g2.drawImage(src, at, this);
		g2.dispose();
		return dest;
	}
}
