# Supplementary material for: D-Light on promoters: a client-server system for the analysis and visualization of cis-regulatory elements
Source: BMC Bioinformatics. 2013 Apr 24;14:140. doi: 10.1186/1471-2105-14-140 (PMC3685601; doi:10.1186/1471-2105-14-140)
Supplement: Additional file 4 — Source code package. Source code of server and client. [file 1471-2105-14-140-S4.zip › dloprom-1.1-src/client_and_rmi/src/at/fh_hagenberg/dlight/gui/elements/AnnotationTable.java]

//	Copyright (C) 2010-2012  D-Light Team, University of Salzburg /
//  Upper Austria University of Applied Science
//  
//  This program is free software: you can redistribute it and/or modify
//  it under the terms of the GNU General Public License as published by
//  the Free Software Foundation, either version 3 of the License, or
//  (at your option) any later version.
//
//  This program is distributed in the hope that it will be useful,
//  but WITHOUT ANY WARRANTY; without even the implied warranty of
//  MERCHANTABILITY or FITNESS FOR A PARTICULAR PURPOSE.  See the
//  GNU General Public License for more details.
//
//  You should have received a copy of the GNU General Public License
//  along with this program.  If not, see <http://www.gnu.org/licenses/>.
package at.fh_hagenberg.dlight.gui.elements;

import java.awt.BorderLayout;
import java.awt.Dimension;
import java.awt.GridLayout;
import java.awt.event.ActionEvent;
import java.awt.event.ActionListener;
import java.util.ArrayList;

import javax.swing.JButton;
import javax.swing.JLabel;
import javax.swing.JOptionPane;
import javax.swing.JPanel;
import javax.swing.JProgressBar;

import at.fh_hagenberg.dlight.config.Configer;
import at.fh_hagenberg.dlight.config.Messages;
import at.fh_hagenberg.dlight.data.ServerCommunicator;
import at.fh_hagenberg.dlight.gui.UserInformation;
import at.fh_hagenberg.dlight.gui.panels.PersonalData;
import at.fh_hagenberg.dlight.threads.RunAndCallThread;
import at.fh_hagenberg.dlight.threads.UpdateMethodAnnotationsThread;
import at.fh_hagenberg.dlight.threads.interfaces.CallBack;

/**
 * AnnotationTable is a subclass of BasicSelection. The class is still abstract
 * and does not implement the methods callBack() and selectionChanged() of the
 * SelectionTableI interface. The class adapts the buttons below the table and
 * provides the corresponding event methods.
 * 
 * @author Josef Laimer, 2010-2011
 * 
 */
public abstract class AnnotationTable extends BasicSelectionTable {
	private static final long serialVersionUID = -9130492540042754159L;

	protected JButton btnDelete;
	protected JButton btnRefresh;
	protected JProgressBar progBar;

	/**
	 * {@inheritDoc}
	 * 
	 * @see at.fh_hagenberg.dlight.gui.elements.BasicSelectionTable#
	 *      BasicSelectionTable(java.lang.Boolean,
	 *      java.util.ArrayList<java.lang.Object[]>, java.lang.String)
	 */
	public AnnotationTable(Boolean multiSelection, ArrayList<Object[]> data,
			String[] header) {
		this(multiSelection, createDataList(data, header.length), header);
	}

	/**
	 * {@inheritDoc}
	 * 
	 * @see at.fh_hagenberg.dlight.gui.elements.BasicSelectionTable#BasicSelectionTable(java.lang.Boolean,
	 *      java.lang.Object[][], java.lang.String)
	 */
	public AnnotationTable(Boolean multiSelection, Object[][] data,
			String[] header) {
		this.multiSelection = multiSelection;
		this.data = data;
		this.header = header;
		this.numbColumns = header.length;
		setUp();
		setUpButtons();
	}

	/**
	 * Setup of the buttons.
	 */
	@Override
	protected void setUpButtons() {
		JPanel pButtonsOuter = new JPanel(new BorderLayout());
		btnRefresh = new JButton(refIcon);
		btnRefresh.setPreferredSize(new Dimension(refIcon.getIconWidth() + 10,
				refIcon.getIconHeight()));
		pButtonsOuter.add(btnRefresh, BorderLayout.WEST);

		progBar = new JProgressBar();
		pButtonsOuter.add(progBar, BorderLayout.NORTH);

		JPanel pButtons = new JPanel(new GridLayout(1, 6));

		btnSelectAll = new JButton("Select all");
		btnSelectRem = new JButton("Clear selection");
		btnDelete = new JButton("Delete");

		pButtons.add(new JLabel());
		pButtons.add(btnSelectAll);
		pButtons.add(btnSelectRem);
		pButtons.add(new JLabel());
		pButtons.add(new JLabel());
		pButtons.add(btnDelete);

		btnSelectAll.addActionListener(new ActionListener() {
			@Override
			public void actionPerformed(ActionEvent e) {
				selectAll();
			}
		});

		btnSelectRem.addActionListener(new ActionListener() {
			@Override
			public void actionPerformed(ActionEvent e) {
				clearSelection();
			}
		});

		btnDelete.addActionListener(new ActionListener() {

			@Override
			public void actionPerformed(ActionEvent e) {
				btnDeletePerf(e);
			}
		});

		btnRefresh.addActionListener(new ActionListener() {

			@Override
			public void actionPerformed(ActionEvent e) {
				btnRefreshPerf(e);
			}
		});

		pButtonsOuter.add(pButtons, BorderLayout.CENTER);
		add(pButtonsOuter, BorderLayout.SOUTH);
	}

	/**
	 * Delete button event. Deletes the selected rows from the table and calls
	 * the method deleteMatrix();
	 * 
	 * @param e
	 */
	protected void btnDeletePerf(ActionEvent e) {
		final Object[][] selectedResults = getSelectedRows();

		int option = JOptionPane.showConfirmDialog(this,
				Messages.DELETE_MATRIX()[1], Messages.DELETE_MATRIX()[0],
				JOptionPane.YES_NO_OPTION, JOptionPane.WARNING_MESSAGE);

		if (option == JOptionPane.YES_OPTION) {
			RunAndCallThread thr = new RunAndCallThread(new CallBack() {
				@Override
				public void call() {
					ArrayList<Object> ids = deleteSelected(selectedResults);
					stopWait();
					deleteRows(ids);
				}
			}, new CallBack() {
				@Override
				public void call() {
					Configer.getInstance().getMenuCaller().waitEnds();
					enableBtns(true);
				}
			});

			Configer.getInstance().getMenuCaller().waitStart();
			enableBtns(false);
			startWait("delete annotations");
			thr.start();
		}
	}

	protected ArrayList<Object> deleteSelected(Object[][] selectedResults) {
		ArrayList<Object> ids = new ArrayList<Object>();
		if (selectedResults == null) {
			return ids;
		}
		if (selectedResults.length > 0) {
			for (int i = 0; i < selectedResults.length; ++i) {
				Integer id = (Integer) selectedResults[i][0];
				deleteMatrix(selectedResults[i], id);
				ids.add(id);
			}
			UpdateMethodAnnotationsThread thr = new UpdateMethodAnnotationsThread();
			thr.start();
		}
		return ids;
	}

	/**
	 * Refreshes the table informations.
	 * 
	 * @param e
	 */
	protected void btnRefreshPerf(ActionEvent e) {
		PersonalData.getInstance().updateAnnotationTable();
	}

	/**
	 * Deletes the given annotation from the dataset.
	 * 
	 * @param selectedRow
	 *            ... Object array which represents a row of the table. The
	 *            method assumes that the first field contains the unique ID of
	 *            the annotation.
	 * @param id
	 *            ... matrix id
	 * @return ... True if the deletion of the annotation succeeds.
	 */
	protected Boolean deleteMatrix(Object[] selectedRow, Integer id) {

		// delete on server
		return ServerCommunicator.deleteAnnotation(UserInformation
				.getInstance().getUserid(), id);

	}

	public void startWait() {
		startWait("updating table");
	}

	public void startWait(String text) {
		progBar.setIndeterminate(true);
		progBar.setString(text);
		progBar.setStringPainted(true);
		setEnabled(false);
	}

	public void stopWait() {
		progBar.setIndeterminate(false);
		progBar.setStringPainted(false);
		setEnabled(true);
	}

	protected void enableBtns(Boolean enable) {
		btnRefresh.setEnabled(enable);
		btnSelectAll.setEnabled(enable);
		btnSelectRem.setEnabled(enable);
		btnDelete.setEnabled(enable);
	}
}
