# Supplementary material for: D-Light on promoters: a client-server system for the analysis and visualization of cis-regulatory elements
Source: BMC Bioinformatics. 2013 Apr 24;14:140. doi: 10.1186/1471-2105-14-140 (PMC3685601; doi:10.1186/1471-2105-14-140)
Supplement: Additional file 4 — Source code package. Source code of server and client. [file 1471-2105-14-140-S4.zip › dloprom-1.1-src/client_and_rmi/src/at/fh_hagenberg/dlight/gui/elements/DlightHyperlinkListener.java]

//	Copyright (C) 2010-2011  D-Light Team, University of Salzburg /
//  Upper Austria University of Applied Science
//  
//  This program is free software: you can redistribute it and/or modify
//  it under the terms of the GNU General Public License as published by
//  the Free Software Foundation, either version 3 of the License, or
//  (at your option) any later version.
//
//  This program is distributed in the hope that it will be useful,
//  but WITHOUT ANY WARRANTY; without even the implied warranty of
//  MERCHANTABILITY or FITNESS FOR A PARTICULAR PURPOSE.  See the
//  GNU General Public License for more details.
//
//  You should have received a copy of the GNU General Public License
//  along with this program.  If not, see <http://www.gnu.org/licenses/>.
package at.fh_hagenberg.dlight.gui.elements;

import java.awt.Component;
import java.awt.Desktop;
import java.io.IOException;
import java.net.URISyntaxException;

import javax.swing.event.HyperlinkEvent;
import javax.swing.event.HyperlinkListener;

import at.fh_hagenberg.dlight.config.Configer;
import at.fh_hagenberg.dlight.viewer.components.OpenBrowser;

/**
 * HyperlinkListener implementation.
 * 
 * @author Josef Laimer, 2011
 * 
 */
public class DlightHyperlinkListener implements HyperlinkListener {
	private String url;

	public DlightHyperlinkListener(String url) {
		super();
		this.setUrl(url);
	}

	public DlightHyperlinkListener() {
		super();
		this.setUrl("");
	}

	@Override
	public void hyperlinkUpdate(HyperlinkEvent e) {
		
		if (e.getEventType() == HyperlinkEvent.EventType.ACTIVATED) {
//			System.out.println(e.getURL());
			if (Desktop.isDesktopSupported()) {
				try {
					if (!url.equals("")) {
						Desktop.getDesktop().browse(e.getURL().toURI());
					}
				} catch (IOException e1) {
					e1.printStackTrace();
				} catch (URISyntaxException e1) {
					e1.printStackTrace();
				}
			} else {
				OpenBrowser.openURL(url, (Component) Configer.getInstance().getMenuCaller());				
			}			
		}
	}

	/**
	 * @param url
	 *            the url to set
	 */
	public void setUrl(String url) {
		this.url = url;
	}

	/**
	 * @return the url
	 */
	public String getUrl() {
		return url;
	}

}
