# Supplementary material for: D-Light on promoters: a client-server system for the analysis and visualization of cis-regulatory elements
Source: BMC Bioinformatics. 2013 Apr 24;14:140. doi: 10.1186/1471-2105-14-140 (PMC3685601; doi:10.1186/1471-2105-14-140)
Supplement: Additional file 4 — Source code package. Source code of server and client. [file 1471-2105-14-140-S4.zip › dloprom-1.1-src/client_and_rmi/src/at/fh_hagenberg/dlight/gui/elements/ColorComboBoxPanel.java]

//	Copyright (C) 2010  D-Light Team, University of Salzburg /
//  Upper Austria University of Applied Science
//  
//  This program is free software: you can redistribute it and/or modify
//  it under the terms of the GNU General Public License as published by
//  the Free Software Foundation, either version 3 of the License, or
//  (at your option) any later version.
//
//  This program is distributed in the hope that it will be useful,
//  but WITHOUT ANY WARRANTY; without even the implied warranty of
//  MERCHANTABILITY or FITNESS FOR A PARTICULAR PURPOSE.  See the
//  GNU General Public License for more details.
//
//  You should have received a copy of the GNU General Public License
//  along with this program.  If not, see <http://www.gnu.org/licenses/>.

package at.fh_hagenberg.dlight.gui.elements;

import java.awt.Color;
import java.awt.Component;
import java.awt.Dimension;
import java.awt.Graphics;
import java.awt.GridLayout;
import java.awt.event.ActionEvent;
import java.awt.event.ActionListener;
import java.util.ArrayList;
import java.util.Iterator;

import javax.swing.JComboBox;
import javax.swing.JFrame;
import javax.swing.JLabel;
import javax.swing.JList;
import javax.swing.JPanel;
import javax.swing.ListCellRenderer;

/**
 * Combobox for the selection of colors (red, blue, green, black, and white).
 * The colors are shown as small colorbox and text.
 * 
 * @author Josef Laimer, 2009-2010
 * 
 */
public class ColorComboBoxPanel extends JPanel {
	private static final long serialVersionUID = 4100003895647260207L;

	public static final String RED = "red";
	public static final String BLUE = "blue";
	public static final String GREEN = "green";
	public static final String BLACK = "black";
	public static final String WHITE = "white";

	private ArrayList<ColourItem> colourItems; // possible colours (see
												// fillColourItems)
	private ColourItem[] selColours; // selected colours (0...cbColours1,
										// 1...cbColours2)
	private JComboBox cbColours1;
	private JComboBox cbColours2;
	private Boolean ignoreChange = true; // ignore the change event (necessery
											// because during the filling
											// of the comboboxes the event is
											// called, which results in a
											// refilling)

	//test main
	public static void main(String[] args) {
		JFrame frame = new JFrame("");
		frame.setDefaultCloseOperation(JFrame.EXIT_ON_CLOSE);

		// Create and set up the content pane.
		ColorComboBoxPanel colCB = new ColorComboBoxPanel();
		colCB.setOpaque(true); // content panes must be opaque
		frame.setContentPane(colCB);

		frame.setPreferredSize(new Dimension(250, 50));
		// Display the window.
		frame.pack();
		frame.setVisible(true);
	}

	public ColorComboBoxPanel() {
		setLayout(new GridLayout(1, 2));
		colourItems = new ArrayList<ColourItem>();
		fillColourItems();
		selColours = new ColourItem[2];
		selColours[0] = colourItems.get(0);
		selColours[1] = colourItems.get(1);

		cbColours1 = new JComboBox();
		cbColours1.setRenderer(new ColourItemRenderer());
		cbColours1.addActionListener(new ActionListener() {
			@Override
			public void actionPerformed(ActionEvent e) {
				if (!ignoreChange
						&& e.getActionCommand().equals("comboBoxChanged")) {
					selectionChange(cbColours1, 0);
				}
			}
		});
		add(cbColours1);
		cbColours1.setVisible(true);

		cbColours2 = new JComboBox();
		cbColours2.setRenderer(new ColourItemRenderer());
		cbColours2.addActionListener(new ActionListener() {
			@Override
			public void actionPerformed(ActionEvent e) {
				if (!ignoreChange
						&& e.getActionCommand().equals("comboBoxChanged")) {
					selectionChange(cbColours2, 1);
				}
			}
		});
		add(cbColours2);
		cbColours2.setVisible(true);

		fillComboBox(cbColours1, selColours[1]);
		fillComboBox(cbColours2, selColours[0]);
		ignoreChange = false;
	}

	/**
	 * @return selected colour strings (0...cbColours1, 1...cbColours2)
	 */
	public String[] getSelectedColours() {
		String[] cols = new String[2];
		cols[0] = selColours[0].getValue();
		cols[1] = selColours[1].getValue();
		return cols;
	}

	/**
	 * adds possible colours to the colourItems array
	 */
	private void fillColourItems() {
		colourItems = new ArrayList<ColourItem>();
		// please add or remove colours here
		colourItems.add(new ColourItem(Color.RED, RED));
		colourItems.add(new ColourItem(Color.BLUE, BLUE));
		colourItems.add(new ColourItem(Color.GREEN, GREEN));
		colourItems.add(new ColourItem(Color.BLACK, BLACK));
		colourItems.add(new ColourItem(Color.WHITE, WHITE));
	}

	/**
	 * @param cb
	 *            ... JComboBox
	 * @param lockedItem
	 *            ... ColourItem; selected item of the opposite combobox add all
	 *            colour items (except the selected item of the other combobox)
	 *            to the given combobox
	 */
	private void fillComboBox(JComboBox cb, ColourItem lockedItem) {
		ColourItem selItem = (ColourItem) cb.getSelectedItem();
		cb.removeAllItems();
		for (Iterator<ColourItem> iter = colourItems.iterator(); iter.hasNext();) {
			ColourItem colItem = iter.next();
			// if (lockedItem == colItem){
			// if (selItem == colItem)
			// selItem = null;
			// }else{
			cb.addItem(colItem);
			// }
		}
		if (selItem != null)
			cb.setSelectedItem(selItem);
		else
			cb.setSelectedIndex(0);
	}

	/**
	 * @param cb
	 *            ... JComboBox; combobox whose selection changed
	 * @param cbIndex
	 *            ... int; index in selColour array for cb called by the action
	 *            listeners of the comboboxes; set the selected item in the
	 *            selColours-array and refills the comboboxes
	 */
	private void selectionChange(JComboBox cb, int cbIndex) {
		ignoreChange = true; // necessery because the selection changed during
								// the refilling
		if (cb.getSelectedItem() != null) { // if your chose is the same as
											// before, the combobox returns null
											// for selected item
			selColours[cbIndex] = (ColourItem) cb.getSelectedItem();
			// fillComboBox(cbColours1, selColours[1]);
			// fillComboBox(cbColours2, selColours[0]);
		} else {
			cb.setSelectedItem(selColours[cbIndex]);
		}
		ignoreChange = false;
	}

	class ColourItem {
		Color itemColour;
		String value;

		public ColourItem(Color itemColour, String value) {
			this.itemColour = itemColour;
			this.value = value;
		}

		public Color getItemColour() {
			return itemColour;
		}

		public void setItemColour(Color itemColour) {
			this.itemColour = itemColour;
		}

		public String getValue() {
			return value;
		}

		public void setValue(String value) {
			this.value = value;
		}
	}

	class ColourItemRenderer extends JPanel implements ListCellRenderer {
		private static final long serialVersionUID = 4024808707723025593L;

		private JLabel colourLabel = new JLabel("");
		private JLabel valueLabel = new JLabel("");
		protected String colName = "";
		protected Color m_c = Color.BLACK;

		public ColourItemRenderer() {
			setOpaque(true);
			setLayout(new GridLayout(1, 2));
			add(colourLabel);
			add(valueLabel);
		}

		@Override
		public Component getListCellRendererComponent(JList list, Object value,
				int index, boolean isSelected, boolean cellHasFocus) {

			Color colour = ((ColourItem) value).getItemColour();
			m_c = colour;
			valueLabel.setText(((ColourItem) value).getValue());
			colName = ((ColourItem) value).getValue();

			if (isSelected) {
				setBackground(Color.BLACK);
				valueLabel.setForeground(Color.WHITE);
			} else {
				setBackground(Color.WHITE);
				valueLabel.setForeground(Color.BLACK);
			}
			return this;
		}

		@Override
		public void paint(Graphics g) {
			g.setColor(m_c);
			g.fillRect(0, 0, 20, 20);
			g.drawRect(0, 0, 20, 20);
			g.setColor(Color.BLACK);
			g.drawString(colName, 25, 15);
		}
	}
}
