# Supplementary material for: D-Light on promoters: a client-server system for the analysis and visualization of cis-regulatory elements
Source: BMC Bioinformatics. 2013 Apr 24;14:140. doi: 10.1186/1471-2105-14-140 (PMC3685601; doi:10.1186/1471-2105-14-140)
Supplement: Additional file 4 — Source code package. Source code of server and client. [file 1471-2105-14-140-S4.zip › dloprom-1.1-src/client_and_rmi/src/at/fh_hagenberg/dlight/gui/elements/FileExtensionFilter.java]

//	Copyright (C) 2010  D-Light Team, University of Salzburg /
//  Upper Austria University of Applied Science
//  
//  This program is free software: you can redistribute it and/or modify
//  it under the terms of the GNU General Public License as published by
//  the Free Software Foundation, either version 3 of the License, or
//  (at your option) any later version.
//
//  This program is distributed in the hope that it will be useful,
//  but WITHOUT ANY WARRANTY; without even the implied warranty of
//  MERCHANTABILITY or FITNESS FOR A PARTICULAR PURPOSE.  See the
//  GNU General Public License for more details.
//
//  You should have received a copy of the GNU General Public License
//  along with this program.  If not, see <http://www.gnu.org/licenses/>.
package at.fh_hagenberg.dlight.gui.elements;

import java.io.File;

import javax.swing.filechooser.FileFilter;

/**
 * File filter for file extensions.
 * 
 * @author Josef Laimer
 */
public class FileExtensionFilter extends FileFilter {
	String descriptions;
	String[] extensions;

	public FileExtensionFilter(String descriptions, String[] extensions) {
		this.descriptions = descriptions;
		this.extensions = extensions;
	}

	@Override
	public boolean accept(File f) {
		if (f.isDirectory()) {
			return true;
		} else {
			for (int i = 0; i < extensions.length; ++i) {
				String ext = extensions[i];
				if (!ext.startsWith("."))
					ext = "." + ext;

				ext = ext.toLowerCase();

				String name = f.getName();
				name = name.toLowerCase();

				if (name.endsWith(ext)) {
					return true;
				}
			}
		}
		return false;
	}

	@Override
	public String getDescription() {
		return descriptions;

	}

}
