# Supplementary material for: D-Light on promoters: a client-server system for the analysis and visualization of cis-regulatory elements
Source: BMC Bioinformatics. 2013 Apr 24;14:140. doi: 10.1186/1471-2105-14-140 (PMC3685601; doi:10.1186/1471-2105-14-140)
Supplement: Additional file 4 — Source code package. Source code of server and client. [file 1471-2105-14-140-S4.zip › dloprom-1.1-src/client_and_rmi/src/at/fh_hagenberg/dlight/gui/panels/MessagePresenter.java]

//	Copyright (C) 2010  D-Light Team, University of Salzburg /
//  Upper Austria University of Applied Science
//  
//  This program is free software: you can redistribute it and/or modify
//  it under the terms of the GNU General Public License as published by
//  the Free Software Foundation, either version 3 of the License, or
//  (at your option) any later version.
//
//  This program is distributed in the hope that it will be useful,
//  but WITHOUT ANY WARRANTY; without even the implied warranty of
//  MERCHANTABILITY or FITNESS FOR A PARTICULAR PURPOSE.  See the
//  GNU General Public License for more details.
//
//  You should have received a copy of the GNU General Public License
//  along with this program.  If not, see <http://www.gnu.org/licenses/>.
package at.fh_hagenberg.dlight.gui.panels;

import java.awt.BorderLayout;
import java.awt.Color;
import java.awt.GridLayout;
import java.awt.Rectangle;

import javax.swing.JPanel;
import javax.swing.JScrollPane;
import at.fh_hagenberg.dlight.gui.interfaces.MessagePresenterI;


public class MessagePresenter extends JPanel implements MessagePresenterI {
	private static final long serialVersionUID = 5008257489195629807L;

	private int messageIndex = 0;

	private JPanel messages;
	private JScrollPane scrollPane;


	int lastRow = -1;

	public MessagePresenter() {
		setVisible(true);
		setLayout(new BorderLayout());
		setBackground(Color.white);

		messages = new JPanel();
		
		GridLayout layout = new GridLayout(0,1, 20,20);
		
		messages.setLayout(layout);
		
		messages.setBackground(Color.WHITE);

		scrollPane = new JScrollPane(messages);
		add(scrollPane, BorderLayout.CENTER);
	}

	@Override
	public void addMessage(JPanel message) {
		JPanel messageParent = new JPanel(new BorderLayout());
		if (messageIndex % 2 == 0){
			message.setBackground(Color.WHITE);
			messageParent.setBackground(Color.WHITE);
		}
		else{
			message.setBackground(Color.LIGHT_GRAY);
			messageParent.setBackground(Color.LIGHT_GRAY);
		}
		messageIndex++;
	
		messageParent.add(message, BorderLayout.WEST);
		
		messages.add(messageParent);

		Rectangle rec = message.getBounds();
		rec.y = rec.y +10000000;
		messages.scrollRectToVisible(rec);
		messages.validate();
		scrollPane.validate();

		validate();
		repaint();
	}

	@Override
	public void deleteAllMessages() {
		messages.removeAll();
		validate();
		repaint();
	}

}
