# Supplementary material for: D-Light on promoters: a client-server system for the analysis and visualization of cis-regulatory elements
Source: BMC Bioinformatics. 2013 Apr 24;14:140. doi: 10.1186/1471-2105-14-140 (PMC3685601; doi:10.1186/1471-2105-14-140)
Supplement: Additional file 4 — Source code package. Source code of server and client. [file 1471-2105-14-140-S4.zip › dloprom-1.1-src/client_and_rmi/src/at/fh_hagenberg/dlight/gui/panels/SequenceUpload.java]

//	Copyright (C) 2010-2013  D-Light Team, University of Salzburg /
//  Upper Austria University of Applied Science
//  
//  This program is free software: you can redistribute it and/or modify
//  it under the terms of the GNU General Public License as published by
//  the Free Software Foundation, either version 3 of the License, or
//  (at your option) any later version.
//
//  This program is distributed in the hope that it will be useful,
//  but WITHOUT ANY WARRANTY; without even the implied warranty of
//  MERCHANTABILITY or FITNESS FOR A PARTICULAR PURPOSE.  See the
//  GNU General Public License for more details.
//
//  You should have received a copy of the GNU General Public License
//  along with this program.  If not, see <http://www.gnu.org/licenses/>.


package at.fh_hagenberg.dlight.gui.panels;

import java.awt.event.ActionEvent;
import java.awt.event.ActionListener;
import java.util.ArrayList;
import java.util.HashMap;

import javax.swing.DefaultComboBoxModel;
import javax.swing.JButton;
import javax.swing.JCheckBox;
import javax.swing.JComboBox;
import javax.swing.JLabel;
import javax.swing.JOptionPane;
import javax.swing.JPanel;
import javax.swing.JProgressBar;

import at.fh_hagenberg.dlight.config.Configer;
import at.fh_hagenberg.dlight.config.Messages;
import at.fh_hagenberg.dlight.data.ServerCommunicator;
import at.fh_hagenberg.dlight.gui.UserInformation;
import at.fh_hagenberg.dlight.gui.elements.NewGenomeDialog;
import at.fh_hagenberg.dlight.gui.interfaces.GenomeUpdateListenerI;

/**
 * Superclass for SequenceFileUpload and SequenceSingleUpload.
 * @author Josef Laimer
 *
 */
public class SequenceUpload extends JPanel implements GenomeUpdateListenerI {
	//labels
	protected JLabel lGenome = new JLabel();
	protected JLabel lBsPred = new JLabel();
	
	//buttons
	protected JButton btnNewGenome = new JButton();
	protected JButton btnOK = new JButton();
	protected JButton btnClear = new JButton();
	
	// combo boxes
	protected JComboBox cbGenome = new JComboBox();

	// check boxes
	protected JCheckBox cbBsPred = new JCheckBox();
	
	// others
	protected HashMap<String, String> organismCbMap = new HashMap<String, String>();
	protected String defaultGenome = "";
	protected NewGenomeDialog genomeDialog;
	protected JProgressBar progBar;
	

	public SequenceUpload() {
		super();
		Configer.getInstance().addGenomeUpdateListener(this);
	}

	
	/**
	 * Returns a list of available genomes.
	 * 
	 * @return list of genomes
	 */
	protected String[] getOrganisms() {

		ArrayList<String[]> list = ServerCommunicator
				.getGenomes(UserInformation.getInstance().getUserid());

		if (list == null)
			return null;

		String[] organisms;
		organisms = new String[list.size()];

		for (int i = 0; i < list.size(); ++i) {
			String cbName = list.get(i)[1] + " (" + list.get(i)[3] + ")";
			organismCbMap.put(cbName, list.get(i)[0]);
			if (list.get(i)[0] == Configer.DEFAULT_GENOME) {
				defaultGenome = cbName;
			}
			organisms[i] = cbName;
		}

		return organisms;
	}
	
	/**
	 * Initialization of the labels.
	 */
	protected void initLabels() {
		DefaultComboBoxModel model = new DefaultComboBoxModel(getOrganisms());
		
		cbGenome.setModel(model);
		try {
			cbGenome.setSelectedItem(defaultGenome);
		} catch (Exception e) {
			cbGenome.setSelectedIndex(0);
		}
		
		btnNewGenome.setText("New Genome");
		
		lGenome.setText("Genome");
		lGenome.setFont(Configer.FONT_MANDATORY_LABEL);
		lGenome.setForeground(Configer.COLOR_MANDATORY_LABEL);
		
		lBsPred.setText("Bindingsite prediction");
		cbBsPred.setSelected(true);
		
		btnOK.setText("Submit");
		btnClear.setText("Clear");
	}
	
	
	/**
	 * Initialization of the listener
	 **/
	protected void initListener() {
		genomeDialog = new NewGenomeDialog(null);
		genomeDialog.pack();

		btnNewGenome.addActionListener(new ActionListener() {

			@Override
			public void actionPerformed(ActionEvent e) {
				btnNewGenomePerformed(e);
			}
		});
	}
	
	protected void btnNewGenomePerformed(ActionEvent ev) {
		genomeDialog.setLocationRelativeTo(this);
		genomeDialog.setVisible(true);

		String shortname = genomeDialog.getShortname();
		String longname = genomeDialog.getLongname();
		String version = genomeDialog.getVersion();

		if (shortname != null && version != null) {
			HashMap<String, String> values = new HashMap<String, String>();
			values.put("shortname", shortname);
			values.put("longname", longname);
			values.put("version", version);
			values.put("user_id",
					String.valueOf(UserInformation.getInstance().getUserid()));
		
			String errmsg = ServerCommunicator.addGenome(values);
			if (errmsg == null){
				Configer.getInstance().informGenomeUpdateListener();
			} else {
				JOptionPane.showMessageDialog(Configer.getInstance()
						.getMasterContainer(), Messages.GENOME_EXISTS(shortname, version)[1],
						Messages.GENOME_EXISTS(shortname, version)[0],
						JOptionPane.ERROR_MESSAGE);
			}
		}
	}


	@Override
	public void updateGenomes() {
		DefaultComboBoxModel model = new DefaultComboBoxModel(getOrganisms());
		cbGenome.setModel(model);
	}
}
