# Supplementary material for: D-Light on promoters: a client-server system for the analysis and visualization of cis-regulatory elements
Source: BMC Bioinformatics. 2013 Apr 24;14:140. doi: 10.1186/1471-2105-14-140 (PMC3685601; doi:10.1186/1471-2105-14-140)
Supplement: Additional file 4 — Source code package. Source code of server and client. [file 1471-2105-14-140-S4.zip › dloprom-1.1-src/client_and_rmi/src/at/fh_hagenberg/dlight/gui/panels/ChangeUserData.java]

//	Copyright (C) 2010-2012 D-Light Team, University of Salzburg /
//  Upper Austria University of Applied Science
//  
//  This program is free software: you can redistribute it and/or modify
//  it under the terms of the GNU General Public License as published by
//  the Free Software Foundation, either version 3 of the License, or
//  (at your option) any later version.
//
//  This program is distributed in the hope that it will be useful,
//  but WITHOUT ANY WARRANTY; without even the implied warranty of
//  MERCHANTABILITY or FITNESS FOR A PARTICULAR PURPOSE.  See the
//  GNU General Public License for more details.
//
//  You should have received a copy of the GNU General Public License
//  along with this program.  If not, see <http://www.gnu.org/licenses/>.
package at.fh_hagenberg.dlight.gui.panels;

import java.awt.Color;
import java.awt.Font;
import java.awt.GridLayout;
import java.awt.event.ActionEvent;

import javax.swing.JLabel;
import javax.swing.JOptionPane;
import javax.swing.JPanel;
import javax.swing.JPasswordField;
import javax.swing.SwingConstants;

import at.fh_hagenberg.dlight.config.Configer;
import at.fh_hagenberg.dlight.config.Messages;
import at.fh_hagenberg.dlight.config.PasswordHandler;

import at.fh_hagenberg.dlight.data.ServerCommunicator;
import at.fh_hagenberg.dlight.gui.interfaces.LoginCallerI;

public class ChangeUserData extends UserRegister {
	private static final long serialVersionUID = 8366755931730203729L;
	JLabel lOldPassword;
	JPasswordField pfOldPassword;
	JPanel pOldPassword;

	public ChangeUserData(LoginCallerI caller) {
		super(caller);
	}

	@Override
	protected void initLabels() {
		lOldPassword = new JLabel();

		lUsername.setText("Username");
		lOldPassword.setText("Current Password ");
		lPassword1.setText("New Password");
		lPassword2.setText("Repeat New Password ");

		lHeadline.setText("Change Password");
		lHeadline.setHorizontalAlignment(SwingConstants.CENTER);
		lHeadline.setFont(new Font("Dialog", Font.BOLD, 20));

		// buttons
		btnRegister.setText("Submit");
		btnCancel.setText("Cancel");
	}

	protected void initLayout() {
		pfOldPassword = new JPasswordField();
		pOldPassword = new JPanel();

		pUsername.setLayout(new GridLayout(1, 2));
		pOldPassword.setLayout(new GridLayout(1, 2));
		pPassword1.setLayout(new GridLayout(1, 2));
		pPassword2.setLayout(new GridLayout(1, 2));

		pUsername.add(lUsername);
		pUsername.add(tfUsername);
		pOldPassword.add(lOldPassword);
		pOldPassword.add(pfOldPassword);
		pPassword1.add(lPassword1);
		pPassword1.add(pfPassword1);
		pPassword2.add(lPassword2);
		pPassword2.add(pfPassword2);

		GridLayout gl = new GridLayout(9, 1);
		this.setLayout(gl);

		this.add(lHeadline);
		this.add(pUsername);
		this.add(pOldPassword);
		this.add(pPassword1);
		this.add(pPassword2);

		JPanel pBtns = new JPanel(new GridLayout(1, 2));
		pBtns.add(btnRegister);
		pBtns.add(btnCancel);

		this.add(pBtns);
	}

	protected boolean fieldsAreFilled() {
		tfUsername.setBackground(Color.white);
		pfPassword1.setBackground(Color.white);
		pfPassword2.setBackground(Color.white);
		tfEmail.setBackground(Color.white);

		String username = tfUsername.getText();
		username = username.replaceAll("\\s", "");

		if (username.equals("")) {
			tfUsername.setBackground(Color.red);
		}

		if (pfPassword1.getPassword().equals("")) {
			pfPassword1.setBackground(Color.red);
		}

		return ((username.equals("") || pfPassword1.getPassword().equals("") || pfPassword2
				.getPassword().equals("")));
	}

	protected void btnRegisterPerformed(ActionEvent evt) {

		// each of the fields has to be filled
		if (!fieldsAreFilled()) {
			// Username is not allowed to be "public"
			if (tfUsername.getText().toLowerCase().equals("public")) {
				JOptionPane.showMessageDialog(this,
						"Please use another username!", "Invalid Username",
						JOptionPane.ERROR_MESSAGE);
			} else {
				// Passwords has to be equal

				if (!checkPW()) {
					return;
				}

				if (passwordsAreEqual()) {

					changePW();

					this.setVisible(false);
					callLogin(tfUsername.getText());

				} else {

					JOptionPane.showMessageDialog(this,
							"Passwords aren't equal!", "Invalid Password",
							JOptionPane.ERROR_MESSAGE);
					pfPassword1.setText("");
					pfPassword2.setText("");
				}
			}

		} else {
			JOptionPane.showMessageDialog(this,
					"Please insert missing information!",
					"Missing Information", JOptionPane.ERROR_MESSAGE);
		}
	}

	private boolean checkPW() {
		try {
			
			if (new PasswordHandler().checkPassword(tfUsername.getText(),
					pfOldPassword.getPassword()) > -1) {
				return true;
			} else {
				JOptionPane.showMessageDialog(this,
						"Wrong username or password!", "Wrong Information",
						JOptionPane.ERROR_MESSAGE);
				return false;
			}
		} catch (Exception e) {
			JOptionPane.showMessageDialog(Configer.getInstance()
					.getMasterContainer(), Messages.UNHANDLED_ERROR(e
					.getMessage())[1],
					Messages.UNHANDLED_ERROR(e.getMessage())[0],
					JOptionPane.ERROR_MESSAGE);
			e.printStackTrace();

		}
		return false;
	}

	private void changePW() {
		try {
			ServerCommunicator.changePassword(tfUsername.getText(),
					pfOldPassword.getPassword(), pfPassword1.getPassword());
		} catch (Exception e) {
			JOptionPane.showMessageDialog(Configer.getInstance()
					.getMasterContainer(), Messages.UNHANDLED_ERROR(e
					.getMessage())[1],
					Messages.UNHANDLED_ERROR(e.getMessage())[0],
					JOptionPane.ERROR_MESSAGE);
			e.printStackTrace();
		}
	}
}
