# Supplementary material for: D-Light on promoters: a client-server system for the analysis and visualization of cis-regulatory elements
Source: BMC Bioinformatics. 2013 Apr 24;14:140. doi: 10.1186/1471-2105-14-140 (PMC3685601; doi:10.1186/1471-2105-14-140)
Supplement: Additional file 4 — Source code package. Source code of server and client. [file 1471-2105-14-140-S4.zip › dloprom-1.1-src/client_and_rmi/src/at/fh_hagenberg/dlight/gui/panels/UserRegister.java]

//	Copyright (C) 2010-2011  D-Light Team, University of Salzburg /
//  Upper Austria University of Applied Science
//  
//  This program is free software: you can redistribute it and/or modify
//  it under the terms of the GNU General Public License as published by
//  the Free Software Foundation, either version 3 of the License, or
//  (at your option) any later version.
//
//  This program is distributed in the hope that it will be useful,
//  but WITHOUT ANY WARRANTY; without even the implied warranty of
//  MERCHANTABILITY or FITNESS FOR A PARTICULAR PURPOSE.  See the
//  GNU General Public License for more details.
//
//  You should have received a copy of the GNU General Public License
//  along with this program.  If not, see <http://www.gnu.org/licenses/>.
package at.fh_hagenberg.dlight.gui.panels;

import java.awt.Color;
import java.awt.Font;
import java.awt.GridLayout;
import java.awt.event.ActionEvent;
import java.awt.event.ActionListener;
import java.rmi.registry.LocateRegistry;
import java.rmi.registry.Registry;

import javax.swing.JButton;
import javax.swing.JLabel;
import javax.swing.JOptionPane;
import javax.swing.JPanel;
import javax.swing.JPasswordField;
import javax.swing.JTextField;
import javax.swing.SwingConstants;

import at.fh_hagenberg.dlight.config.Configer;
import at.fh_hagenberg.dlight.data.ServerCommunicator;
import at.fh_hagenberg.dlight.gui.interfaces.LoginCallerI;
import at.fh_hagenberg.dlight.rmi.common.DlightRmi;

/**
 * JPanel for user registration.
 */
public class UserRegister extends JPanel {

	// variables
	// ------------------------------------------------------------------------

	private static final long serialVersionUID = 1L;

	// labels
	protected JLabel lUsername = new JLabel();
	protected JLabel lPassword1 = new JLabel();
	protected JLabel lPassword2 = new JLabel();
	protected JLabel lHeadline = new JLabel();

	// textfields
	protected JTextField tfUsername = new JTextField();
	protected JTextField tfEmail = new JTextField();

	// passwordfields
	protected JPasswordField pfPassword1 = new JPasswordField();
	protected JPasswordField pfPassword2 = new JPasswordField();

	// buttons
	protected JButton btnRegister = new JButton();
	protected JButton btnCancel = new JButton();

	// panels
	protected JPanel pUsername = new JPanel();
	protected JPanel pPassword1 = new JPanel();
	protected JPanel pPassword2 = new JPanel();
	protected JPanel pEmail = new JPanel();

	LoginCallerI caller;

	// Constructor
	// ------------------------------------------------------------------------

	public UserRegister(LoginCallerI caller) {
		this.caller = caller;
		initLabels();
		initLayout();
		initListener();
		this.setVisible(true);
	}

	/**
	 * Initializes the labels of the frame.
	 */
	protected  void initLabels() {
		// labels
		lUsername.setText("Username");
		lPassword1.setText("Password");
		lPassword2.setText("Repeat Password " );

		lHeadline.setText("Add New User");
		lHeadline.setHorizontalAlignment(SwingConstants.CENTER);
		lHeadline.setFont(new Font("Dialog", Font.BOLD, 20));

		// buttons
		btnRegister.setText("Submit");
		btnCancel.setText("Cancel");
	}

	/**
	 * Initializes the Layout of the frame.
	 */
	protected void initLayout() {
		pUsername.setLayout(new GridLayout(1, 2));
		pPassword1.setLayout(new GridLayout(1, 2));
		pPassword2.setLayout(new GridLayout(1, 2));
		pEmail.setLayout(new GridLayout(1, 2));

		pUsername.add(lUsername);
		pUsername.add(tfUsername);
		pPassword1.add(lPassword1);
		pPassword1.add(pfPassword1);
		pPassword2.add(lPassword2);
		pPassword2.add(pfPassword2);
		pEmail.add(new JLabel("E-Mail (optional)"));
		pEmail.add(tfEmail);

		GridLayout gl = new GridLayout(9, 1);
		this.setLayout(gl);

		this.add(lHeadline);
		this.add(pUsername);
		this.add(pPassword1);
		this.add(pPassword2);
		this.add(new JLabel());
		this.add(pEmail);

		JPanel pBtns = new JPanel(new GridLayout(1, 2));
		pBtns.add(btnRegister);
		pBtns.add(btnCancel);

		this.add(pBtns);
	}

	/**
	 * Initialization of the listener
	 **/
	private void initListener() {
		btnRegister.addActionListener(new java.awt.event.ActionListener() {
			public void actionPerformed(java.awt.event.ActionEvent evt) {
				caller.waitStart();
				btnRegisterPerformed(evt);
				caller.waitEnds();
			}
		});

		btnCancel.addActionListener(new ActionListener() {

			@Override
			public void actionPerformed(ActionEvent e) {
				callLogin("");
			}
		});
	}

	protected void btnRegisterPerformed(ActionEvent evt) {

		tfUsername.getText();

		// each of the fields has to be filled
		if (!fieldsAreFilled()) {
			// Username is not allowed to be "public"
			if (tfUsername.getText().toLowerCase().equals("public")) {
				JOptionPane.showMessageDialog(this,
						"Please use another username!", "Invalid Username",
						JOptionPane.ERROR_MESSAGE);
			} else {
				// Passwords has to be equal
				if (passwordsAreEqual()) {
					if (!ServerCommunicator.userExists(tfUsername.getText())) {

						storeUserInformation();

						tfUsername.setText("");
						pfPassword1.setText("");
						pfPassword2.setText("");

						this.setVisible(false);
						callLogin(tfUsername.getText());

					} else {
						JOptionPane.showMessageDialog(this,
								"Username is already in use!",
								"Invalid Username", JOptionPane.ERROR_MESSAGE);

						tfUsername.setText("");
						pfPassword1.setText("");
						pfPassword2.setText("");
					}

				} else {

					JOptionPane.showMessageDialog(this,
							"Passwords aren't equal!", "Invalid Password",
							JOptionPane.ERROR_MESSAGE);
					pfPassword1.setText("");
					pfPassword2.setText("");
				}
			}

		} else {
			JOptionPane.showMessageDialog(this,
					"Please insert missing information!",
					"Missing Information", JOptionPane.ERROR_MESSAGE);
		}
	}

	/**
	 * Stores the user information into the database and into the singleton.
	 */
	private void storeUserInformation() {
		try {
			Registry registry = (Registry) LocateRegistry.getRegistry(Configer
					.getInstance().getIp(), new Integer(Configer.getInstance()
					.getPort()).intValue());
			DlightRmi rmiCaller = (DlightRmi) ((java.rmi.registry.Registry) registry)
					.lookup("dlightRMI");

			rmiCaller.addUser(tfUsername.getText(), pfPassword1.getPassword(),
					tfEmail.getText());
		} catch (Exception e) {
			System.out.println(e);
		}
	}

	protected void callLogin(String username) {
		caller.afterRegistration(username);
	}

	/**
	 * Compares the password field with the repetition field.
	 * 
	 * @return true if the two password fields contain the equal string.
	 */
	protected boolean passwordsAreEqual() {
		char[] p1 = pfPassword1.getPassword();
		char[] p2 = pfPassword2.getPassword();

		boolean equal = true;

		if (p1.length == p2.length) {
			for (int i = 0; i < p1.length; ++i) {
				if (p1[i] != p2[i]) {
					equal = false;
				}
			}
		} else {
			equal = false;
		}

		return equal;
	}

	/**
	 * Whether all fields are filled or not.
	 * 
	 * @return
	 */
	protected boolean fieldsAreFilled() {
		tfUsername.setBackground(Color.white);
		pfPassword1.setBackground(Color.white);
		pfPassword2.setBackground(Color.white);
		tfEmail.setBackground(Color.white);
		
		String username = tfUsername.getText();
		username = username.replaceAll("\\s", "");
		
		if (username.equals("")){
			tfUsername.setBackground(Color.red);
		}
		
		if (pfPassword1.getPassword().equals("")){
			pfPassword1.setBackground(Color.red);
		}
		
//		if (tfEmail.getText().equals("")){
//			tfEmail.setBackground(Color.red);
//		}
		
		return ((username.equals("")
				|| pfPassword1.getPassword().equals("") || pfPassword2
				.getPassword().equals("")));
	}
}
