# Supplementary material for: D-Light on promoters: a client-server system for the analysis and visualization of cis-regulatory elements
Source: BMC Bioinformatics. 2013 Apr 24;14:140. doi: 10.1186/1471-2105-14-140 (PMC3685601; doi:10.1186/1471-2105-14-140)
Supplement: Additional file 4 — Source code package. Source code of server and client. [file 1471-2105-14-140-S4.zip › dloprom-1.1-src/client_and_rmi/src/at/fh_hagenberg/dlight/gui/panels/ViewScan.java]

//	Copyright (C) 2010  D-Light Team, University of Salzburg /
//  Upper Austria University of Applied Science
//  
//  This program is free software: you can redistribute it and/or modify
//  it under the terms of the GNU General Public License as published by
//  the Free Software Foundation, either version 3 of the License, or
//  (at your option) any later version.
//
//  This program is distributed in the hope that it will be useful,
//  but WITHOUT ANY WARRANTY; without even the implied warranty of
//  MERCHANTABILITY or FITNESS FOR A PARTICULAR PURPOSE.  See the
//  GNU General Public License for more details.
//
//  You should have received a copy of the GNU General Public License
//  along with this program.  If not, see <http://www.gnu.org/licenses/>.
package at.fh_hagenberg.dlight.gui.panels;

import java.awt.BorderLayout;
import java.awt.Font;
import java.awt.GridLayout;
import java.awt.event.ActionEvent;
import java.awt.event.ActionListener;
import java.io.BufferedOutputStream;
import java.io.File;
import java.io.FileNotFoundException;
import java.io.FileOutputStream;
import java.io.IOException;
import java.net.URL;
import java.rmi.NotBoundException;
import java.rmi.RemoteException;
import java.rmi.registry.LocateRegistry;
import java.rmi.registry.Registry;
import java.util.ArrayList;
import java.util.Collections;

import javax.swing.BorderFactory;
import javax.swing.DefaultListModel;
import javax.swing.Icon;
import javax.swing.ImageIcon;
import javax.swing.JButton;
import javax.swing.JFileChooser;
import javax.swing.JLabel;
import javax.swing.JList;
import javax.swing.JOptionPane;
import javax.swing.JPanel;
import javax.swing.JScrollPane;
import javax.swing.JTextField;
import javax.swing.ListSelectionModel;
import javax.swing.SwingConstants;
import javax.swing.border.TitledBorder;
import javax.swing.event.ListSelectionEvent;
import javax.swing.event.ListSelectionListener;
import javax.swing.filechooser.FileFilter;

import at.fh_hagenberg.dlight.config.Configer;
import at.fh_hagenberg.dlight.gui.UserInformation;
import at.fh_hagenberg.dlight.gui.elements.FileExtensionFilter;
import at.fh_hagenberg.dlight.gui.interfaces.CallBack;
import at.fh_hagenberg.dlight.gui.interfaces.HistoryPanelI;
import at.fh_hagenberg.dlight.gui.interfaces.MenuCallerI;
import at.fh_hagenberg.dlight.gui.interfaces.ThreadOwner;
import at.fh_hagenberg.dlight.rmi.common.DlightRmi;
import at.fh_hagenberg.dlight.threads.ResultFileThread;
import at.fh_hagenberg.dlight.threads.StartViewerThread;

/**
 * The gui "Scan View".
 */
public class ViewScan extends JPanel implements ThreadOwner {
	/**
	 * The serial number for view scan.
	 */
	private static final long serialVersionUID = -3337332349739348149L;

	// variables
	// -----------------------------------------------------------------------
	// panels
	private JPanel panel = new JPanel();
	private JPanel pLeft = new JPanel();
	private JPanel pRight = new JPanel();
	private JPanel pSelectFile1 = new JPanel();
	private JPanel pSelectFile2 = new JPanel();
	private JPanel pSelect = new JPanel();

	// labels
	private JLabel lSelected1 = new JLabel();
	private JLabel lSelected2 = new JLabel();
	private JLabel lHeadline = new JLabel();

	// textfields
	private JTextField tfSelected1 = new JTextField();
	private JTextField tfSelected2 = new JTextField();

	// buttons
	private JButton btnSelectFile1 = new JButton();
	private JButton btnSelectFile2 = new JButton();
	private JButton btnSend = new JButton();
	private JButton btnRefresh = new JButton();
	private JButton btnDelete = new JButton();
	private JButton btnDownload = new JButton();

	// lists
	private DefaultListModel listModel = new DefaultListModel();
	private JList lstResults = new JList(listModel);

	// titled borders
	private TitledBorder left = BorderFactory.createTitledBorder("Results");
	private TitledBorder right = BorderFactory
			.createTitledBorder("Select File");

	// other
	private MenuCallerI caller;
	private ArrayList<Thread> myThreadProc = new ArrayList<Thread>();
	private String fileWaitingFor;

	// Initialisation
	// -----------------------------------------------------------------------
	/**
	 * The init-method.
	 */
	public ViewScan(MenuCallerI caller) {
		this.caller = caller;

		initLabels();
		initList();
		initListener();
		initLayout();

		this.setLayout(new GridLayout(1, 1));
		// this.setSize(GuiConfig.viewDim);
		this.add(panel);
		this.setVisible(true);
	}

	/**
	 * Initializes the labels.
	 */
	private void initLabels() {
		lSelected1.setText("Result File 1");
		lSelected1.setFont(Configer.FONT_MANDATORY_LABEL);
		lSelected1.setForeground(Configer.COLOR_MANDATORY_LABEL);
		lSelected2.setText("Result File 2");
		lHeadline.setText("Select AScan Result for Viewing");
		lHeadline.setHorizontalAlignment(SwingConstants.CENTER);
		lHeadline.setFont(new Font("Dialog", Font.BOLD, 20));

		btnSend.setText("Send to Viewer");
		tfSelected1.setColumns(15);
		tfSelected2.setColumns(15);

		btnDelete.setText("Delete File");
		btnRefresh.setText("Refresh");
		btnDownload.setText("Download");

		lstResults.setFixedCellWidth(150);

		URL urlFile1 = Menu.class.getResource("PfeilBlau.gif");
		Icon iconFile1 = new ImageIcon(urlFile1);
		btnSelectFile1.setIcon(iconFile1);

		URL urlFile2 = Menu.class.getResource("PfeilBlau.gif");
		Icon iconFile2 = new ImageIcon(urlFile2);
		btnSelectFile2.setIcon(iconFile2);
	}

	/**
	 * Initializes the list.
	 */
	private void initList() {
		lstResults.setSelectionMode(ListSelectionModel.SINGLE_SELECTION);
		lstResults.setLayoutOrientation(JList.VERTICAL);

		lstResults.setVisibleRowCount(7);

		ArrayList<String> files = null;

		Registry registry;
		try {
			registry = (Registry) LocateRegistry.getRegistry(Configer
					.getInstance().getIp(), new Integer(Configer.getInstance()
					.getPort()).intValue());
			DlightRmi callerRMI = (DlightRmi) ((java.rmi.registry.Registry) registry)
					.lookup("dlightRMI");

			files = callerRMI.getUserResultEntries(UserInformation
					.getInstance().getUsername());

		} catch (NumberFormatException e) {
			// TODO Auto-generated catch block
			e.printStackTrace();
		} catch (RemoteException e) {
			// TODO Auto-generated catch block
			e.printStackTrace();
		} catch (NotBoundException e) {
			// TODO Auto-generated catch block
			e.printStackTrace();
		}

		fillList(files);
	}

	/**
	 * Initializes the listeners.
	 */
	private void initListener() {
		btnSelectFile1.addActionListener(new java.awt.event.ActionListener() {
			public void actionPerformed(final java.awt.event.ActionEvent evt) {
				caller.waitStart();
				btnSelectFilePerformed1(evt);
				caller.waitEnds();
			}
		});

		btnSelectFile2.addActionListener(new java.awt.event.ActionListener() {
			public void actionPerformed(final java.awt.event.ActionEvent evt) {
				caller.waitStart();
				btnSelectFilePerformed2(evt);
				caller.waitEnds();
			}
		});

		btnSend.addActionListener(new java.awt.event.ActionListener() {
			public void actionPerformed(final java.awt.event.ActionEvent evt) {
				caller.waitStart();
				btnSendPerformed(evt);
				caller.waitEnds();
			}
		});

		btnDelete.addActionListener(new ActionListener() {

			@Override
			public void actionPerformed(ActionEvent e) {
				caller.waitStart();
				if (!lstResults.isSelectionEmpty()) {
					String selected = lstResults.getSelectedValue().toString();
					deleteResultFile(selected);
				}
				caller.waitEnds();
			}
		});

		btnRefresh.addActionListener(new ActionListener() {

			@Override
			public void actionPerformed(ActionEvent e) {
				caller.waitStart();
				refreshList();
				caller.waitEnds();
			}
		});

		btnDownload.addActionListener(new ActionListener() {

			@Override
			public void actionPerformed(ActionEvent e) {
				caller.waitStart();
				String selected = lstResults.getSelectedValue().toString();
				downloadFile(selected);
				caller.waitEnds();
			}
		});

		lstResults.addListSelectionListener(new ListSelectionListener() {

			@Override
			public void valueChanged(ListSelectionEvent e) {
				caller.waitStart();
				if (lstResults.getSelectedIndex() > -1) {
					btnSelectFile1.setEnabled(true);
					btnSelectFile2.setEnabled(true);
					btnDelete.setEnabled(true);
					btnDownload.setEnabled(true);
				} else {
					btnSelectFile1.setEnabled(false);
					btnSelectFile2.setEnabled(false);
					btnDelete.setEnabled(false);
					btnDownload.setEnabled(false);
				}
				caller.waitEnds();

			}
		});
	}

	/**
	 * Initializes the layout of the gui.
	 * 
	 * @param gb
	 *            The gridbag.
	 */
	private void initLayout() {
		pSelectFile1.setLayout(new BorderLayout());
		pSelectFile1.add(btnSelectFile1, BorderLayout.WEST);
		pSelectFile1.add(tfSelected1, BorderLayout.CENTER);
		pSelectFile1.add(lSelected1, BorderLayout.NORTH);

		pSelectFile2.setLayout(new BorderLayout());
		pSelectFile2.add(btnSelectFile2, BorderLayout.WEST);
		pSelectFile2.add(tfSelected2, BorderLayout.CENTER);
		pSelectFile2.add(lSelected2, BorderLayout.NORTH);

		pSelect.setLayout(new GridLayout(2, 1, 0, 5));
		pSelect.add(pSelectFile1);
		pSelect.add(pSelectFile2);

		pRight.setLayout(new BorderLayout());

		JPanel pFiles4Viewer = new JPanel(new BorderLayout());
		pFiles4Viewer.add(pSelect, BorderLayout.NORTH);
		pFiles4Viewer.add(btnSend, BorderLayout.SOUTH);
		pFiles4Viewer.setBorder(right);

		pRight.add(pFiles4Viewer, BorderLayout.NORTH);
		pRight.add(new JLabel(""), BorderLayout.CENTER);

		JPanel pDeleteRefreshOutsider = new JPanel(new BorderLayout());
		JPanel pDeleteRefreshInsider = new JPanel(new GridLayout(2, 2));

		pDeleteRefreshInsider.add(btnDelete);
		pDeleteRefreshInsider.add(btnRefresh);
		pDeleteRefreshInsider.add(btnDownload);

		pDeleteRefreshOutsider.add(pDeleteRefreshInsider, BorderLayout.NORTH);

		pRight.add(pDeleteRefreshOutsider, BorderLayout.SOUTH);

		pLeft.setLayout(new BorderLayout());
		JScrollPane scrollResult = new JScrollPane(lstResults);
		pLeft.add(scrollResult, BorderLayout.CENTER);
		pLeft.setBorder(left);

		panel.setLayout(new BorderLayout());
		panel.add(lHeadline, BorderLayout.NORTH);
		panel.add(pLeft, BorderLayout.CENTER);
		panel.add(pRight, BorderLayout.EAST);

		btnSelectFile1.setEnabled(false);
		btnSelectFile2.setEnabled(false);
		btnDelete.setEnabled(false);
		btnDownload.setEnabled(false);
	}

	// action-handling
	// ----------------------------------------------------------------------
	/**
	 * Writes the selected file to the textfield.
	 */
	private void btnSelectFilePerformed1(final java.awt.event.ActionEvent evt) {
		if (!lstResults.isSelectionEmpty()) {
			String selected = lstResults.getSelectedValue().toString();
			tfSelected1.setText(selected);
		}
	}

	/**
	 * Writes the selected file to the textfield.
	 */
	private void btnSelectFilePerformed2(final java.awt.event.ActionEvent evt) {
		if (!lstResults.isSelectionEmpty()) {
			String selected = lstResults.getSelectedValue().toString();
			tfSelected2.setText(selected);
		}
	}

	/**
	 * Sends the filename to the server.
	 */
	private void btnSendPerformed(final java.awt.event.ActionEvent evt) {
		String selected1 = tfSelected1.getText();
		String selected2 = tfSelected2.getText();

		if (selected1.equals("") && selected2.equals("")) {
			JOptionPane.showMessageDialog(this,
					"Please select at least one file!", "No file selected",
					JOptionPane.ERROR_MESSAGE);
		} else {
			
			StartViewerThread startThr = new StartViewerThread(new CallBack() {
				
				@Override
				public void call() {
					caller.unlock();
					Configer.getInstance().getMenuCaller().waitEnds();
					
					btnDelete.setEnabled(true);
					btnDownload.setEnabled(true);
					btnRefresh.setEnabled(true);
					btnSelectFile1.setEnabled(true);
					btnSelectFile2.setEnabled(true);
					btnSend.setEnabled(true);	
				}
			}, selected1, selected2, caller);

			caller.lock(true, true);
			btnDelete.setEnabled(false);
			btnDownload.setEnabled(false);
			btnRefresh.setEnabled(false);
			btnSelectFile1.setEnabled(false);
			btnSelectFile2.setEnabled(false);
			btnSend.setEnabled(false);
			Configer.getInstance().getMenuCaller().waitStart();
			
			startThr.start();
		}

	}

	/**
	 * Fills the list.
	 */
	private void fillList(ArrayList<String> files) {
		Collections.sort(files);

		if (files != null) {
			for (int i = 0; i < files.size(); ++i) {
				if (!listModel.contains(files.get(i))) {
					listModel.addElement(files.get(i));
				}
			}
		}
		lstResults.validate();
		lstResults.repaint();
	}

	public void replaceResultList(ArrayList<String> files) {
		fillList(files);
		if (fileWaitingFor != null) {
			if (listModel.contains(fileWaitingFor)) {
				int index = listModel.indexOf(fileWaitingFor);
				lstResults.setSelectedIndex(index);
				HistoryPanelI histPanel = caller.getHistoryPanel();
				index = histPanel.getIndexOfView(this);
				histPanel.setHistoryText(index, "results (incl. "
						+ fileWaitingFor + ")");
				fileWaitingFor = null;
			}
		}
	}

	/**
	 * Refreshes the result list all 5 sec, as long as there are running scan
	 * processes in the user directory.
	 */
	public void refreshList() {
		if (myThreadProc.size() < 1) {
			ResultFileThread fileThread = new ResultFileThread(UserInformation
					.getInstance().getUsername(), this);
			fileThread.start();
		}
	}

	/**
	 * Regreshes the result list all 5 sec, as long as there are running scan
	 * processes in the user directory. If the result list contains the name of
	 * the given file, the entry in history will be changed.
	 */
	public void refreshList(String filename) {
		this.fileWaitingFor = filename + Configer.RSCAN;
		ResultFileThread fileThread = new ResultFileThread(UserInformation
				.getInstance().getUsername(), this, filename);
		fileThread.start();
	}

	@Override
	public void addThread(Thread thread) {
		if (!myThreadProc.contains(thread))
			myThreadProc.add(thread);
	}

	@Override
	public void removeThread(Thread thread) {
		if (myThreadProc.contains(thread))
			myThreadProc.remove(thread);
	}

	public boolean deleteResultFile(String selected) {
		return deleteResultFile(selected,
				"Do you really want to delete selected file (" + selected
						+ ")?");
	}

	public boolean deleteResultFile(String selected, String warning) {
		int option = JOptionPane.showConfirmDialog(this, warning,
				"Delete File", JOptionPane.YES_NO_OPTION,
				JOptionPane.WARNING_MESSAGE);

		if (option == JOptionPane.NO_OPTION) {
			return false;
		}

		if (option == JOptionPane.YES_OPTION) {
			boolean deletionSucc = false;

			// 1st delete in list
			listModel.removeElement(selected);

			// delete on server
			try {
				Registry registry = (Registry) LocateRegistry.getRegistry(
						Configer.getInstance().getIp(), new Integer(Configer
								.getInstance().getPort()).intValue());

				DlightRmi caller = (DlightRmi) ((java.rmi.registry.Registry) registry)
						.lookup("dlightRMI");

				deletionSucc = caller.deleteResultFile(UserInformation
						.getInstance().getUsername(), selected);
				if (!deletionSucc) {
					JOptionPane.showMessageDialog(this, "Can not delete file!",
							"Deletion Error", JOptionPane.ERROR_MESSAGE);

					refreshList();
				}

			} catch (Exception e) {
				System.out.println(e);
			}
			if (deletionSucc) {
				ArrayList<JPanel> views = caller.getHistoryPanel()
						.getAllViews();

				ArrayList<JPanel> toDelete = new ArrayList<JPanel>();

				selected += "@" + UserInformation.getInstance().getUsername();
				for (JPanel view : views) {
					// remove view shown the file

					if (view instanceof DlightTwoViewer) {
						if (((DlightTwoViewer) view).getFirstFile().equals(
								selected)) {

							toDelete.add(view);

						} else if (((DlightTwoViewer) view).getSecondFile() != null) {
							if (((DlightTwoViewer) view).getSecondFile()
									.equals(selected)) {
								toDelete.add(view);
							}
						}
					} else if (view instanceof ViewScan) {
						// remove in other result lists
						((ViewScan) view).refreshList();
					}
				}
				System.out.println(toDelete);
				while (toDelete.size() > 0) {
					JPanel currPanel = toDelete.get(0);
					toDelete.remove(currPanel);
					int index = caller.getHistoryPanel().getIndexOfView(
							currPanel);
					caller.getHistoryPanel().deleteEntry(index);
				}
			} else {
				return false;
			}
		}
		return true;
	}

	/**
	 * Downloads a resultfile via RMI-Service
	 * 
	 * @param selected
	 */
	private void downloadFile(String selected) {
		JFileChooser fc = new JFileChooser();
		FileFilter filterAscan = new FileExtensionFilter(Configer.RSCAN
				.replace(".", ""), new String[] { Configer.RSCAN });
		fc.setFileFilter(filterAscan);
		fc.setSelectedFile(new File(fc.getCurrentDirectory().getAbsolutePath()
				+ File.separator + selected));

		int status = fc.showSaveDialog(this);
		if (status == JFileChooser.APPROVE_OPTION) {
			Registry registry;
			try {
				registry = (Registry) LocateRegistry.getRegistry(Configer
						.getInstance().getIp(), new Integer(Configer
						.getInstance().getPort()).intValue());
				DlightRmi caller = (DlightRmi) ((java.rmi.registry.Registry) registry)
						.lookup("dlightRMI");
				byte[] filedata = caller.downloadFile(UserInformation
						.getInstance().getUsername(), selected);

				File file = fc.getSelectedFile();

				BufferedOutputStream output = new BufferedOutputStream(
						new FileOutputStream(file));
				output.write(filedata, 0, filedata.length);
				output.flush();
				output.close();

			} catch (NumberFormatException e) {
				e.printStackTrace();
			} catch (RemoteException e) {
				e.printStackTrace();
			} catch (NotBoundException e) {
				e.printStackTrace();
			} catch (FileNotFoundException e) {
				e.printStackTrace();
			} catch (IOException e) {
				e.printStackTrace();
			}
		}
	}

}
