# Supplementary material for: D-Light on promoters: a client-server system for the analysis and visualization of cis-regulatory elements
Source: BMC Bioinformatics. 2013 Apr 24;14:140. doi: 10.1186/1471-2105-14-140 (PMC3685601; doi:10.1186/1471-2105-14-140)
Supplement: Additional file 4 — Source code package. Source code of server and client. [file 1471-2105-14-140-S4.zip › dloprom-1.1-src/client_and_rmi/src/at/fh_hagenberg/dlight/gui/panels/PersonalBindingsites.java]

//	Copyright (C) 2010-2012 D-Light Team, University of Salzburg /
//  Upper Austria University of Applied Science
//  
//  This program is free software: you can redistribute it and/or modify
//  it under the terms of the GNU General Public License as published by
//  the Free Software Foundation, either version 3 of the License, or
//  (at your option) any later version.
//
//  This program is distributed in the hope that it will be useful,
//  but WITHOUT ANY WARRANTY; without even the implied warranty of
//  MERCHANTABILITY or FITNESS FOR A PARTICULAR PURPOSE.  See the
//  GNU General Public License for more details.
//
//  You should have received a copy of the GNU General Public License
//  along with this program.  If not, see <http://www.gnu.org/licenses/>.
package at.fh_hagenberg.dlight.gui.panels;

import java.awt.BorderLayout;
import java.util.ArrayList;

import javax.swing.JOptionPane;
import javax.swing.JPanel;

import at.fh_hagenberg.dlight.config.Configer;
import at.fh_hagenberg.dlight.config.Messages;
import at.fh_hagenberg.dlight.data.ServerCommunicator;
import at.fh_hagenberg.dlight.gui.UserInformation;
import at.fh_hagenberg.dlight.gui.elements.AnnotationTable;
import at.fh_hagenberg.dlight.threads.RunAndCallThread;
import at.fh_hagenberg.dlight.threads.UpdateMethodAnnotationsThread;
import at.fh_hagenberg.dlight.threads.UpdateUserDataThread;
import at.fh_hagenberg.dlight.threads.interfaces.CallBack;
import at.fh_hagenberg.dlight.threads.interfaces.GetUserData;

public class PersonalBindingsites extends JPanel {
	private static final long serialVersionUID = 5528005741093486356L;

	private AnnotationTable atable;
	private String header[] = { "ID", "Genome", "Gene ACC",  "Method", "Annotation ACC/Name", 
			"Start", "End", "Orientation", "Score", "P-value", "E-value",
			"Binding sequence", "Note" };
	

	// JPanel detailInfo;

	@SuppressWarnings("serial")
	public PersonalBindingsites() {
		Object[][] bindingsites = new Object[0][0];


		atable = new AnnotationTable(true, bindingsites, header) {
			@Override
			public void selectionChanged(int numberSelectedRows) {
				// TODO Auto-generated method stub
			}

			@Override
			public void callBack(Object[][] selectedValues, Boolean all) {
				// TODO Auto-generated method stub
			}

			@Override
			protected void btnDeletePerf(java.awt.event.ActionEvent e) {
				Configer.getInstance().getMenuCaller().waitStart();

				final Object[][] selectedResults = getSelectedRows();

				int option = JOptionPane.showConfirmDialog(this,
						Messages.DELETE_BINDINGSITE()[1],
						Messages.DELETE_BINDINGSITE()[0],
						JOptionPane.YES_NO_OPTION, JOptionPane.WARNING_MESSAGE);

				if (option == JOptionPane.YES_OPTION) {
					RunAndCallThread thr = new RunAndCallThread(new CallBack() {
						@Override
						public void call() {
							final ArrayList<Object> ids = deleteSelected(selectedResults);
							deleteRows(ids);
						}
					}, new CallBack() {
						@Override
						public void call() {
							stopWait();
							enableBtns(true);
							Configer.getInstance().getMenuCaller().waitEnds();

						}
					});

					Configer.getInstance().getMenuCaller().waitStart();
					enableBtns(false);
					startWait("delete features");

					thr.start();

				}
				Configer.getInstance().getMenuCaller().waitEnds();
			};

			@Override
			protected ArrayList<Object> deleteSelected(
					Object[][] selectedResults) {
				ArrayList<Object> ids = new ArrayList<Object>();
				if (selectedResults == null) {
					return ids;
				}
				if (selectedResults.length > 0) {
					for (int i = 0; i < selectedResults.length; ++i) {
						Integer id = (Integer) selectedResults[i][0];
						ids.add(id);

						// delete on server
						ServerCommunicator.deleteBindingsite(UserInformation
								.getInstance().getUserid(), id);
					}

					UpdateMethodAnnotationsThread thr = new UpdateMethodAnnotationsThread();
					thr.start();
				}
				return ids;
			}

			@Override
			protected void btnRefreshPerf(java.awt.event.ActionEvent e) {
				PersonalData.getInstance().updateBindingsiteTable();
			};
		};

		setLayout(new BorderLayout());
		add(atable, BorderLayout.CENTER);
	}

	public void updateTable() {

		UpdateUserDataThread thr = new UpdateUserDataThread(this, atable,
				header, new GetUserData() {
					@Override
					public Object[][] update() {
						return ServerCommunicator
								.getUserBindingsite(UserInformation
										.getInstance().getUserid());
					}
				});
		atable.startWait();
		thr.start();
	}
	
	public void resetTable() {
		Object[][] bindingsites = new Object[0][0];
		atable.replaceData(bindingsites, header);
	}

}
