# Supplementary material for: D-Light on promoters: a client-server system for the analysis and visualization of cis-regulatory elements
Source: BMC Bioinformatics. 2013 Apr 24;14:140. doi: 10.1186/1471-2105-14-140 (PMC3685601; doi:10.1186/1471-2105-14-140)
Supplement: Additional file 4 — Source code package. Source code of server and client. [file 1471-2105-14-140-S4.zip › dloprom-1.1-src/client_and_rmi/src/at/fh_hagenberg/dlight/gui/panels/PersonalDataOverview.java]

//	Copyright (C) 2010-2012 D-Light Team, University of Salzburg /
//  Upper Austria University of Applied Science
//  
//  This program is free software: you can redistribute it and/or modify
//  it under the terms of the GNU General Public License as published by
//  the Free Software Foundation, either version 3 of the License, or
//  (at your option) any later version.
//
//  This program is distributed in the hope that it will be useful,
//  but WITHOUT ANY WARRANTY; without even the implied warranty of
//  MERCHANTABILITY or FITNESS FOR A PARTICULAR PURPOSE.  See the
//  GNU General Public License for more details.
//
//  You should have received a copy of the GNU General Public License
//  along with this program.  If not, see <http://www.gnu.org/licenses/>.
package at.fh_hagenberg.dlight.gui.panels;

import java.awt.BorderLayout;

import javax.swing.JPanel;
import javax.swing.JTabbedPane;


public class PersonalDataOverview extends JPanel {
	private static final long serialVersionUID = 2457069848011129730L;

	private JTabbedPane tabPane;
	private PersonalAnnotation annotationPanel;
	private PersonalSequences sequencePanel;
	private PersonalBindingsites bindingsitePanel;
	private PersonalXref xrefPanel;
	
	public PersonalDataOverview() {
		setUp();
	}
	
	private void setUp() {
		annotationPanel = new PersonalAnnotation();
		sequencePanel = new PersonalSequences();
		bindingsitePanel = new PersonalBindingsites();
		xrefPanel = new PersonalXref();
		
		tabPane = new JTabbedPane();
		tabPane.add("Annotations", annotationPanel);
		tabPane.add("Sequences", sequencePanel);
		tabPane.add("Features", bindingsitePanel);
		tabPane.add("X-ref", xrefPanel);

		setLayout(new BorderLayout());
		add(tabPane, BorderLayout.CENTER);
	}	
	
	public void updateAnnotationTable() {
		annotationPanel.updateTable();
	}
	
	public void updateSequenceTable() {
		sequencePanel.updateTable();
	}
	
	public void updateBindingsiteTable() {
		bindingsitePanel.updateTable();
	}
	
	public void updateXrefTable() {
		xrefPanel.updateTable();
	}
	
	public void resetAnnotationTable() {
		annotationPanel.resetTable();
	}
	
	public void resetSequenceTable() {
		sequencePanel.resetTable();
	}
	
	public void resetBindingsiteTable() {
		bindingsitePanel.resetTable();
	}
	
	public void resetXrefTable() {
		xrefPanel.resetTable();
	}
	
}
