# Supplementary material for: D-Light on promoters: a client-server system for the analysis and visualization of cis-regulatory elements
Source: BMC Bioinformatics. 2013 Apr 24;14:140. doi: 10.1186/1471-2105-14-140 (PMC3685601; doi:10.1186/1471-2105-14-140)
Supplement: Additional file 4 — Source code package. Source code of server and client. [file 1471-2105-14-140-S4.zip › dloprom-1.1-src/client_and_rmi/src/at/fh_hagenberg/dlight/gui/panels/PersonalData.java]

//	Copyright (C) 2010-2012  D-Light Team, University of Salzburg /
//  Upper Austria University of Applied Science
//  
//  This program is free software: you can redistribute it and/or modify
//  it under the terms of the GNU General Public License as published by
//  the Free Software Foundation, either version 3 of the License, or
//  (at your option) any later version.
//
//  This program is distributed in the hope that it will be useful,
//  but WITHOUT ANY WARRANTY; without even the implied warranty of
//  MERCHANTABILITY or FITNESS FOR A PARTICULAR PURPOSE.  See the
//  GNU General Public License for more details.
//
//  You should have received a copy of the GNU General Public License
//  along with this program.  If not, see <http://www.gnu.org/licenses/>.
package at.fh_hagenberg.dlight.gui.panels;

import java.awt.BorderLayout;

import javax.swing.JPanel;
import javax.swing.JTabbedPane;

/**
 * Parent panel for the upload and organization of personal data (sequences, annotations, and annotations).
 * @author Josef Laimer
 *
 */
public class PersonalData extends JPanel {
	private static final long serialVersionUID = -4793595270328560568L;

	private JTabbedPane tabPane;
	private PersonalDataOverview overviewPanel;
	private SequenceSingleUpload seqUploadPanel;
	private SequenceFileUpload seqFileUploadPanel;
	private MatrixUpload matrixUploadPanel;
	private MatrixFileUpload matrixFileUploadPanel;
	private BindingsiteUpload bsUploadPanel;
	private MethodPanel methodPanel;
	private XrefUpload xrefUploadPanel;

	
	/**
	 * Holds the current instance of the PersonalData panel (singleton pattern)
	 */
	private static final class InstanceHolder {
		static final PersonalData INSTANCE = new PersonalData();
	}

	/**
	 * Returns the current instance of the PersonalData panel.
	 * @return current PersonalData panel.
	 */
	public static PersonalData getInstance() {
		return InstanceHolder.INSTANCE;
	}

	/**
	 * Private constructor (singleton pattern).
	 */
	private PersonalData() {
		super();
		setUp();
	}

	/**
	 * Does the initial setup of the panel.
	 */
	private void setUp() {
		seqUploadPanel = new SequenceSingleUpload();
		seqFileUploadPanel = new SequenceFileUpload();
		matrixUploadPanel = new MatrixUpload();
		matrixFileUploadPanel = new MatrixFileUpload();
		bsUploadPanel = new BindingsiteUpload();
		overviewPanel = new PersonalDataOverview();
		methodPanel = new MethodPanel(null);
		xrefUploadPanel = new XrefUpload();
		
		tabPane = new JTabbedPane();
		tabPane.add("Inventory", overviewPanel);
		tabPane.add("New Matrix", matrixUploadPanel);
		tabPane.add("New Sequence", seqUploadPanel);
		tabPane.add("New Annotation Method", methodPanel);
		tabPane.add("Upload Features", bsUploadPanel);
		tabPane.add("Upload Matrices", matrixFileUploadPanel);
		tabPane.add("Upload Sequences", seqFileUploadPanel);
		tabPane.add("Upload X-ref", xrefUploadPanel);
		
		setLayout(new BorderLayout());
		add(tabPane, BorderLayout.CENTER);
	}
	
	/**
	 * Starts an update of the annotation table (only user defined annotations are shown)
	 */
	public void updateAnnotationTable() {
		overviewPanel.updateAnnotationTable();
	}
	
	/**
	 * Starts an update of the sequence table (only user defined sequences are shown)
	 */
	public void updateSequenceTable() {
		overviewPanel.updateSequenceTable();
	}
	
	/**
	 * Starts an update of the bindingsite table (only user defined bindingsites are shown)
	 */
	public void updateBindingsiteTable() {
		overviewPanel.updateBindingsiteTable();
	}	
	
	/**
	 * Starts an update of the xref table (only user defined x-ref data are shown)
	 */
	public void updateXrefTable() {
		overviewPanel.updateXrefTable();
	}
	
	/**
	 * Resets the private annotation table (inventory tab)
	 */
	public void resetAnnotationTable() {
		overviewPanel.resetAnnotationTable();
	}

	/**
	 * Resets the private sequence table (inventory tab)
	 */
	public void resetSequenceTable() {
		overviewPanel.resetSequenceTable();
	}

	/**
	 * Resets the private bindingsite table (inventory tab)
	 */
	public void resetBindingsiteTable() {
		overviewPanel.resetBindingsiteTable();
	}
	
	public void resetXrefTable () {
		overviewPanel.resetXrefTable();
	}
	
	/**
	 * Resets the bindingsite upload panel. 
	 */
	public void resetBindingsiteUpload () {
		bsUploadPanel.reset();
	}
	
		
	/**
	 * Resets the new method panel.
	 */
	public void resetMethodPanel () {
		methodPanel.reset();
	}
	
	/**
	 * Resets the new sequence panel.
	 */
	public void resetSequenceUpload() {
		seqUploadPanel.reset();
	}
	
	/**
	 * Resets the new matrix panel.
	 */
	public void resetMatrixUpload() {
		matrixUploadPanel.reset();
	}
	
	public void resetSeqFileUpload() {
		seqFileUploadPanel.reset();
	}
	
	public void resetXrefUpload() {
		xrefUploadPanel.reset();
	}
	
	public void resetMatrixFileUpload () {
		matrixFileUploadPanel.reset();
	}
	
	/**
	 * Resets the whole Upload/Inventory panel.
	 */
	public void resetAll () {
		resetAnnotationTable();
		resetSequenceTable();
		resetBindingsiteTable();
		resetXrefTable();
		resetBindingsiteUpload();
		resetMethodPanel();
		resetSequenceUpload();
		resetMatrixUpload();
		resetMatrixFileUpload();
		resetSeqFileUpload();
		resetXrefUpload();
	}
	
	
	/**
	 * Enables or disables the tabs. 
	 * @param enable true to enable the tabs, false to disable the tabs.
	 */
	public void enableTabs (boolean enable){
		
		int numbTabs = tabPane.getTabCount();
		for (int i = 0; i < numbTabs;++i){
			tabPane.setEnabledAt(i, enable);
		}
	}
	

	
}
