# Supplementary material for: D-Light on promoters: a client-server system for the analysis and visualization of cis-regulatory elements
Source: BMC Bioinformatics. 2013 Apr 24;14:140. doi: 10.1186/1471-2105-14-140 (PMC3685601; doi:10.1186/1471-2105-14-140)
Supplement: Additional file 4 — Source code package. Source code of server and client. [file 1471-2105-14-140-S4.zip › dloprom-1.1-src/client_and_rmi/src/at/fh_hagenberg/dlight/gui/panels/MethodPanel.java]

//	Copyright (C) 2010-2012  D-Light Team, University of Salzburg /
//  Upper Austria University of Applied Science
//  
//  This program is free software: you can redistribute it and/or modify
//  it under the terms of the GNU General Public License as published by
//  the Free Software Foundation, either version 3 of the License, or
//  (at your option) any later version.
//
//  This program is distributed in the hope that it will be useful,
//  but WITHOUT ANY WARRANTY; without even the implied warranty of
//  MERCHANTABILITY or FITNESS FOR A PARTICULAR PURPOSE.  See the
//  GNU General Public License for more details.
//
//  You should have received a copy of the GNU General Public License
//  along with this program.  If not, see <http://www.gnu.org/licenses/>.
package at.fh_hagenberg.dlight.gui.panels;

import java.awt.BorderLayout;
import java.awt.Color;
import java.awt.Component;
import java.awt.Dimension;
import java.awt.Font;
import java.awt.GridBagConstraints;
import java.awt.GridBagLayout;
import java.awt.event.ActionEvent;
import java.awt.event.ActionListener;
import java.awt.event.ItemEvent;
import java.awt.event.ItemListener;
import java.util.HashMap;

import javax.swing.JButton;
import javax.swing.JCheckBox;
import javax.swing.JComboBox;
import javax.swing.JLabel;
import javax.swing.JPanel;
import javax.swing.JTextField;
import javax.swing.SwingConstants;

import com.affymetrix.genoviz.bioviews.MapGlyphFactory;
import com.affymetrix.genoviz.widget.NeoMap;

import at.fh_hagenberg.dlight.config.Configer;
import at.fh_hagenberg.dlight.data.ServerCommunicator;
import at.fh_hagenberg.dlight.gui.UserInformation;

/**
 * The MethodPanel allows the user to add new annotation methods to the D-Light
 * data set. This can be useful to for example define different data sources
 * (publications) or different prediction methods.
 * 
 * @author Josef Laimer
 */
public class MethodPanel extends JPanel {
	private static final long serialVersionUID = -8223551521653223759L;
	private Integer methodId;

	private JLabel lHeader = new JLabel("Add new Method");

	private JTextField tfName = new JTextField(20);
	private JCheckBox cbCheckACC = new JCheckBox(
			"Feature ACCs are existing PFMs");
	private JCheckBox cbAlways = new JCheckBox("Show in viewer default");
	private JCheckBox cbScore = new JCheckBox("score");
	private JCheckBox cbPvalue = new JCheckBox("p-value");
	private JCheckBox cbEvalue = new JCheckBox("e-value");
	private JButton btnSubmit = new JButton("Submit");
	private JLabel lName = new JLabel("Name");
	private JLabel lScoreType = new JLabel("Score type(s)");
	private JLabel lGlyphtype = new JLabel("Glyph");
	private JComboBox cbGlyphtyph = null;
	private NeoMap map = null;
	private HashMap<String, String> glyphTypes = null;
	private String defGlyph = null;

	private JPanel pMain = new JPanel(new BorderLayout(10, 10));

	/**
	 * Constructor.
	 * 
	 * @param methodId
	 *            null in normal use, id of existing method to alter the method
	 */
	public MethodPanel(Integer methodId) {
		this.methodId = methodId;

		genGlyphtypes();


		lHeader.setHorizontalAlignment(SwingConstants.CENTER);
		lHeader.setFont(new Font("Dialog", Font.BOLD, 20));

		setLayout(new BorderLayout());
		pMain.add(lHeader, BorderLayout.NORTH);

		setUp();

		if (methodId != null) {
			lHeader.setText("Edit Method");
			loadMethodData();
		}

		add(pMain, BorderLayout.NORTH);

	}

	public void reset() {
		tfName.setText("");
		cbScore.setSelected(false);
		cbPvalue.setSelected(false);
		cbEvalue.setSelected(false);
		cbCheckACC.setSelected(false);
		cbAlways.setSelected(false);
	}

	/**
	 * Initital setup of the panel.
	 */
	private void setUp() {
		lName.setFont(Configer.FONT_MANDATORY_LABEL);
		lName.setForeground(Configer.COLOR_MANDATORY_LABEL);

		JPanel pOptions = new JPanel(new GridBagLayout());
		GridBagConstraints c = new GridBagConstraints();

		c.anchor = GridBagConstraints.WEST;
		c.fill = GridBagConstraints.HORIZONTAL;
		c.ipadx = 3;
		c.ipady = 5;
		c.gridx = 0;
		c.gridy = 0;

		pOptions.add(lName, c);

		c.gridx = 2;
		c.gridwidth = 3;
		pOptions.add(tfName, c);

		c.gridy = 1;
		c.gridx = 0;
		c.gridwidth = 1;
		// pOptions.add(lAnnotationType, c);

		c.gridx = 2;
		c.gridwidth = 2;
		// pOptions.add(cbAnnotationType, c);
		c.gridwidth = 1;
		c.gridx = 4;
		// pOptions.add(btnNewAT, c);

		c.gridy = 2;
		c.gridx = 0;
		c.gridwidth = 1;

		pOptions.add(lScoreType, c);

		c.gridx = 2;
		pOptions.add(cbScore, c);
		c.gridx = 3;
		pOptions.add(cbPvalue, c);
		c.gridx = 4;
		pOptions.add(cbEvalue, c);

		c.gridy = 3;
		c.gridx = 0;
		c.gridwidth = 5;
//		pOptions.add(cbCheckACC, c);
		cbCheckACC.setSelected(false);

		c.gridy = 4;
		c.gridx = 0;
		pOptions.add(cbAlways, c);

		c.gridy = 6;
		c.gridx = 0;
		pOptions.add(lGlyphtype, c);

		c.gridx = 1;
		cbGlyphtyph = new JComboBox(glyphTypes.keySet().toArray(
				new String[glyphTypes.size()]));
		pOptions.add(cbGlyphtyph, c);
		cbGlyphtyph.setSelectedItem(defGlyph);

		c.gridy = 7;
		c.gridx = 1;
		c.gridwidth = 4;
		c.gridheight = 2;

		map = new NeoMap(false, false);
		JPanel pmap = new JPanel(new BorderLayout());
		Dimension prefDim = new Dimension(tfName.getPreferredSize().width,
				tfName.getPreferredSize().height * 3);
		pmap.setPreferredSize(prefDim);
		pmap.add(map, BorderLayout.CENTER);
		c.fill = GridBagConstraints.HORIZONTAL;
		pOptions.add(pmap, c);
		map.setMapRange(0, 20);
		map.setMapOffset(-7, 15);

		glyphPreview(glyphTypes.get(cbGlyphtyph.getSelectedItem()));
		cbGlyphtyph.addItemListener(new ItemListener() {

			@Override
			public void itemStateChanged(ItemEvent e) {
				glyphPreview(glyphTypes.get(cbGlyphtyph.getSelectedItem()));

			}
		});

		c.gridx = 0;
		c.gridy = 12;
		c.gridwidth = 5;
		c.fill = GridBagConstraints.HORIZONTAL;
		pOptions.add(btnSubmit, c);

		pMain.add(pOptions, BorderLayout.CENTER);

		btnSubmit.addActionListener(new ActionListener() {

			@Override
			public void actionPerformed(ActionEvent e) {
				save();
			}
		});
	}

	private void glyphPreview(String classname) {
		map.clearWidget();
		map.addAxis(0);
		int start = 3;
		int end = 17;

		if (classname == null) {
			classname = "com.affymetrix.genoviz.glyph.FillRectGlyph";
		}
		try {
			Class glyph_class;
			glyph_class = Class.forName(glyphTypes.get(cbGlyphtyph
					.getSelectedItem()));
			
			Color col = map.getColor("blue");
			MapGlyphFactory fac = map.getFactory();
			fac.setGlyphtype(glyph_class);
			fac.setBackgroundColor(col);
			fac.setForegroundColor(col);
			fac.setOffset(10);
			map.addItem(start, end);
			map.stretchToFit();
			map.updateWidget();
		} catch (ClassNotFoundException e1) {
		}
	}

	/**
	 * Load data of an existing method.
	 */
	private void loadMethodData() {
		HashMap<String, Object> methodDetails = ServerCommunicator
				.getMethodDetails(UserInformation.getInstance().getUserid(),
						methodId);

		if (methodDetails == null) {
			return;
		}
		tfName.setText((String) methodDetails.get("name"));

		if ((Boolean) methodDetails.get("score")) {
			cbScore.setSelected(true);
		}
		if ((Boolean) methodDetails.get("pvalue")) {
			cbPvalue.setSelected(true);
		}

		if ((Boolean) methodDetails.get("evalue")) {
			cbEvalue.setSelected(true);
		}
		if ((Boolean) methodDetails.get("show_always")) {
			cbAlways.setSelected(true);
		}

		if (methodId != null
				&& !UserInformation.getInstance().getUsername()
						.equals(methodDetails.get("username"))) {
			lName.setEnabled(false);
			tfName.setEnabled(false);
			lScoreType.setEnabled(false);
			cbScore.setEnabled(false);
			cbPvalue.setEnabled(false);
			cbEvalue.setEnabled(false);
			cbEvalue.setEnabled(false);
			cbCheckACC.setEnabled(false);
			cbAlways.setEnabled(false);
			btnSubmit.setEnabled(false);
		}
	}

	/**
	 * Locks the given components.
	 * 
	 * @param comps
	 *            list of components
	 * @param lo
	 *            true to enable the components, false to disable the
	 *            components.
	 */
	public void lock(Component comps[], boolean lo) {
		for (Component c : comps) {
			if (c.getClass() == JPanel.class) {
				lock(((JPanel) c).getComponents(), lo);
			}
			c.setEnabled(lo);
		}
	}

	protected void cancel() {
	}

	protected void delete() {
	}

	/**
	 * Adds the method to the database.
	 */
	protected void save() {
		HashMap<String, Object> values = new HashMap<String, Object>();
		if (!tfName.getText().equals("")) {
			values.put("name", tfName.getText());
			values.put("score", cbScore.isSelected());
			values.put("pvalue", cbPvalue.isSelected());
			values.put("evalue", cbEvalue.isSelected());
			values.put("show_always", cbAlways.isSelected());
			values.put("pfm_method", cbCheckACC.isSelected());
			values.put("glyph_type",
					glyphTypes.get(cbGlyphtyph.getSelectedItem()));
			ServerCommunicator.addMethod(UserInformation.getInstance()
					.getUserid(), methodId, values);

			Configer.getInstance().informMethodUpdateListener();
			ScanAnnotation.getInstance().updateMethods();
		}
	}

	private void genGlyphtypes() {
		glyphTypes = Configer.getInstance().getGlyphTypes();
		defGlyph = "FillRectGlyph";
	}
}
