# Supplementary material for: D-Light on promoters: a client-server system for the analysis and visualization of cis-regulatory elements
Source: BMC Bioinformatics. 2013 Apr 24;14:140. doi: 10.1186/1471-2105-14-140 (PMC3685601; doi:10.1186/1471-2105-14-140)
Supplement: Additional file 4 — Source code package. Source code of server and client. [file 1471-2105-14-140-S4.zip › dloprom-1.1-src/client_and_rmi/src/at/fh_hagenberg/dlight/gui/panels/ScanAnnotation.java]

//	Copyright (C) 2010-2012  D-Light Team, University of Salzburg /
//  Upper Austria University of Applied Science
//  
//  This program is free software: you can redistribute it and/or modify
//  it under the terms of the GNU General Public License as published by
//  the Free Software Foundation, either version 3 of the License, or
//  (at your option) any later version.
//
//  This program is distributed in the hope that it will be useful,
//  but WITHOUT ANY WARRANTY; without even the implied warranty of
//  MERCHANTABILITY or FITNESS FOR A PARTICULAR PURPOSE.  See the
//  GNU General Public License for more details.
//
//  You should have received a copy of the GNU General Public License
//  along with this program.  If not, see <http://www.gnu.org/licenses/>.
package at.fh_hagenberg.dlight.gui.panels;

import java.awt.BorderLayout;
import java.awt.Color;
import java.awt.Component;
import java.awt.Dimension;
import java.awt.FlowLayout;
import java.awt.Font;
import java.awt.GridBagConstraints;
import java.awt.GridBagLayout;
import java.awt.GridLayout;
import java.awt.event.ActionEvent;
import java.awt.event.ActionListener;
import java.awt.event.WindowAdapter;
import java.awt.event.WindowEvent;
import java.awt.image.BufferedImage;
import java.beans.PropertyChangeEvent;
import java.beans.PropertyChangeListener;
import java.io.IOException;
import java.math.BigDecimal;
import java.net.URL;

import java.text.DecimalFormat;
import java.util.ArrayList;
import java.util.Arrays;
import java.util.HashMap;
import java.util.TreeSet;

import javax.imageio.ImageIO;
import javax.swing.ButtonGroup;
import javax.swing.DefaultComboBoxModel;
import javax.swing.Icon;
import javax.swing.ImageIcon;
import javax.swing.JButton;
import javax.swing.JCheckBox;
import javax.swing.JComboBox;
import javax.swing.JDialog;
import javax.swing.JFormattedTextField;
import javax.swing.JLabel;
import javax.swing.JOptionPane;
import javax.swing.JPanel;
import javax.swing.JRadioButton;
import javax.swing.JScrollPane;
import javax.swing.JTextArea;
import javax.swing.JTextField;

import javax.swing.SwingConstants;
import javax.swing.border.TitledBorder;
import javax.swing.text.DefaultFormatter;
import javax.swing.text.DefaultFormatterFactory;
import javax.swing.text.JTextComponent;
import javax.swing.text.NumberFormatter;

import at.fh_hagenberg.dlight.config.Configer;
import at.fh_hagenberg.dlight.config.Messages;
import at.fh_hagenberg.dlight.data.DataHolder;

import at.fh_hagenberg.dlight.data.ServerCommunicator;
import at.fh_hagenberg.dlight.gui.UserInformation;
import at.fh_hagenberg.dlight.gui.elements.BasicSelectionTable;
import at.fh_hagenberg.dlight.gui.interfaces.GenomeUpdateListenerI;
import at.fh_hagenberg.dlight.gui.interfaces.MenuCallerI;
import at.fh_hagenberg.dlight.gui.interfaces.MethodUpdateListenerI;
import at.fh_hagenberg.dlight.threads.StoreQueryThread;

/**
 * Query Annotations panel. This panel is the central panel execute and store
 * queries.
 * 
 * @author Monika Freudenberger, Carina Lebherz, modified by Josef Laimer
 * 
 */
public class ScanAnnotation extends JPanel implements GenomeUpdateListenerI,
		MethodUpdateListenerI {
	/**
	 * Serial number for scan annotation.
	 */
	private static final long serialVersionUID = -3337332349739348149L;

	// popup ids
	public static final int POPUP_MATRIX_ACC = 1;
	public static final int POPUP_PAIRED_ACC = 2;
	public static final int POPUP_GENE_ACC = 3;
	public static final int POPUP_EXCL_ACC = 4;

	// variables
	// -----------------------------------------------------------------------
	// panels
	private JPanel panel = new JPanel();
	private JPanel pInput = new JPanel();
	private JPanel pMethod = new JPanel();
	private JPanel pMatrixId = new JPanel();
	private JPanel pGenome = new JPanel();
	private JPanel pDist = new JPanel();
	private JPanel pOutput = new JPanel();

	// labels
	private JLabel lMatrixId1 = new JLabel();
	private JLabel lMatrixId2 = new JLabel();
	private JLabel lGenome = new JLabel();
	private JLabel lRefGenome = new JLabel();
	private JLabel lGenes = new JLabel();
	private JLabel lMinDist = new JLabel();
	private JLabel lMaxDist = new JLabel();
	private JLabel lMinScore = new JLabel();
	private JLabel lOutput = new JLabel();
	private JLabel lHeadline = new JLabel();
	private JLabel lMethod = new JLabel();
	private JLabel lScoreType = new JLabel();
	private JLabel lExclList = new JLabel();

	// textfields
	private JScrollPane scrollMatrixId1;
	private JTextArea tfMatrixId1 = new JTextArea(3, 15);
	private JTextField tfMatrixId2 = new JTextField(15);
	private JScrollPane scrollExclList;
	private JTextArea tfExclList = new JTextArea(3, 10);
	private JScrollPane scrollGenes;
	private JTextArea tfGenes = new JTextArea(3, 15);
	private JFormattedTextField tfMinDist = new JFormattedTextField();
	private JFormattedTextField tfMaxDist = new JFormattedTextField();
	private JFormattedTextField tfMinScore = new JFormattedTextField();
	private JTextField tfOutput = new JTextField(17);

	// buttons
	private JButton btnStartViewer = new JButton();
	private JButton btnStoreQuery = new JButton();
	private JButton btnSelMatrixACC = new JButton();
	private JButton btnSelPairedACC = new JButton();
	private JButton btnSelGeneACC = new JButton();
	private JButton btnSelExclACC = new JButton();
	private JButton btnDefaults = new JButton();

	// combo boxes
	private JComboBox cbGenome = new JComboBox();
	private JComboBox cbCrossGenome = new JComboBox();
	private JComboBox cbMethod = new JComboBox();
	private JComboBox cbScoreType = new JComboBox();
	// do not delete:
	// private JComboBox cbAnnoMethod = new JComboBox();

	// titled borders
	private TitledBorder methodBorder = new TitledBorder("Method Selection");
	private TitledBorder matrixIdBorder = new TitledBorder(
			"Annotation Selection");
	private TitledBorder genomeBorder = new TitledBorder("Gene Selection");
	private TitledBorder distBorder = new TitledBorder("Constraints");
	private TitledBorder outputBorder = new TitledBorder("Output");
	private TitledBorder exclListBorder = new TitledBorder("Exclusion List");

	private TitledBorder supprOutputBorder = new TitledBorder(
			"Omit hits in x-ref search");

	// // checkbox
	// private JCheckBox cbXrefQuery = new JCheckBox(
	// "create corresponding query for reference genome", false);
	private JCheckBox cbPairedAllMeth = new JCheckBox("from all Methods");

	// suppress output in xref-search
	private ButtonGroup bgSupprOutput = new ButtonGroup();
	private JRadioButton rbSupprNone = new JRadioButton("None", false);
	private JRadioButton rbSupprNoMatch = new JRadioButton("No-Match", true);
	private JRadioButton rbSupprNoHom = new JRadioButton("No-Hom.", false);

	// others
	private CallInformation callInfo = CallInformation.getInstance();

	private MenuCallerI caller;
	private HashMap<String, String> organismCbMap = new HashMap<String, String>();
	private HashMap<String, HashMap<String, Object>> methodCbMap = new HashMap<String, HashMap<String, Object>>();
	private HashMap<String, String> methGlyphs = new HashMap<String, String>();

	private String defaultGenome = "";
	private JDialog currPopup = null;
	private int currPopupType = 0;

	private String scoreType;
	private HashMap<String, HashMap<String, Double>> minmaxValues;

	private boolean minDistFormatSwitch = false;
	private boolean crossquery = false;

	// Initialization
	// -----------------------------------------------------------------------
	/**
	 * GUI initialization
	 */
	private static final class InstanceHolder {
		static final ScanAnnotation INSTANCE = new ScanAnnotation();
	}

	public static ScanAnnotation getInstance() {
		return InstanceHolder.INSTANCE;
	}

	private ScanAnnotation() {
		this.caller = Configer.getInstance().getMenuCaller();
		Configer.getInstance().addGenomeUpdateListener(this);
		initListener();
		initLayout();

		this.add(panel);
		this.setVisible(true);
	}

	/**
	 * Label initialization.
	 */
	public void initLabels() {
		lMatrixId1.setText("Feature ACC(s)");
		lMatrixId1.setFont(Configer.FONT_MANDATORY_LABEL);
		lMatrixId1.setForeground(Configer.COLOR_MANDATORY_LABEL);
		lMatrixId2.setText("Paired with ACC");
		lGenome.setText("Genome");
		lGenome.setFont(Configer.FONT_MANDATORY_LABEL);
		lGenome.setForeground(Configer.COLOR_MANDATORY_LABEL);
		lRefGenome.setText("Reference Genome");
		lGenes.setText("Gene ACC(s)");
		lGenes.setFont(Configer.FONT_MANDATORY_LABEL);
		lGenes.setForeground(Configer.COLOR_MANDATORY_LABEL);
		lMinDist.setText("Min. Distance");
		lMaxDist.setText("Max. Distance");
		lMinScore.setText("Min. Score");
		lMethod.setText("Name");
		lScoreType.setText("Score Type");
		lOutput.setText("Query Name");
		lOutput.setFont(Configer.FONT_MANDATORY_LABEL);
		lOutput.setForeground(Configer.COLOR_MANDATORY_LABEL);
		lHeadline.setText("Query Annotations");
		lHeadline.setHorizontalAlignment(SwingConstants.CENTER);
		lHeadline.setFont(new Font("Dialog", Font.BOLD, 20));
		btnDefaults.setText("Load Query Defaults");
		btnStartViewer.setText("Execute & View");
		btnStoreQuery.setText("Store Query");

		tfMatrixId1.setText("*");
		tfGenes.setText("*");

		tfMinDist.setValue(new Integer(Configer.DEFAULT_MIN_DISTANCE));
		tfMinDist.setColumns(10);
		tfMaxDist.setValue(new Integer(Configer.DEFAULT_MAX_DISTANCE));
		tfMaxDist.setColumns(10);
		tfMinScore.setValue(new Double(Configer.DEFAULT_MIN_SCORE));
		tfMinScore.setColumns(10);

		// formatter for decimal numbers
		DefaultFormatter fmtE = new NumberFormatter(new DecimalFormat(
				"#0.0###############"));
		fmtE.setValueClass(tfMinScore.getValue().getClass());
		DefaultFormatterFactory fmtFactoryE = new DefaultFormatterFactory(fmtE,
				fmtE, fmtE);

		tfMinScore.setFormatterFactory(fmtFactoryE);
		tfMinDist.addPropertyChangeListener(new PropertyChangeListener() {
			@Override
			public void propertyChange(PropertyChangeEvent evt) {
				colorMinMaxDist();
			}
		});
		tfMaxDist.addPropertyChangeListener(new PropertyChangeListener() {
			@Override
			public void propertyChange(PropertyChangeEvent evt) {
				colorMinMaxDist();
			}
		});

		tfMinScore.addPropertyChangeListener(new PropertyChangeListener() {
			@Override
			public void propertyChange(PropertyChangeEvent evt) {
				if (!minDistFormatSwitch) {
					minDistFormatSwitch = true;
					String value = tfMinScore.getText();
					DefaultFormatter currFmt;
					if (value.contains("E")) {
						currFmt = new NumberFormatter(new DecimalFormat(
								"#0.00E0"));
					} else {
						currFmt = new NumberFormatter(new DecimalFormat(
								"#0.0###############"));
					}

					currFmt.setValueClass(tfMinScore.getValue().getClass());
					DefaultFormatterFactory currFmtFactory = new DefaultFormatterFactory(
							currFmt, currFmt, currFmt);
					tfMinScore.setFormatterFactory(currFmtFactory);
					minDistFormatSwitch = false;
				}
			}
		});

		tfOutput.setText("unnamed");

		URL urlImg = Menu.class.getResource("selPopup.png");
		Icon iconSel = new ImageIcon(urlImg);
		btnSelMatrixACC.setIcon(iconSel);
		btnSelMatrixACC.setPreferredSize(new Dimension(18, 15));
		btnSelPairedACC.setIcon(iconSel);

		btnSelPairedACC.setPreferredSize(new Dimension(18, 15));
		btnSelGeneACC.setIcon(iconSel);
		btnSelGeneACC.setIcon(iconSel);
		btnSelGeneACC.setPreferredSize(new Dimension(18, 15));

		btnSelExclACC.setIcon(iconSel);
		btnSelExclACC.setPreferredSize(new Dimension(18, 15));

		// cbXrefQuery.setFont(Configer.FONT_SLIM_LABEL);
		// cbXrefQuery.setEnabled(false);

		cbPairedAllMeth.setFont(Configer.FONT_SLIM_LABEL);
		cbPairedAllMeth.setSelected(false);

		lExclList.setText("Feature ACC(s)");
	}

	/**
	 * Combobox initialization.
	 */
	public void initCbValues() {
		cbGenome.setEditable(isShowing());
		cbGenome.setModel(new DefaultComboBoxModel(getOrganisms(false)));
		try {
			cbGenome.setSelectedItem(defaultGenome);
		} catch (Exception e) {
			cbGenome.setSelectedIndex(0);
		}

		cbCrossGenome.setEditable(isShowing());
		cbCrossGenome.setModel(new DefaultComboBoxModel(getOrganisms(true)));

		try {
			minmaxValues = ServerCommunicator.getMethodMinMax(UserInformation
					.getInstance().getUserid());
		} catch (Exception e1) {
			JOptionPane.showMessageDialog(this,
					Messages.UNHANDLED_ERROR(e1.getMessage())[1],
					Messages.UNHANDLED_ERROR(e1.getMessage())[0],
					JOptionPane.ERROR_MESSAGE);
			e1.printStackTrace();
		}

		cbCrossGenome.addActionListener(new ActionListener() {
			@Override
			public void actionPerformed(ActionEvent e) {
				enableButtons();
			}
		});

		cbMethod.setEditable(isShowing());
		String methods[] = getMethods();

		if (methods == null) {
			try {
				Thread.sleep(1000);
			} catch (InterruptedException e1) {
			}

			methods = getMethods();

			if (methods == null) {
				JOptionPane.showMessageDialog(this,
						Messages.SCANANNOTATION_UPDATE_METHODE()[1],
						Messages.SCANANNOTATION_UPDATE_METHODE()[0],
						JOptionPane.ERROR_MESSAGE);
			}
		}

		cbMethod.setModel(new DefaultComboBoxModel(methods));
		cbMethod.addActionListener(new ActionListener() {
			@Override
			public void actionPerformed(ActionEvent e) {
				updateCbScoreType();
			}
		});

		cbScoreType.setModel(new DefaultComboBoxModel(getScoreTypes()));
		cbScoreType.addActionListener(new ActionListener() {
			@Override
			public void actionPerformed(ActionEvent e) {
				setScoreOptions();
			}
		});

		setScoreOptions();
	}

	/**
	 * Listener initialization.
	 */
	private void initListener() {
		btnStartViewer.addActionListener(new ActionListener() {
			public void actionPerformed(final ActionEvent evt) {
				storeQuery(true);
			}
		});

		btnStoreQuery.addActionListener(new ActionListener() {
			public void actionPerformed(final ActionEvent evt) {
				caller.waitStart();
				storeQuery(false);
				caller.waitEnds();
			}
		});

		btnDefaults.addActionListener(new ActionListener() {

			@Override
			public void actionPerformed(ActionEvent e) {
				resetGUI();
			}
		});

		btnSelMatrixACC.addActionListener(new ActionListener() {
			@Override
			public void actionPerformed(ActionEvent e) {
				showAccPopup(ScanAnnotation.POPUP_MATRIX_ACC);
			}
		});

		btnSelPairedACC.addActionListener(new ActionListener() {
			@Override
			public void actionPerformed(ActionEvent e) {
				showAccPopup(ScanAnnotation.POPUP_PAIRED_ACC);
			}
		});

		btnSelGeneACC.addActionListener(new ActionListener() {
			@Override
			public void actionPerformed(ActionEvent e) {
				showAccPopup(ScanAnnotation.POPUP_GENE_ACC);
			}
		});

		btnSelExclACC.addActionListener(new ActionListener() {

			@Override
			public void actionPerformed(ActionEvent e) {
				showAccPopup(ScanAnnotation.POPUP_EXCL_ACC);
			}
		});
	}

	/**
	 * General layout.
	 */
	private void initLayout() {
		GridBagConstraints c = new GridBagConstraints();
		c.fill = GridBagConstraints.HORIZONTAL;
		c.gridx = 0;
		c.gridy = 0;
		c.anchor = GridBagConstraints.NORTHWEST;
		pMethod.setLayout(new FlowLayout(FlowLayout.LEFT, 0, 0));
		JPanel pMethodInner = new JPanel(new GridBagLayout());
		c.gridx = 0;
		c.gridy = 0;
		lMethod.setPreferredSize(new Dimension(125, 15));
		lMethod.setFont(Configer.FONT_MANDATORY_LABEL);
		lMethod.setForeground(Configer.COLOR_MANDATORY_LABEL);
		pMethodInner.add(lMethod, c);
		c.gridx = 1;
		JLabel dummy = new JLabel(" ");
		dummy.setPreferredSize(new Dimension(18, 15));
		pMethodInner.add(dummy, c);
		c.gridx = 2;
		pMethodInner.add(new JLabel("     "), c);
		c.gridx = 3;
		cbMethod.setPreferredSize(new Dimension(225, cbMethod
				.getPreferredSize().height));
		pMethodInner.add(cbMethod, c);
		pMethod.add(pMethodInner);
		pMethod.setBorder(methodBorder);
		pMatrixId.setLayout(new FlowLayout(FlowLayout.LEFT, 0, 0));
		JPanel pMatrixIdInner = new JPanel();
		pMatrixIdInner.setLayout(new GridBagLayout());
		c.gridx = 0;
		c.gridy = 0;
		c.anchor = GridBagConstraints.NORTHWEST;
		lMatrixId1.setPreferredSize(new Dimension(125, 15));
		pMatrixIdInner.add(lMatrixId1, c);
		c.gridx = 1;
		pMatrixIdInner.add(btnSelMatrixACC, c);
		c.gridx = 2;
		pMatrixIdInner.add(new JLabel("     "), c);
		c.gridx = 3;
		c.gridheight = 2;
		scrollMatrixId1 = new JScrollPane(tfMatrixId1);
		scrollMatrixId1.setPreferredSize(new Dimension(225, 80));
		pMatrixIdInner.add(scrollMatrixId1);
		c.gridy = 1;
		c.gridx = 0;
		c.gridheight = 1;
		lMatrixId2.setPreferredSize(new Dimension(125, 17));
		pMatrixIdInner.add(lMatrixId2, c);
		c.gridx = 1;
		pMatrixIdInner.add(btnSelPairedACC, c);
		c.gridx = 3;
		pMatrixIdInner.add(tfMatrixId2, c);
		c.gridx = 0;
		c.gridy = 2;
		c.gridwidth = 4;
		pMatrixIdInner.add(cbPairedAllMeth, c);
		c.gridwidth = 1;
		pMatrixId.add(pMatrixIdInner);
		pMatrixId.setBorder(matrixIdBorder);
		pGenome.setLayout(new FlowLayout(FlowLayout.LEFT, 0, 0));
		JPanel pGenomeInner = new JPanel();
		pGenomeInner.setLayout(new GridBagLayout());
		c.gridx = 0;
		c.gridy = 0;
		lGenome.setPreferredSize(new Dimension(125, 15));
		pGenomeInner.add(lGenome, c);
		c.gridx = 3;
		pGenomeInner.add(cbGenome, c);
		c.gridy = 1;
		c.gridx = 0;
		pGenomeInner.add(lGenes, c);
		c.gridx = 1;
		pGenomeInner.add(btnSelGeneACC, c);
		c.gridx = 2;
		pGenomeInner.add(new JLabel("     "), c);
		c.gridx = 3;
		c.gridheight = 2;
		scrollGenes = new JScrollPane(tfGenes);
		scrollGenes.setPreferredSize(new Dimension(225, 80));
		pGenomeInner.add(scrollGenes, c);
		c.gridy = 3;
		c.gridx = 0;
		pGenomeInner.add(lRefGenome, c);
		c.gridx = 3;
		pGenomeInner.add(cbCrossGenome, c);
		c.gridy = 5;
		c.gridx = 0;
		c.gridwidth = 4;
		// pGenomeInner.add(cbXrefQuery, c);
		c.gridwidth = 1;

		pGenome.add(pGenomeInner);

		pGenome.setBorder(genomeBorder);

		JPanel pDistNorth = new JPanel(new GridLayout(0, 2, 10, 5));
		pDistNorth.add(lScoreType);
		pDistNorth.add(cbScoreType);

		JPanel pDistCenter = new JPanel(new GridLayout(3, 2, 10, 5));
		pDistCenter.add(lMinScore);
		pDistCenter.add(tfMinScore);
		pDistCenter.add(lMinDist);
		pDistCenter.add(tfMinDist);
		pDistCenter.add(lMaxDist);
		pDistCenter.add(tfMaxDist);

		pDist.setLayout(new BorderLayout(0, 10));

		pDist.add(pDistNorth, BorderLayout.NORTH);
		pDist.add(pDistCenter, BorderLayout.CENTER);

		pDist.setBorder(distBorder);

		pOutput.setLayout(new GridBagLayout());
		c.anchor = GridBagConstraints.NORTHWEST;
		c.gridx = 0;
		c.gridy = 0;
		lOutput.setPreferredSize(new Dimension(125, 15));
		pOutput.add(lOutput, c);
		c.gridx = 1;
		c.gridx = 3;
		tfOutput.setPreferredSize(new Dimension(225, tfOutput
				.getPreferredSize().height));
		pOutput.add(tfOutput, c);

		c.gridx = 0;
		c.gridy = 10;
		c.gridwidth = 1;

		JPanel pOutputOuter = new JPanel(new FlowLayout(FlowLayout.LEFT, 0, 0));
		pOutputOuter.add(pOutput);
		pOutputOuter.setBorder(outputBorder);

		// exclusion list
		JPanel pExclList = new JPanel(new GridBagLayout());
		c = new GridBagConstraints();

		c.gridx = 0;
		c.gridy = 0;
		c.anchor = GridBagConstraints.NORTHWEST;
		lExclList.setPreferredSize(new Dimension(125, 15));
		pExclList.add(lExclList, c);
		c.gridx = 1;
		pExclList.add(btnSelExclACC, c);
		c.gridx = 2;
		pExclList.add(new JLabel("     "), c);
		c.gridx = 3;
		c.gridheight = 2;
		scrollExclList = new JScrollPane(tfExclList);
		scrollExclList.setPreferredSize(new Dimension(150, 65));
		pExclList.add(scrollExclList);
		pExclList.setBorder(exclListBorder);

		// suppress output in xref-search section
		JPanel pSupprOutput = new JPanel();
		pSupprOutput.setLayout(new GridLayout(1, 3, 10, 5));
		bgSupprOutput.add(rbSupprNone); // add radio buttons to group
		bgSupprOutput.add(rbSupprNoMatch);
		bgSupprOutput.add(rbSupprNoHom);
		pSupprOutput.add(rbSupprNone); // add radio buttons to panel
		pSupprOutput.add(rbSupprNoMatch);
		pSupprOutput.add(rbSupprNoHom);

		pSupprOutput.setBorder(supprOutputBorder);

		// disable suppress if reference genome is empty
		if (cbCrossGenome.getSelectedIndex() == 0) {
			rbSupprNone.setEnabled(false);
			rbSupprNoMatch.setEnabled(false);
			rbSupprNoHom.setEnabled(false);
			supprOutputBorder.setTitleColor(Color.gray);
		}

		// parentpanel for pExclTop and pSupprOutput
		JPanel pExcludes = new JPanel(new BorderLayout());
		pExcludes.add(pExclList, BorderLayout.CENTER);
		pExcludes.add(pSupprOutput, BorderLayout.SOUTH);

		JPanel pInputWest = new JPanel(new GridBagLayout());
		c = new GridBagConstraints();
		c.anchor = GridBagConstraints.NORTHWEST;
		c.fill = GridBagConstraints.HORIZONTAL;
		c.gridx = 0;
		c.gridy = 0;
		pInputWest.add(pMethod, c);
		c.gridy = 1;
		pInputWest.add(pMatrixId, c);
		c.gridy = 2;
		pInputWest.add(pGenome, c);

		JPanel pInputEast = new JPanel(new GridBagLayout());
		c.gridx = 0;
		c.gridy = 0;
		pInputEast.add(pDist, c);
		c.gridy = 1;
		pInputEast.add(pExcludes, c);
		c.gridy = 2;
		pInputEast.add(pOutputOuter, c);

		c.gridy = 3;
		pInputEast.add(new JPanel(), c);

		JPanel pReset = new JPanel(new GridLayout(1, 1, 1, 1));
		pReset.add(new JPanel());
		pReset.add(btnDefaults);
		c.ipady = 0;
		c.gridy = 4;
		pInputEast.add(pReset, c);

		c.gridx = 0;
		c.gridy = 0;
		c.ipadx = 1;
		pInput.add(pInputWest, c);
		c.gridx = 1;
		pInput.add(pInputEast, c);

		panel.setLayout(new BorderLayout());
		panel.add(pInput, BorderLayout.CENTER);
		panel.add(lHeadline, BorderLayout.NORTH);

		JPanel pStartQuery = new JPanel(new GridLayout(1, 2, 1, 1));
		pStartQuery.add(btnStoreQuery);
		pStartQuery.add(btnStartViewer);

		panel.add(pStartQuery, BorderLayout.SOUTH);
	}

	// action-handling
	// ----------------------------------------------------------------------

	/**
	 * Executes or stores a query.
	 */
	public void storeQuery(boolean startViewer) {

		StoreQueryThread storeThr = new StoreQueryThread(this, startViewer,
				Integer.valueOf((String) methodCbMap.get(
						cbMethod.getSelectedItem()).get("id")),
				cbPairedAllMeth.isSelected(), crossquery
						&& cbCrossGenome.getSelectedIndex() > 0);

		Configer.getInstance().getMenuCaller().waitStart();
		Configer.getInstance().getMenuCaller().lock(true, true, true);
		storeThr.start();
	}

	/**
	 * Reads out all information and saves it in the callInformation class
	 */
	public void readInformation() {
		readGenome();
		readRefGenome();
		createCommand();
		readFilename();

		String exclList = "";

		if (!tfExclList.getText().replace(" ", "").equals("")) {
			ArrayList<String> exclAnnotations = new ArrayList<String>(
					Arrays.asList(tfExclList.getText().split("[,\\|\\n\\t\\r]")));

			for (String ea : exclAnnotations) {
				ea = ea.replace(" ", "");
				if (!ea.equals("")) {
					exclList += ea + "|";
				}
			}

			exclList = exclList.substring(0, exclList.lastIndexOf("|"));
		}

		callInfo.setExclList(exclList);
	}

	/**
	 * Reads out the genome name.
	 */
	private void readGenome() {
		if (!cbGenome.getSelectedItem().equals("")) {
			callInfo.setOrganism(organismCbMap.get(cbGenome.getSelectedItem()
					.toString()));
			callInfo.setGenomeId(Integer.valueOf(
					organismCbMap.get(cbGenome.getSelectedItem())).intValue());
		} else {
			JOptionPane.showMessageDialog(this,
					Messages.SCANANNOTATION_READGENOME_1()[1],
					Messages.SCANANNOTATION_READGENOME_1()[0],
					JOptionPane.ERROR_MESSAGE);
		}
	}

	/**
	 * Reads out the ref genome name
	 */
	private void readRefGenome() {
		if (!cbCrossGenome.getSelectedItem().equals("")) {
			callInfo.setRefOrg(organismCbMap.get(cbCrossGenome
					.getSelectedItem().toString()));
			callInfo.setRefGenomeId(Integer.valueOf(
					organismCbMap.get(cbCrossGenome.getSelectedItem()))
					.intValue());
			if (rbSupprNone.isSelected()) {
				callInfo.setSupprOutputValue(null);
			} else if (rbSupprNoHom.isSelected()) {
				callInfo.setSupprOutputValue(Configer.SUPPRESS_NOHOM_VALUE);
			} else if (rbSupprNoMatch.isSelected()) {
				callInfo.setSupprOutputValue(Configer.SUPPRESS_NOMATCH_VALUE);
			}
		}
	}

	/**
	 * Reads out all parts of the command and fitts them together
	 */
	private void createCommand() {
		callInfo.setGenes(getGenes());
		String matr[] = getMatrices();
		callInfo.setMatrices(matr[0]);
		callInfo.setPairedMatrix(matr[1]);
		callInfo.setOptions(getValueSettings());
	}

	/**
	 * Reads out the filename
	 */
	private void readFilename() {
		if (!tfOutput.equals("")) {
			callInfo.setFilename(tfOutput.getText());
		} else {
			JOptionPane.showMessageDialog(this, "Please insert "
					+ "a filename!", "Missing Filename",
					JOptionPane.ERROR_MESSAGE);
		}
	}

	/**
	 * Reads out the genes.
	 */
	private String getGenes() {
		String genes = tfGenes.getText();
		ArrayList<String> genesArray = new ArrayList<String>(
				Arrays.asList(genes.split("[,\\|\\n\\t\\r]")));

		String newGenesString;

		if (genes.equals("*")) {
			newGenesString = "*";
		} else if (!genes.equals("")) {
			newGenesString = "";
			for (String g : genesArray) {
				g = g.replace(" ", "");
				if (!g.equals("")) {
					newGenesString += g + "|";
				}
			}
			newGenesString = newGenesString.substring(0,
					newGenesString.lastIndexOf("|"));

		} else {
			newGenesString = "*";
		}

		return newGenesString;
	}

	/**
	 * Reads out the matrixes.
	 */
	private String[] getMatrices() {
		String matrix = "";

		if (!tfMatrixId1.getText().equals("")) {
			ArrayList<String> matrices = new ArrayList<String>(
					Arrays.asList(tfMatrixId1.getText()
							.split("[,\\|\\n\\t\\r]")));

			for (String m : matrices) {
				m = m.replace(" ", "");
				if (!m.equals("")) {
					matrix += m + "|";
				}
			}
			matrix = matrix.substring(0, matrix.lastIndexOf("|"));
		} else {
			matrix = "*";
		}

		String f2 = "";

		if (!tfMatrixId2.getText().equals("")) {

			ArrayList<String> matrices = new ArrayList<String>(
					Arrays.asList(tfMatrixId2.getText()
							.split("[,\\|\\n\\t\\r]")));

			for (String m : matrices) {
				m = m.replace(" ", "");
				if (!m.equals("")) {
					f2 += m + "|";
				}
			}

			f2 = f2.substring(0, f2.lastIndexOf("|"));
		}
		return new String[] { matrix, f2 };
	}

	/**
	 * Reads the scores and distances.
	 */
	private String getValueSettings() {
		String valueSettings = "";

		if (!tfMinScore.getText().equals("") && !scoreType.equals("")) {
			callInfo.setCutoff((Double) tfMinScore.getValue());
			callInfo.setScoreType(scoreType);
		} else {
			callInfo.setCutoff(null);
			callInfo.setScoreType(null);
		}

		if (!tfMinDist.getText().equals("")) {
			valueSettings += " -mindist " + tfMinDist.getValue();
			callInfo.setMinDist((Integer) tfMinDist.getValue());
		}

		if (!tfMaxDist.getText().equals("")) {
			valueSettings += " -maxdist " + tfMaxDist.getValue();
			callInfo.setMaxDist((Integer) tfMaxDist.getValue());
		}
		return valueSettings;
	}

	/**
	 * Reads out the organisms from the database
	 */
	private String[] getOrganisms(boolean firstEmpty) {
		ArrayList<String[]> list = ServerCommunicator
				.getGenomes(UserInformation.getInstance().getUserid());

		if (list == null)
			return null;

		String[] organisms;
		if (firstEmpty) {
			organisms = new String[list.size() + 1];
			organisms[0] = "";
		} else {
			organisms = new String[list.size()];
		}

		for (int i = 0; i < list.size(); ++i) {
			String cbName = list.get(i)[1] + " (" + list.get(i)[3] + ")";
			organismCbMap.put(cbName, list.get(i)[0]);

			if (list.get(i).length > 4) {
				Boolean d = Boolean.valueOf(list.get(i)[4]);
				if (d) {
					defaultGenome = cbName;
				}
			}

			if (list.get(i)[0] == Configer.DEFAULT_GENOME) {
				defaultGenome = cbName;
			}
			if (firstEmpty) {
				organisms[i + 1] = cbName;
			} else {
				organisms[i] = cbName;
			}
		}

		return organisms;

	}

	// Returns a list of available (prediction) methods. the list only includes
	// methods with available annotations in the db.
	private String[] getMethods() {
		ArrayList<String[]> list;
		try {
			list = ServerCommunicator.getMethods(UserInformation.getInstance()
					.getUserid(), true);
		} catch (Exception e) {
			try {
				list = ServerCommunicator.getMethods(UserInformation
						.getInstance().getUserid(), true);
			} catch (Exception e1) {
				e1.printStackTrace();
				JOptionPane.showMessageDialog(Configer.getInstance()
						.getMasterContainer(), Messages.UNHANDLED_ERROR(e1
						.getMessage())[1], Messages.UNHANDLED_ERROR(e1
						.getMessage())[0], JOptionPane.ERROR_MESSAGE);
				return null;
			}
		}

		if (list == null)
			return null;

		String[] methods = new String[list.size()];

		for (int i = 0; i < list.size(); ++i) {
			String cbName = list.get(i)[1];
			Boolean scoreVals = Integer.valueOf(list.get(i)[2]) > 0;
			Boolean pvalueVals = Integer.valueOf(list.get(i)[3]) > 0;
			Boolean evalueVals = Integer.valueOf(list.get(i)[4]) > 0;

			methodCbMap.put(cbName, new HashMap<String, Object>());
			methodCbMap.get(cbName).put("score", scoreVals);
			methodCbMap.get(cbName).put("pvalue", pvalueVals);
			methodCbMap.get(cbName).put("evalue", evalueVals);
			methodCbMap.get(cbName).put("id", list.get(i)[0]);

			methGlyphs.put(cbName, list.get(i)[6]);

			methods[i] = cbName;
		}

		if (methods.length < 1) {
			btnStoreQuery.setEnabled(false);
			btnStartViewer.setEnabled(false);
			btnDefaults.setEnabled(false);
		} else {
			btnStoreQuery.setEnabled(true);
			btnStartViewer.setEnabled(true);
			btnDefaults.setEnabled(true);
		}
		return methods;
	}

	// Returns a list of available 'score' types, like p-value, score ....
	private String[] getScoreTypes() {
		ArrayList<String> scoreTypes = new ArrayList<String>();
		if (methodCbMap.size() > 0) {
			if ((Boolean) methodCbMap.get(cbMethod.getSelectedItem()).get(
					"pvalue")) {
				scoreTypes.add("p-value");
			}
			if ((Boolean) methodCbMap.get(cbMethod.getSelectedItem()).get(
					"score")) {
				scoreTypes.add("score");
			}
			if ((Boolean) methodCbMap.get(cbMethod.getSelectedItem()).get(
					"evalue")) {
				scoreTypes.add("e-value");
			}
		}
		return scoreTypes.toArray(new String[scoreTypes.size()]);
	}

	// Helper for option validation.

	/**
	 * Validation of the given options
	 * 
	 * @return TRUE if valid, otherwise FALSE
	 */
	public boolean validateOptions() {
		if (!validateMatrixId(tfMatrixId1))
			return false;
		if (tfMatrixId2.getText().isEmpty()) {
			tfMatrixId2.setBackground(Color.white);
		} else {

			if (!validateMatrixId(tfMatrixId2))
				return false;
		}
		if (!validateGene(tfGenes))
			return false;
		if (!validateDistance(tfMinDist, tfMaxDist))
			return false;

		if (cbGenome.getSelectedItem().equals(cbCrossGenome.getSelectedItem())) {
			JOptionPane.showMessageDialog(this,
					Messages.SCANANNOTATION_VALIDATE_CROSSGENOME()[1],
					Messages.SCANANNOTATION_VALIDATE_CROSSGENOME()[0],
					JOptionPane.ERROR_MESSAGE);

			return false;
		}

		return true;
	}

	/**
	 * Checks if the value in the min. distance field is smaller than the value
	 * in the max. distance field.
	 * 
	 * @param minDistField
	 * @param maxDistField
	 * @return TRUE if min. distance < max. distance.
	 */
	private boolean validateDistance(JFormattedTextField minDistField,
			JFormattedTextField maxDistField) {

		if (tfMatrixId2.getText().replace(" ", "").equals("")) {
			return true;
		}

		if ((Integer) minDistField.getValue() > (Integer) maxDistField
				.getValue()) {

			JOptionPane.showMessageDialog(this,
					Messages.SCANANNOTATION_COLORMINMAXDIST_1()[1],
					Messages.SCANANNOTATION_COLORMINMAXDIST_1()[0],
					JOptionPane.ERROR_MESSAGE);

			return false;
		}

		return true;
	}

	/**
	 * Checks if all given genes are in the database. If not, the user will be
	 * asked if the options should be proceed anyway.
	 * 
	 * @param geneField
	 * @return TRUE, if all genes exist or the user accept a warning; otherwise
	 *         FALSE
	 */
	private boolean validateGene(JTextComponent geneField) {
		geneField.setBackground(Color.white);
		if (geneField.getText().equals("*"))
			return true;

		ArrayList<String> genes = new ArrayList<String>(Arrays.asList(geneField
				.getText().split("[,\\|\\n\\t\\r]")));

		for (String g : genes) {
			g = g.replaceAll(" ", "");
		}
		while (genes.contains("")) {
			genes.remove("");
		}

		String org = organismCbMap.get(cbGenome.getSelectedItem());
		String[] ids;
		try {
			ids = DataHolder.getInstance().checkGene(
					UserInformation.getInstance().getUserid(),
					Integer.parseInt(org), genes);
		} catch (Exception e) {
			JOptionPane.showMessageDialog(Configer.getInstance()
					.getMasterContainer(), Messages.UNHANDLED_ERROR(e
					.getMessage())[1],
					Messages.UNHANDLED_ERROR(e.getMessage())[0],
					JOptionPane.ERROR_MESSAGE);
			e.printStackTrace();
			return true;
		}
		String notFound = ids[0];
		if (notFound.equals("")) {
			return true;
		} else if (notFound.equals("false")) {
			geneField.setBackground(Color.yellow);
			int option = JOptionPane.showConfirmDialog(this,
					Messages.SCANANNOTATION_VALIDATEGENE_1()[1] + " "
							+ Messages.PROCEED,
					Messages.SCANANNOTATION_VALIDATEGENE_1()[0],
					JOptionPane.YES_NO_OPTION, JOptionPane.WARNING_MESSAGE);

			if (option == JOptionPane.NO_OPTION)
				return false;
		} else if (ids[1].equals("")) {
			geneField.setBackground(Color.red);
			JOptionPane.showMessageDialog(Configer.getInstance()
					.getMasterContainer(), Messages
					.SCANANNOTATION_VALIDATEGENE_3()[1], Messages
					.SCANANNOTATION_VALIDATEGENE_3()[0],
					JOptionPane.ERROR_MESSAGE);
			return false;
		} else {
			geneField.setBackground(Color.yellow);
			int option = JOptionPane.showConfirmDialog(this,
					Messages.SCANANNOTATION_VALIDATEGENE_2(notFound)[1] + " "
							+ Messages.PROCEED,
					Messages.SCANANNOTATION_VALIDATEGENE_2(notFound)[0],
					JOptionPane.YES_NO_OPTION, JOptionPane.WARNING_MESSAGE);

			if (option == JOptionPane.NO_OPTION)
				return false;

		}
		return true;
	}

	/**
	 * Checks if all given matrix-ids are valid.
	 * 
	 * @param matrixField
	 * @return TRUE, if each matrix-id is valid; otherwise FALSE
	 */
	private boolean validateMatrixId(JTextComponent matrixField) {
		matrixField.setBackground(Color.white);

		if (matrixField == tfMatrixId2) {
			if (matrixField.getText().trim().equals("*")
					|| matrixField.getText().trim().equals(".*")) {
				matrixField.setBackground(Color.red);
				JOptionPane.showMessageDialog(this,
						Messages.SCANANNOTATION_VALIDATE_PAIRED_1()[1],
						Messages.SCANANNOTATION_VALIDATE_PAIRED_1()[0],
						JOptionPane.ERROR_MESSAGE);
				return false;
			}
		}

		if (matrixField.getText().equals("*"))
			return true;

		ArrayList<String> matrices = new ArrayList<String>(
				Arrays.asList(matrixField.getText().split("[,\\|\\n\\t\\r]")));

		for (String m : matrices) {
			m = m.replace(" ", "");
		}
		while (matrices.contains("")) {
			matrices.remove("");
		}

		boolean matrixVali[] = checkMatrices(matrices);
		String topX = "";

		if (matrixVali[0] || matrixVali[1]) {
			matrixField.setBackground(Color.yellow);

			int option = JOptionPane
					.showConfirmDialog(
							this,
							Messages.SCANANNOTATION_VALIDATEMATRIXID_1(
									matrixVali, topX)[1]
									+ " "
									+ Messages.PROCEED, Messages
									.SCANANNOTATION_VALIDATEMATRIXID_1(
											matrixVali, topX)[0],
							JOptionPane.YES_NO_OPTION,
							JOptionPane.WARNING_MESSAGE);

			if (option == JOptionPane.NO_OPTION) {
				return false;
			}
		}

		return true;
	}

	/**
	 * Opens a popup which contains a selection table of matrix-ids resp.
	 * gene-ids.
	 * 
	 * @param popupType
	 */
	private void showAccPopup(final int popupType) {
		caller.waitStart();
		if (currPopup != null) {
			currPopup.setVisible(false);
			currPopup = null;
			lock(getComponents(), true);
			QueryPanel.getInstance().enableTabs(true);
			enableButtons();

			if (currPopupType == popupType) {
				currPopupType = 0;
				caller.waitEnds();
				return;
			}
		}

		HashMap<String, String[]> list;
		String[] header;

		if (popupType == ScanAnnotation.POPUP_GENE_ACC) {
			String org = organismCbMap.get(cbGenome.getSelectedItem());
			list = ServerCommunicator.getPromotors(UserInformation
					.getInstance().getUserid(), Integer.parseInt(org));
			header = new String[] { "ACC", "Short Name", "Details" };
		} else {

			int methodId = -1;
			if (methodCbMap.size() > 0) {
				methodId = Integer.valueOf(methodCbMap
						.get(cbMethod.getSelectedItem()).get("id").toString());

				if (popupType == ScanAnnotation.POPUP_PAIRED_ACC
						&& cbPairedAllMeth.isSelected()) {
					methodId = -1;
				}

			}

			list = ServerCommunicator.getAnnotations4Method(UserInformation
					.getInstance().getUserid(), methodId);

			header = new String[] { "ACC", "Name" };

		}

		TreeSet<String> keys = new TreeSet<String>(list.keySet());

		String tableData[][];
		if (popupType == ScanAnnotation.POPUP_GENE_ACC) {
			tableData = new String[keys.size()][3];
		} else {
			tableData = new String[keys.size()][2];
		}

		int i = -1;
		for (String key : keys) {
			++i;
			tableData[i][0] = key;
			tableData[i][1] = list.get(key)[0];
			if (popupType == ScanAnnotation.POPUP_GENE_ACC) {
				tableData[i][2] = list.get(key)[1];
			}
		}

		Boolean multisel = false;
		if (popupType == ScanAnnotation.POPUP_GENE_ACC
				|| popupType == ScanAnnotation.POPUP_MATRIX_ACC
				|| popupType == ScanAnnotation.POPUP_EXCL_ACC) {
			multisel = true;
		}

		@SuppressWarnings("serial")
		JPanel pSelTab = new BasicSelectionTable(multisel, tableData, header) {

			@Override
			public void callBack(Object[][] selectedValues, Boolean all) {
				if (selectedValues == null || selectedValues.length == 0) {
					closeCurrPopup();
					enableButtons();
					return;
				}
				JTextComponent tf;
				if (popupType == ScanAnnotation.POPUP_MATRIX_ACC) {
					tf = tfMatrixId1;
				} else if (popupType == ScanAnnotation.POPUP_PAIRED_ACC) {
					tf = tfMatrixId2;
				} else if (popupType == ScanAnnotation.POPUP_GENE_ACC) {
					tf = tfGenes;
				} else if (popupType == ScanAnnotation.POPUP_EXCL_ACC) {
					tf = tfExclList;
				} else {
					tf = new JTextField();
				}

				if (all) {
					tf.setText("*");
				} else {
					String selString = "";
					for (int i = 0; i < selectedValues.length; ++i) {
						selString += selectedValues[i][0] + "|";
						if ((i + 1) % 2 == 0) {
							selString += "\n";
						}
					}
					selString = selString.substring(0,
							selString.lastIndexOf("|"));
					tf.setText(selString);
				}

				closeCurrPopup();
				QueryPanel.getInstance().enableTabs(true);
				enableButtons();
			}

			@Override
			public void selectionChanged(int numberSelectedRows) {
			}

		};

		pSelTab.setBorder(null);

		currPopupType = popupType;
		setEnabled(false);
		lock(getComponents(), false);
		QueryPanel.getInstance().enableTabs(false);

		pSelTab.setPreferredSize(new Dimension(400, 250));
		int x;
		int y;
		String dialogHeader = "";
		if (popupType == ScanAnnotation.POPUP_MATRIX_ACC) {
			x = btnSelMatrixACC.getLocationOnScreen().x
					+ btnSelMatrixACC.getWidth();
			y = btnSelMatrixACC.getLocationOnScreen().y
					- pSelTab.getPreferredSize().height / 2;
			btnSelMatrixACC.setEnabled(true);
			dialogHeader = "Annotation selection";
		} else if (popupType == ScanAnnotation.POPUP_PAIRED_ACC) {
			x = btnSelPairedACC.getLocationOnScreen().x
					+ btnSelPairedACC.getWidth();
			y = btnSelPairedACC.getLocationOnScreen().y
					- pSelTab.getPreferredSize().height / 2;
			btnSelPairedACC.setEnabled(true);
			dialogHeader = "Annotation selection";
		} else if (popupType == ScanAnnotation.POPUP_GENE_ACC) {
			x = btnSelGeneACC.getLocationOnScreen().x
					+ btnSelGeneACC.getWidth();
			y = btnSelGeneACC.getLocationOnScreen().y
					- pSelTab.getPreferredSize().height / 2;
			btnSelGeneACC.setEnabled(true);
			dialogHeader = "Annotation selection";
		} else if (popupType == ScanAnnotation.POPUP_EXCL_ACC) {
			x = btnSelExclACC.getLocationOnScreen().x
					- pSelTab.getPreferredSize().width;
			y = btnSelExclACC.getLocationOnScreen().y
					- pSelTab.getPreferredSize().height / 2;
			btnSelExclACC.setEnabled(true);
			dialogHeader = "Annotation selection";
		} else {
			x = this.getLocationOnScreen().x;
			y = this.getLocationOnScreen().y;
		}

		JDialog dialog = new JDialog();
		dialog.setContentPane(pSelTab);
		dialog.setTitle(dialogHeader);
		dialog.setLocation(x, y);
		dialog.pack();
		dialog.setVisible(true);
		dialog.setAlwaysOnTop(true);
		dialog.setDefaultCloseOperation(JDialog.DISPOSE_ON_CLOSE);
		dialog.addWindowListener(new WindowAdapter() {
			@Override
			public void windowClosed(WindowEvent e) {
				super.windowClosed(e);
				currPopup = null;
				lock(getComponents(), true);
				QueryPanel.getInstance().enableTabs(true);
				enableButtons();

				if (currPopupType == popupType) {
					currPopupType = 0;
					caller.waitEnds();
					return;
				}

			}
		});

		try {
			BufferedImage image = null;
			image = ImageIO.read(Configer.getInstance().getMenuCaller()
					.getClass().getResource("logo.png"));
			dialog.setIconImage(image);
		} catch (IOException e1) {
		}

		currPopup = dialog;
		caller.waitEnds();
	}

	/**
	 * Closes the current open popup.
	 */
	private void closeCurrPopup() {
		if (currPopup != null) {
			currPopup.setVisible(false);
			currPopup = null;
			currPopupType = 0;
			lock(getComponents(), true);
		}
	}

	/**
	 * Locks/unlocks the interface (recursively)
	 * 
	 * @param comps
	 *            ... components to lock.
	 * @param lo
	 *            ... true if components should by unlocked, false if the
	 *            components should by locked.
	 */
	public void lock(Component comps[], boolean lo) {
		for (Component c : comps) {
			if (c.getClass() == JPanel.class) {
				lock(((JPanel) c).getComponents(), lo);
			}
			c.setEnabled(lo);
			// if (lo) {
			// caller.unlock(false);
			// } else {
			// caller.lock(true, false, false);
			// }
		}
	}

	/**
	 * Colors the min./max. distance textfields if the min. distance > max.
	 * distance or one of the distances is < 0.
	 */
	private void colorMinMaxDist() {
		Color col = Color.red;
		if (tfMatrixId2.getText().replace(" ", "").equals("")) {
			col = Color.yellow;
		}
		if ((Integer) tfMaxDist.getValue() < (Integer) tfMinDist.getValue()) {
			tfMaxDist.setBackground(col);
			tfMaxDist.setToolTipText(Messages
					.SCANANNOTATION_COLORMINMAXDIST_1()[1]);
			tfMinDist.setBackground(col);
			tfMinDist.setToolTipText(Messages
					.SCANANNOTATION_COLORMINMAXDIST_1()[1]);
		} else {
			tfMaxDist.setBackground(Color.white);
			tfMaxDist.setToolTipText("");
			tfMinDist.setBackground(Color.white);
			tfMinDist.setToolTipText("");
		}
	}

	/**
	 * Checks if the given matrices are contained in the top(5/10) list and if
	 * they are known in the current dataset.
	 * 
	 * @param matrices
	 * @return boolean[] ... 0=true if at least one of the matrices is contained
	 *         in the topX list; 1=ture if at least one of the given matrices is
	 *         unknown in the currend dataset.
	 */
	private boolean[] checkMatrices(ArrayList<String> matrices) {
		boolean valResult[] = { false, false }; // contains top X matrices;
												// contains unknown matrices
		if (!ServerCommunicator.checkMatrixNames(matrices)) {
			valResult[1] = true;
		}
		return valResult;
	}

	/**
	 * Enables all
	 */
	private void enableButtons() {
		if (cbCrossGenome.getSelectedIndex() != 0) {
			rbSupprNoHom.setEnabled(true);
			rbSupprNoMatch.setEnabled(true);
			rbSupprNone.setEnabled(true);
			supprOutputBorder.setTitleColor(Color.black);
			crossquery = true;
			// cbXrefQuery.setEnabled(true);
			// cbXrefQuery.setSelected(true);
		} else {
			rbSupprNoHom.setEnabled(false);
			rbSupprNoMatch.setEnabled(false);
			rbSupprNone.setEnabled(false);
			supprOutputBorder.setTitleColor(Color.gray);
			crossquery = false;
			// cbXrefQuery.setEnabled(false);
		}
		validate();
		repaint();
	}

	/**
	 * Loads the given options into the GUI.
	 * 
	 * @param options
	 */
	public void loadQuery(Object options[]) {
		// options:
		// [0: id, 1: name, 2: time, 3: matrix acc, 4: paired acc, 5:
		// paired_all_meth 6: genome,
		// 7: gene acc, 8: ref.genome, 9: mindist, 10: maxdist, 11:method,
		// 12: score type, 13: cutoff, 14: excl, 15: x-ref]
		try {
			cbMethod.setSelectedItem(options[10]);
			tfMatrixId1.setText(options[3].toString());
			if (options[4] != null) {
				tfMatrixId2.setText(options[4].toString());
			}

			if ((Boolean) options[5]) {
				cbPairedAllMeth.setSelected(true);
			} else {
				cbPairedAllMeth.setSelected(false);
			}

			cbGenome.setSelectedItem(options[6].toString());
			tfGenes.setText(options[7].toString());
			if (options[8] != null) {
				cbCrossGenome.setSelectedItem(options[8].toString());
			} else {
				cbCrossGenome.setSelectedIndex(0);
			}
			if (options[11] != null) {
				cbScoreType.setSelectedItem(options[12].toString());
			}
			if (options[12] != null) {
				tfMinScore.setValue(options[13]);
			}
			if (options[8] != null) {
				tfMinDist.setValue(options[9]);
			}
			if (options[9] != null) {
				tfMaxDist.setValue(options[10]);
			}
			if (options[13] != null) {
				tfExclList.setText(options[14].toString());
			}

			if (options[15].equals("none")) {
				rbSupprNone.setSelected(true);
			} else if (options[15].equals("nohom")) {
				rbSupprNoHom.setSelected(true);
			} else if (options[15].equals("nomatch")) {
				rbSupprNoMatch.setSelected(true);
			} else {
				rbSupprNone.setSelected(true);
			}

		} catch (Exception e) {
			e.printStackTrace();
		}

		QueryPanel.getInstance().setFocus2NewQueryTab();
	}

	// sets the label names / default values for a the selected score type
	protected void setScoreOptions() {
		if (cbScoreType.getSelectedItem() == null
				|| cbScoreType.getSelectedItem().equals("")) {
			scoreType = "";
		} else if (cbScoreType.getSelectedItem().equals("score")) {
			scoreType = "score";
			Double min = minmaxValues.get(cbMethod.getSelectedItem()).get(
					"minscore");
			min = new BigDecimal(min).setScale(2, BigDecimal.ROUND_DOWN)
					.doubleValue();
			lMinScore.setText("<html>Min. Score (&ge " + min + ")</html>");
			tfMinScore.setValue(min);
		} else if (cbScoreType.getSelectedItem().equals("e-value")) {
			scoreType = "evalue";
			Double max = minmaxValues.get(cbMethod.getSelectedItem()).get(
					"maxevalue");
			max = new BigDecimal(max).setScale(4, BigDecimal.ROUND_UP)
					.doubleValue();
			lMinScore.setText("<html>Max. E-value (&le " + max + ")</html>");
			tfMinScore.setValue(max);
		} else if (cbScoreType.getSelectedItem().equals("p-value")) {
			scoreType = "pvalue";
			Double max = minmaxValues.get(cbMethod.getSelectedItem()).get(
					"maxpvalue");
			max = new BigDecimal(max).setScale(4, BigDecimal.ROUND_UP)
					.doubleValue();
			lMinScore.setText("<html>Max. P-value (&le " + max + ")</html>");
			tfMinScore.setValue(max);
		}
		validate();
	}

	// updates the score type combo box
	protected void updateCbScoreType() {
		String[] scoreTypes = getScoreTypes();
		cbScoreType.setModel(new DefaultComboBoxModel(getScoreTypes()));
		if (scoreTypes.length < 1) {
			lScoreType.setEnabled(false);
			cbScoreType.setEnabled(false);
			lMinScore.setEnabled(false);
			tfMinScore.setEnabled(false);
		} else {
			lScoreType.setEnabled(true);
			cbScoreType.setEnabled(true);
			lMinScore.setEnabled(true);
			tfMinScore.setEnabled(true);
		}
		setScoreOptions();
	}

	/**
	 * resets the GUI and set default values.
	 */
	public void resetGUI() {
		cbMethod.setSelectedIndex(0);
		tfMatrixId1.setText("*");
		tfMatrixId2.setText("");
		cbPairedAllMeth.setSelected(false);
		try {
			cbGenome.setSelectedItem(defaultGenome);
		} catch (Exception e) {
			cbGenome.setSelectedIndex(0);
		}

		tfGenes.setText("");

		cbCrossGenome.setSelectedIndex(0);
		crossquery = false;

		cbScoreType.setSelectedIndex(0);
		setScoreOptions();

		tfMinDist.setValue(10);
		tfMaxDist.setValue(100);

		tfExclList.setText("");
		tfOutput.setText("unnamed");
	}

	public CallInformation getCallInfo() {
		return callInfo;
	}

	@Override
	public void updateGenomes() {
		cbGenome.setModel(new DefaultComboBoxModel(getOrganisms(false)));
		cbCrossGenome.setModel(new DefaultComboBoxModel(getOrganisms(true)));
	}

	public HashMap<String, String> getMethGlyphs() {
		return methGlyphs;
	}

	@Override
	public void updateMethods() {
		try {
			minmaxValues = ServerCommunicator.getMethodMinMax(UserInformation
					.getInstance().getUserid());
		} catch (Exception e1) {
			JOptionPane.showMessageDialog(this,
					Messages.UNHANDLED_ERROR(e1.getMessage())[1],
					Messages.UNHANDLED_ERROR(e1.getMessage())[0],
					JOptionPane.ERROR_MESSAGE);
			e1.printStackTrace();
		}

		Object selItem = cbMethod.getSelectedItem();

		String methods[] = getMethods();

		if (methods == null) {
			try {
				Thread.sleep(1000);
			} catch (InterruptedException e1) {
			}
			methods = getMethods();

			if (methods == null) {
				JOptionPane.showMessageDialog(this,
						Messages.SCANANNOTATION_UPDATE_METHODE()[1],
						Messages.SCANANNOTATION_UPDATE_METHODE()[0],
						JOptionPane.ERROR_MESSAGE);
			}
		}

		cbMethod.setModel(new DefaultComboBoxModel(methods));
		cbMethod.setSelectedItem(selItem);
	}

}
