# Supplementary material for: D-Light on promoters: a client-server system for the analysis and visualization of cis-regulatory elements
Source: BMC Bioinformatics. 2013 Apr 24;14:140. doi: 10.1186/1471-2105-14-140 (PMC3685601; doi:10.1186/1471-2105-14-140)
Supplement: Additional file 4 — Source code package. Source code of server and client. [file 1471-2105-14-140-S4.zip › dloprom-1.1-src/client_and_rmi/src/at/fh_hagenberg/dlight/gui/panels/UserLogin.java]

//	Copyright (C) 2010  D-Light Team, University of Salzburg /
//  Upper Austria University of Applied Science
//  
//  This program is free software: you can redistribute it and/or modify
//  it under the terms of the GNU General Public License as published by
//  the Free Software Foundation, either version 3 of the License, or
//  (at your option) any later version.
//
//  This program is distributed in the hope that it will be useful,
//  but WITHOUT ANY WARRANTY; without even the implied warranty of
//  MERCHANTABILITY or FITNESS FOR A PARTICULAR PURPOSE.  See the
//  GNU General Public License for more details.
//
//  You should have received a copy of the GNU General Public License
//  along with this program.  If not, see <http://www.gnu.org/licenses/>.
package at.fh_hagenberg.dlight.gui.panels;

import java.awt.BorderLayout;
import java.awt.Font;
import java.awt.GridLayout;
import java.awt.event.ActionEvent;
import java.awt.event.ActionListener;

import javax.swing.JButton;
import javax.swing.JLabel;
import javax.swing.JOptionPane;
import javax.swing.JPanel;
import javax.swing.JPasswordField;
import javax.swing.JTextField;
import javax.swing.SwingConstants;

import at.fh_hagenberg.dlight.config.Configer;
import at.fh_hagenberg.dlight.config.Messages;
import at.fh_hagenberg.dlight.config.PasswordHandler;
import at.fh_hagenberg.dlight.data.DataHolder;
import at.fh_hagenberg.dlight.data.RmiCommException;
import at.fh_hagenberg.dlight.gui.interfaces.LoginCallerI;

/**
 * Login panel.
 * @author Josef Laimer, Monika Freudenberger, Carina Lebherz, 2010
 * 
 */
public class UserLogin extends JPanel {
	/**
	 * Based on UserLogin JApplet by Monika Freudenberger and Carina Lebherz (FH
	 * Hagenberg, www.fh-hagenberg.at)
	 */
	private static final long serialVersionUID = 1L;

	// variables
	// ------------------------------------------------------------------------

	// labels
	private JLabel lUsername = new JLabel();
	private JLabel lPassword = new JLabel();
	private JLabel lHeadline = new JLabel();

	// textfields
	private JTextField tfUsername = new JTextField();

	// passwordfields
	private JPasswordField pfPassword = new JPasswordField();

	// buttons
	private JButton btnLogin = new JButton();
	private JButton btnRegister = new JButton();
	private JButton btnPublic = new JButton();
	private JButton btnChangePW = new JButton();

	// panels
	private JPanel pUserInformation = new JPanel();
	private JPanel pButtons = new JPanel();

	private LoginCallerI caller;

	// Initialization
	// ------------------------------------------------------------------------
	public UserLogin(LoginCallerI caller) {
		initLabels();
		initLayout();
		initListener();
		this.caller = caller;
	}

	public UserLogin(LoginCallerI caller, String username) {
		this(caller);
		tfUsername.setText(username);
	}

	/**
	 * Initializes the labels of the applet.
	 */
	private void initLabels() {
		// labels
		lUsername.setText("Username");
		lPassword.setText("Password");

		lHeadline.setText("Login");
		lHeadline.setHorizontalAlignment(SwingConstants.CENTER);
		lHeadline.setFont(new Font("Dialog", Font.BOLD, 20));

		// buttons
		btnLogin.setText("Login");
		btnRegister.setText("Add User");
		btnPublic.setText("Public Access");
		btnChangePW.setText("Change Password");
	}

	/**
	 * Initializes the layout of the applet.
	 */
	private void initLayout() {

		// User Information Panel
		GridLayout gl = new GridLayout(4, 1);
		pUserInformation.setLayout(gl);

		pUserInformation.add(lUsername);
		pUserInformation.add(tfUsername);
		tfUsername.setEnabled(Configer.getInstance().getAllowLogin());
		pUserInformation.add(lPassword);
		pUserInformation.add(pfPassword);
		pfPassword.setEnabled(Configer.getInstance().getAllowLogin());

		// Buttons Panel
		GridLayout gl2 = new GridLayout(1, 4);
		pButtons.setLayout(gl2);

		pButtons.add(btnLogin);
		btnLogin.setEnabled(Configer.getInstance().getAllowLogin());
		pButtons.add(btnPublic);
		pButtons.add(btnRegister);
		btnRegister.setEnabled(Configer.getInstance().getAllowRegister());
		pButtons.add(btnChangePW);

		BorderLayout layout = new BorderLayout();
		this.setLayout(layout);

		this.add(lHeadline, BorderLayout.NORTH);
		this.add(pUserInformation, BorderLayout.CENTER);
		this.add(pButtons, BorderLayout.SOUTH);

	}

	/**
	 * Initialization of the listener
	 **/
	private void initListener() {
		btnLogin.addActionListener(new java.awt.event.ActionListener() {
			public void actionPerformed(java.awt.event.ActionEvent evt) {
				caller.waitStart();
				btnLoginPerformed(evt);
				caller.waitEnds();
			}
		});

		pfPassword.addActionListener(new ActionListener() {
			// this event is triggered if the user press the enter
			// button within the password field - the login process is called
			@Override
			public void actionPerformed(ActionEvent e) {
				caller.waitStart();
				btnLoginPerformed(e);
				caller.waitEnds();
			}
		});

		tfUsername.addActionListener(new ActionListener() {
			// this event is triggered if the user press the enter
			// button within the username field - the cursor jumps to the
			// pw.-field
			@Override
			public void actionPerformed(ActionEvent e) {
				pfPassword.requestFocus();
			}
		});

		btnRegister.addActionListener(new java.awt.event.ActionListener() {
			public void actionPerformed(java.awt.event.ActionEvent evt) {
				caller.waitStart();
				btnRegisterPerformed(evt);
				caller.waitEnds();
			}
		});

		btnPublic.addActionListener(new ActionListener() {

			@Override
			public void actionPerformed(ActionEvent e) {
				Integer userid;
				try {
					userid = new PasswordHandler().checkPassword("Public",
							pfPassword.getPassword());
					if (userid > -1) {
						caller.waitStart();
						caller.afterLogin("Public", pfPassword.getPassword(),
								userid);
						caller.waitEnds();
					} else {
						caller.loginFailed();
						pfPassword.setText("");
					}
				} catch (RmiCommException e1) {
					JOptionPane.showMessageDialog(Configer.getInstance()
							.getMasterContainer(), Messages.UNHANDLED_ERROR(e1
							.getMessage())[1],
							Messages.UNHANDLED_ERROR(e1.getMessage())[0],
							JOptionPane.ERROR_MESSAGE);
					e1.printStackTrace();
				}

			}
		});

		btnChangePW.addActionListener(new java.awt.event.ActionListener() {
			public void actionPerformed(java.awt.event.ActionEvent evt) {
				caller.waitStart();
				btnChangePWPerformed(evt);
				caller.waitEnds();
			}
		});

	}

	private void btnLoginPerformed(ActionEvent evt) {
		
			Integer userid = -1;
			try {
				userid = new PasswordHandler().checkPassword(
						tfUsername.getText(), pfPassword.getPassword());
			} catch (RmiCommException e) {
				JOptionPane.showMessageDialog(Configer.getInstance()
						.getMasterContainer(), Messages.PASSWORD_CHECK_ERROR(e
						.getMessage())[1],
						Messages.PASSWORD_CHECK_ERROR(e.getMessage())[0],
						JOptionPane.ERROR_MESSAGE);
				e.printStackTrace();
			}
			if (userid > -1) {
				caller.afterLogin(tfUsername.getText(),
						pfPassword.getPassword(), userid);
				DataHolder.getInstance().afterLogin();
			} else {
				caller.loginFailed();
				pfPassword.setText("");
			}		
	}

	private void btnRegisterPerformed(ActionEvent evt) {
		caller.startRegistration();
	}

	private void btnChangePWPerformed(ActionEvent evt) {
		caller.changePassword();
	}

	public void setUsername(String username) {
		tfUsername.setText(username);
	}
}
