# Supplementary material for: D-Light on promoters: a client-server system for the analysis and visualization of cis-regulatory elements
Source: BMC Bioinformatics. 2013 Apr 24;14:140. doi: 10.1186/1471-2105-14-140 (PMC3685601; doi:10.1186/1471-2105-14-140)
Supplement: Additional file 4 — Source code package. Source code of server and client. [file 1471-2105-14-140-S4.zip › dloprom-1.1-src/client_and_rmi/src/at/fh_hagenberg/dlight/gui/panels/AnnotationMessage.java]

//	Copyright (C) 2010  D-Light Team, University of Salzburg /
//  Upper Austria University of Applied Science
//  
//  This program is free software: you can redistribute it and/or modify
//  it under the terms of the GNU General Public License as published by
//  the Free Software Foundation, either version 3 of the License, or
//  (at your option) any later version.
//
//  This program is distributed in the hope that it will be useful,
//  but WITHOUT ANY WARRANTY; without even the implied warranty of
//  MERCHANTABILITY or FITNESS FOR A PARTICULAR PURPOSE.  See the
//  GNU General Public License for more details.
//
//  You should have received a copy of the GNU General Public License
//  along with this program.  If not, see <http://www.gnu.org/licenses/>.
package at.fh_hagenberg.dlight.gui.panels;

import java.awt.Color;
import java.awt.Component;
import java.awt.Font;
import java.awt.GridBagConstraints;
import java.awt.GridBagLayout;
import java.awt.Toolkit;
import java.awt.datatransfer.StringSelection;
import java.awt.event.ActionEvent;
import java.awt.event.ActionListener;
import java.awt.event.MouseAdapter;
import java.awt.event.MouseEvent;
import java.util.ArrayList;
import java.util.Iterator;

import javax.swing.BorderFactory;
import javax.swing.JButton;
import javax.swing.JEditorPane;
import javax.swing.JLabel;
import javax.swing.JMenuItem;
import javax.swing.JPanel;
import javax.swing.JPopupMenu;
import javax.swing.JTextField;
import javax.swing.text.JTextComponent;
import javax.swing.text.html.HTMLDocument;

import at.fh_hagenberg.dlight.gui.elements.DlightHyperlinkListener;
import at.fh_hagenberg.dlight.gui.interfaces.AnnotationMessageI;
import at.fh_hagenberg.dlight.gui.interfaces.AnnotationMessageProducer;
import at.fh_hagenberg.dlight.viewer.data.Feature;

/**
 * AnnotationMessage is a JPanel which presents informations about an annotation
 * (of class Feature). The class implements the interface AnnotationMessageI.
 * 
 * @author Josef Laimer, 2010
 */
public class AnnotationMessage extends JPanel implements AnnotationMessageI {
	private static final long serialVersionUID = 1637472674521848318L;

	private static final String CP_COMMAND = "Copy";
	private static final String RESELECT = "Select Feature";
	
	private JButton btnSelect;
	private AnnotationMessageProducer producer;
	private Feature feature;
	private int lastrow = -1;
	private GridBagConstraints c = new GridBagConstraints();
	private ArrayList<JTextComponent> values;
	private String gene;
	
	private String copyStr = "";
	private final JPopupMenu popmen = new JPopupMenu();
	JMenuItem entrySel = new JMenuItem(RESELECT);
	
	/**
	 * AnnotationMessage provides no default constructor for different reasons.
	 * 
	 * @param producer
	 *            ... used for callbacks
	 * @param feature
	 *            ... used for selection callback.
	 */
	public AnnotationMessage(AnnotationMessageProducer producer, Feature feature) {
		this.producer = producer;
		this.feature = feature;
		this.values = new ArrayList<JTextComponent>();
		this.gene = feature.getCategory();

		btnSelect = new JButton("Select");
		btnSelect.addActionListener(new ActionListener() {
			@Override
			public void actionPerformed(ActionEvent e) {
				selectAnnotation();
			}
		});
		setLayout(new GridBagLayout());
		
		ActionListener al = new ActionListener() {
			@Override
			public void actionPerformed(ActionEvent e) {
				if (e.getActionCommand().equals(CP_COMMAND)) {
					try {
						Toolkit.getDefaultToolkit().getSystemClipboard()
								.setContents(new StringSelection(copyStr), null);
					} catch (Exception e2) {
					}
				} else if (e.getActionCommand().equals(RESELECT)) {
					selectAnnotation();	
				}
			}
		};
		
		JMenuItem entryCp = new JMenuItem(CP_COMMAND);
		popmen.add(entryCp);
		entryCp.addActionListener(al);
		
		popmen.addSeparator();
		
		popmen.add(entrySel);
		entrySel.addActionListener(al);
		
		
		addMouseListener(new MouseAdapter() {
			@Override
			public void mouseReleased(MouseEvent me) {
				if (me.isPopupTrigger())
					popmen.show(me.getComponent(), me.getX(), me.getY());
			}

			@Override
			public void mousePressed(MouseEvent me) {
				if (me.isPopupTrigger())
					popmen.show(me.getComponent(), me.getX(), me.getY());
			}
		});
	}

	/**
	 * Requests the 'producer' to select the corresponding annotation (feature)
	 */
	private void selectAnnotation() {
		producer.selectAnnotation(feature);
	}

	/**
	 * Adds one information row to the Panel.
	 * 
	 * @param label
	 * @param value
	 * @param link
	 *            ... null if the value does not present a link, otherwise the
	 *            URI string.
	 */
	public void addRow(String label, String value, String link) {
		lastrow++;
		c.gridwidth = 1;
		c.gridx = 0;
		c.gridy = lastrow;
		c.anchor = GridBagConstraints.WEST;
		add(new JLabel(label), c);

		c.gridx = 1;

		if (link != null) {

			DlightHyperlinkListener hyperListener = new DlightHyperlinkListener(
					link);
			JEditorPane epValue = new JEditorPane();

			epValue.setBorder(null);
			epValue.setContentType("text/html");
			epValue.setText(value);
			epValue.setOpaque(false);
			epValue.addHyperlinkListener(hyperListener);
			epValue.setEditable(false);

			Font font = new JTextField().getFont();
			String bodyRule = "body { font-family: " + font.getFamily() + "; "
					+ "font-size: " + font.getSize() + "pt; }";

			((HTMLDocument) epValue.getDocument()).getStyleSheet().addRule(
					bodyRule);

			add(epValue, c);
			values.add(epValue);

		} else {
			JTextField tfValue = new JTextField();
			tfValue.setText(value);
			tfValue.setEnabled(true);
			tfValue.setEditable(false);
			tfValue.setBackground(Color.white);
			tfValue.setBorder(BorderFactory.createEmptyBorder());
			add(tfValue, c);
			values.add(tfValue);
		}
		
		copyStr += label + "\t" + value + "\n";
	}

	/**
	 * Adds one information row to the Panel.
	 * 
	 * @param label
	 * @param value
	 */
	public void addRow(String label, String value) {
		addRow(label, value, null);
	}

	/**
	 * Adds one information row to the Panel. Does not differ between value and
	 * value.
	 * 
	 * @param row
	 */
	public void addRow(String row) {
		lastrow++;
		c.gridwidth = 2;
		c.gridx = 0;
		c.gridy = lastrow;

		JTextField tfValue = new JTextField();
		tfValue.setText(row);
		tfValue.setEnabled(true);
		tfValue.setEditable(false);
		tfValue.setBackground(Color.white);
		tfValue.setBorder(BorderFactory.createEmptyBorder());
		add(tfValue, c);
		values.add(tfValue);
		copyStr += row + "\n";
	}

	/**
	 * Adds a selection button (for callbacks) to the message.
	 */
	public void addSelectButton() {
		lastrow++;
		c.gridx = 1;
		c.gridy = lastrow;

		add(btnSelect, c);
	}

	/**
	 * {@inheritDoc}
	 * 
	 * @see at.fh_hagenberg.dlight.gui.interfaces.MessageI#deactivate()
	 */
	@Override
	public void deactivate() {
		for (Component c : getComponents()) {
			c.setEnabled(false);
			entrySel.setEnabled(false);
		}
	}

	/**
	 * {@inheritDoc}
	 * 
	 * @see at.fh_hagenberg.dlight.gui.interfaces.MessageI#activate()
	 */
	@Override
	public void activate() {
		for (Component c : getComponents()) {
			c.setEnabled(true);
			entrySel.setEnabled(true);
		}
	}

	@Override
	public void setBackground(Color bg) {
		super.setBackground(bg);
		if (values != null) {
			for (Iterator<JTextComponent> iter = values.iterator(); iter
					.hasNext();) {
				iter.next().setBackground(bg);
			}
		}
	}

	/**
	 * {@inheritDoc}
	 * 
	 * @see at.fh_hagenberg.dlight.gui.interfaces.AnnotationMessageI#getOwner()
	 */
	@Override
	public AnnotationMessageProducer getOwner() {
		return producer;
	}

	/**
	 * {@inheritDoc}
	 * 
	 * @see at.fh_hagenberg.dlight.gui.interfaces.AnnotationMessageI#setOwner(at.fh_hagenberg.dlight.gui.interfaces.AnnotationMessageProducer)
	 */
	@Override
	public void setOwner(AnnotationMessageProducer owner) {
		this.producer = owner;
	}

	/**
	 * @param gene
	 *            ... sets the gene which corresponds to the annotation
	 *            (feature).
	 * 
	 */
	public void setGene(String gene) {
		this.gene = gene;
	}

	/**
	 * {@inheritDoc}
	 * 
	 * @see at.fh_hagenberg.dlight.gui.interfaces.AnnotationMessageI.getGene()
	 */
	@Override
	public String getGene() {
		return gene;
	}

}
