# Supplementary material for: D-Light on promoters: a client-server system for the analysis and visualization of cis-regulatory elements
Source: BMC Bioinformatics. 2013 Apr 24;14:140. doi: 10.1186/1471-2105-14-140 (PMC3685601; doi:10.1186/1471-2105-14-140)
Supplement: Additional file 4 — Source code package. Source code of server and client. [file 1471-2105-14-140-S4.zip › dloprom-1.1-src/client_and_rmi/src/at/fh_hagenberg/dlight/gui/panels/ViewHistory.java]

//	Copyright (C) 2010-2012  D-Light Team, University of Salzburg /
//  Upper Austria University of Applied Science
//  
//  This program is free software: you can redistribute it and/or modify
//  it under the terms of the GNU General Public License as published by
//  the Free Software Foundation, either version 3 of the License, or
//  (at your option) any later version.
//
//  This program is distributed in the hope that it will be useful,
//  but WITHOUT ANY WARRANTY; without even the implied warranty of
//  MERCHANTABILITY or FITNESS FOR A PARTICULAR PURPOSE.  See the
//  GNU General Public License for more details.
//
//  You should have received a copy of the GNU General Public License
//  along with this program.  If not, see <http://www.gnu.org/licenses/>.
package at.fh_hagenberg.dlight.gui.panels;

import java.awt.GridLayout;
import java.util.ArrayList;
import java.util.HashMap;

import javax.swing.DefaultListModel;
import javax.swing.JList;
import javax.swing.JPanel;
import javax.swing.JScrollPane;
import javax.swing.ListSelectionModel;
import javax.swing.border.TitledBorder;
import javax.swing.event.ListSelectionEvent;
import javax.swing.event.ListSelectionListener;

import at.fh_hagenberg.dlight.config.Configer;
import at.fh_hagenberg.dlight.gui.interfaces.HistoryPanelI;
import at.fh_hagenberg.dlight.gui.interfaces.MenuCallerI;

/**
 * ViewHistory is a JPanel which presents the open views within the D-Light
 * client. The panel can be used to select switch between open queries (like the
 * window menu in most desktop tools). The panel is implemented as singleton.
 * 
 * @author Josef Laimer, 2010-2012
 * 
 */
public class ViewHistory extends JPanel implements ListSelectionListener,
		HistoryPanelI {
	private static final long serialVersionUID = -7139996187790232712L;

	private ArrayList<JPanel> actions;
	private HashMap<String, String> classNames;
	private MenuCallerI caller;

	private JList history;
	private DefaultListModel historyModel;
	private TitledBorder historyBorder = new TitledBorder("Open Viewer");

	private int actView = -1;

	/**
	 * private class for instance holding (singleton pattern)
	 */
	private static final class InstanceHolder {
		static final ViewHistory INSTANCE = new ViewHistory();
	}

	/**
	 * Returns the current instance of ViewHistory (singleton pattern)
	 * 
	 * @return
	 */
	public static ViewHistory getInstance() {
		return InstanceHolder.INSTANCE;
	}

	/**
	 * Constructor, private (singleton pattern)
	 */
	private ViewHistory() {
		this.caller = Configer.getInstance().getMenuCaller();
		setVisible(true);
		setBorder(historyBorder);
		setLayout(new GridLayout(1, 1));

		historyModel = new DefaultListModel();

		history = new JList(historyModel);
		history.setSelectionMode(ListSelectionModel.SINGLE_SELECTION);
		history.addListSelectionListener(this);

		JScrollPane listScroller = new JScrollPane(history);
		add(listScroller);

		actions = new ArrayList<JPanel>();

		initClassNames();
	}

	/**
	 * Initialization of possible viewer classes (only DlightTwoViewer in this
	 * version of D-Light).
	 */
	private void initClassNames() {
		classNames = new HashMap<String, String>();
		classNames.put("at.fh_hagenberg.dlight.gui.panels.DlightTwoViewer", "");
	}

	/**
	 * Registers a JPanel (DlightTwoViewer)
	 * @param view JPanel for registration.
	 */
	public void addViewToHist(JPanel view) {
		addViewToHist(view, "");
	}

	/**
	 * Registers a JPanel (DlightTwoViewer).
	 * @param view JPanel for registration.
	 * @param actionText additional information.
	 */
	public void addViewToHist(JPanel view, String actionText) {
		if (actions.contains(view)) {
			history.setSelectedIndex(actions.indexOf(view));
		} else {
			String action = view.getClass().getName();
			if (classNames.containsKey(action)) {
				action = classNames.get(action);

				if (!actionText.isEmpty())
					action = action + actionText;

				historyModel.addElement(action);
				actions.add(view);
				actView = historyModel.size() - 1;
				history.setSelectedIndex(historyModel.size() - 1);
			} else {
				history.clearSelection();
				actView = -1;
			}

			history.ensureIndexIsVisible(history.getSelectedIndex());

			MessagePanel.getInstance().viewChanged(view);
		}
	}

	/**
	 * Returns the internal view id. 
	 * @param view 
	 * @return index of the given view. 
	 */
	public int getIndexOfView(JPanel view) {
		if (actions.contains(view))
			return actions.indexOf(view);
		return -1;
	}

	/**
	 * Sets a text for the given view index.
	 * @param index view id
	 * @param text 
	 */
	public void setHistoryText(int index, String text) {
		if (index > -1) {
			historyModel.set(index, text);
		}
	}

	@Override
	public void valueChanged(ListSelectionEvent e) {
		caller.waitStart();
		if (e.getValueIsAdjusting() == false) {
			int index = history.getSelectedIndex();
			if (index != -1 && index != actView) {
				actView = index;
				caller.setViewPanel(actions.get(index));
				MessagePanel.getInstance().viewChanged(actions.get(index));
			}
		}
		caller.waitEnds();
	}

	@Override
	public void deleteEntry(int index) {
		caller.waitStart();
		historyModel.removeElementAt(index);
		actions.remove(index);

		history.validate();
		history.repaint();
		caller.waitEnds();
	}

	@Override
	public ArrayList<JPanel> getAllViews() {
		return actions;
	}

	@Override
	public void setHistoryText(JPanel view, String text) {
		setHistoryText(getIndexOfView(view), text);
	}

	@Override
	public void deleteAllEntries() {
		caller.waitStart();
		historyModel.removeAllElements();
		actions = new ArrayList<JPanel>();

		history.validate();
		history.repaint();
		caller.waitEnds();

	}

	@Override
	public void lock() {
		history.setEnabled(false);

	}

	@Override
	public void unlock() {
		history.setEnabled(true);
	}
}
