# Supplementary material for: D-Light on promoters: a client-server system for the analysis and visualization of cis-regulatory elements
Source: BMC Bioinformatics. 2013 Apr 24;14:140. doi: 10.1186/1471-2105-14-140 (PMC3685601; doi:10.1186/1471-2105-14-140)
Supplement: Additional file 4 — Source code package. Source code of server and client. [file 1471-2105-14-140-S4.zip › dloprom-1.1-src/client_and_rmi/src/at/fh_hagenberg/dlight/gui/panels/BindingsiteUpload.java]

//	Copyright (C) 2010-2013  D-Light Team, University of Salzburg /
//  Upper Austria University of Applied Science
//  
//  This program is free software: you can redistribute it and/or modify
//  it under the terms of the GNU General Public License as published by
//  the Free Software Foundation, either version 3 of the License, or
//  (at your option) any later version.
//
//  This program is distributed in the hope that it will be useful,
//  but WITHOUT ANY WARRANTY; without even the implied warranty of
//  MERCHANTABILITY or FITNESS FOR A PARTICULAR PURPOSE.  See the
//  GNU General Public License for more details.
//
//  You should have received a copy of the GNU General Public License
//  along with this program.  If not, see <http://www.gnu.org/licenses/>.
package at.fh_hagenberg.dlight.gui.panels;

import java.awt.BorderLayout;
import java.awt.Color;
import java.awt.Component;
import java.awt.Dimension;
import java.awt.GridBagConstraints;
import java.awt.GridBagLayout;
import java.awt.GridLayout;
import java.awt.Insets;
import java.awt.event.ActionEvent;
import java.awt.event.ActionListener;
import java.beans.PropertyChangeEvent;
import java.beans.PropertyChangeListener;
import java.io.BufferedReader;
import java.io.DataInputStream;
import java.io.File;
import java.io.FileInputStream;
import java.io.FileNotFoundException;
import java.io.IOException;
import java.io.InputStreamReader;
import java.rmi.RemoteException;
import java.rmi.registry.LocateRegistry;
import java.rmi.registry.Registry;
import java.util.ArrayList;
import java.util.HashMap;
import java.util.HashSet;
import javax.swing.BorderFactory;
import javax.swing.ButtonGroup;
import javax.swing.DefaultComboBoxModel;
import javax.swing.JButton;
import javax.swing.JComboBox;
import javax.swing.JFileChooser;
import javax.swing.JLabel;
import javax.swing.JOptionPane;
import javax.swing.JPanel;
import javax.swing.JProgressBar;
import javax.swing.JRadioButton;
import javax.swing.JTextField;
import javax.swing.Popup;
import javax.swing.PopupFactory;
import javax.swing.SwingWorker;

import at.fh_hagenberg.dlight.config.Configer;
import at.fh_hagenberg.dlight.config.Messages;
import at.fh_hagenberg.dlight.data.ServerCommunicator;
import at.fh_hagenberg.dlight.gui.UserInformation;
import at.fh_hagenberg.dlight.gui.elements.BasicSelectionTable;
import at.fh_hagenberg.dlight.gui.elements.ErrorMessagesDialog;
import at.fh_hagenberg.dlight.gui.interfaces.GenomeUpdateListenerI;
import at.fh_hagenberg.dlight.gui.interfaces.MethodUpdateListenerI;
import at.fh_hagenberg.dlight.gui.interfaces.ProgressObserverI;
import at.fh_hagenberg.dlight.rmi.common.DlightRmi;

/**
 * BindingsiteUpload provides the user with the possibility to upload user
 * defined bindingsites (annotations).
 * 
 * @author Josef Laimer, 2011-2012
 * 
 */
public class BindingsiteUpload extends JPanel implements GenomeUpdateListenerI,
		MethodUpdateListenerI, PropertyChangeListener {
	private static final long serialVersionUID = -7606726953567120362L;

	private BasicSelectionTable table = null;
	private JButton btnSend = null;
	private JButton btnClear = null;
	private JButton btnLoadFile = null;
	private JProgressBar progBar = null;
	private JPanel pFile;
	private JPanel pOptions;
	private JPanel pNorth;

	// options - combobox
	private JComboBox cbSequence;
	private JComboBox cbChromosome;
	private JComboBox cbMethod;
	private JComboBox cbAnnotation;
	private JComboBox cbScore;
	private JComboBox cbPValue;
	private JComboBox cbEValue;
	private JComboBox cbStart;
	private JComboBox cbEnd;
	private JComboBox cbOri;
	private JComboBox cbNote;

	private PopupFactory popFac;
	private Popup currPopup = null;

	private HashMap<String, String> methodMap;
	private HashMap<String, ArrayList<String>> scoreTypeMap;
	private JLabel lMethod = new JLabel("Method");

	private JLabel lPos = new JLabel("Location columns");
	private JLabel lStart = new JLabel("Start");
	private JLabel lEnd = new JLabel("End");
	private JLabel lOri = new JLabel("Orientation");
	private JLabel lChr = new JLabel("Chromosome");
	
	private JLabel lNote = new JLabel("Description column");
	private JLabel lSeq = new JLabel("Sequence ACC column");
	private JLabel lAnno = new JLabel("Feature ACC column");
	private JLabel lScore = new JLabel("Score columns");
	private JLabel lStScore = new JLabel("Score");
	private JLabel lStPvalue = new JLabel("P-Value");
	private JLabel lStEvalue = new JLabel("E-Value");
	
	private JLabel lCoordSystem = new JLabel("Corrdinates");
	
	private JRadioButton rbGenomic = new JRadioButton("genomic");
	private JRadioButton rbRelative = new JRadioButton("relative");
	private ButtonGroup groupCoord = new ButtonGroup();
	

	private JLabel lGenome = new JLabel("Genome");
	private JComboBox cbGenome;

	private HashMap<String, String> organismCbMap = new HashMap<String, String>();
	@SuppressWarnings("unused")
	private String defaultGenome = "";

	private JLabel lFilename = new JLabel();
	private JTextField tfFilename = new JTextField(20);

	private String progressText = "";
	private Integer progressMax = 0;

	private ArrayList<String> errMsg = new ArrayList<String>();

	class UploadDataTask extends SwingWorker<Void, Void> implements
			ProgressObserverI {

		boolean fin = false;

		@Override
		protected Void doInBackground() throws Exception {
			progressText = "upload data";
			progBar.setIndeterminate(true);
			progBar.setStringPainted(false);
			setProgress(0);
			progressMax = 100;

			final Integer genomeId = readGenome();

			final HashMap<String, Object[]> values = new HashMap<String, Object[]>();

			if (cbSequence.getSelectedIndex() == 0) {
				values.put("seqeunce", null);
			} else {
				values.put("sequence", table.getColumnByName(cbSequence
						.getSelectedItem().toString()));
			}
			if (cbChromosome.getSelectedIndex() == 0) {
				values.put("chromosome", null);
			} else {
				values.put("chromosome", table.getColumnByName(cbChromosome
						.getSelectedItem().toString()));
			}
			values.put("annotation", table.getColumnByName(cbAnnotation
					.getSelectedItem().toString()));
			values.put("start",
					table.getColumnByName(cbStart.getSelectedItem().toString()));
			values.put("end",
					table.getColumnByName(cbEnd.getSelectedItem().toString()));

			final ArrayList<String> scoreFields = new ArrayList<String>();
			if (scoreTypeMap.get(cbMethod.getSelectedItem()).contains("Score")) {
				if (cbScore.getSelectedIndex() > 0) {
					scoreFields.add("score");
					values.put("score", table.getColumnByName(cbScore
							.getSelectedItem().toString()));
				}
			}

			if (scoreTypeMap.get(cbMethod.getSelectedItem())
					.contains("E-value")) {
				if (cbEValue.getSelectedIndex() > 0) {
					scoreFields.add("evalue");
					values.put("evalue", table.getColumnByName(cbEValue
							.getSelectedItem().toString()));
				}
			}

			if (scoreTypeMap.get(cbMethod.getSelectedItem())
					.contains("P-value")) {
				if (cbPValue.getSelectedIndex() > 0) {
					scoreFields.add("pvalue");
					values.put("pvalue", table.getColumnByName(cbPValue
							.getSelectedItem().toString()));
				}
			}

			values.put("bindingsequence", null);

			if (cbNote.getSelectedIndex() == 0) {
				values.put("note", null);
			} else {
				values.put("note", table.getColumnByName(cbNote
						.getSelectedItem().toString()));
			}

			if (cbOri.getSelectedIndex() == 0) {
				values.put("orientation", null);
			} else {
				values.put("orientation", table.getColumnByName(cbOri
						.getSelectedItem().toString()));
			}

			try {
				Registry registry;
				registry = (Registry) LocateRegistry.getRegistry(Configer
						.getInstance().getIp(), new Integer(Configer
						.getInstance().getPort()).intValue());

				final DlightRmi rmiObj = (DlightRmi) ((java.rmi.registry.Registry) registry)
						.lookup("dlightRMI");

				final Long jobId = rmiObj.jobId();

				Runnable procFileRunnable = new Runnable() {
					@Override
					public void run() {
						try {
							errMsg.addAll(rmiObj.uploadBindingsite(
									UserInformation.getInstance().getUserid(),
									Integer.valueOf(methodMap.get(cbMethod
											.getSelectedItem())), genomeId,
									null, scoreFields, values, rbGenomic
											.isSelected(), jobId));

						} catch (RemoteException e) {
							e.printStackTrace();
							ErrorMessagesDialog errdia = new ErrorMessagesDialog(
									null, e);
							errdia.pack();
							errdia.setLocationRelativeTo(BindingsiteUpload.this);
							errdia.setVisible(true);
						}
						UploadDataTask.this.progressStopped();
					}
				};

				Thread procThread = new Thread(procFileRunnable);
				procThread.start();

				progBar.setIndeterminate(true);
				progBar.setStringPainted(false);
				setProgress(0);

				while (!fin) {
					try {
						Thread.sleep(3000);
						String prt = rmiObj.jobState(jobId);
						if (prt != null) {
							progressText = prt;
						} else {
							progressText = "";
						}
						Integer pr = rmiObj.jobProgress(jobId);
						if (pr != null) {
							progressUpdate(pr);
						}
					} catch (Exception e) {
						e.printStackTrace();
					}
				}
			} catch (Exception e) {
				e.printStackTrace();
				ErrorMessagesDialog errdia = new ErrorMessagesDialog(null, e);
				errdia.pack();
				errdia.setLocationRelativeTo(BindingsiteUpload.this);
				errdia.setVisible(true);
			}
			
			progressText = "upload data";
			return null;
		}

		@Override
		protected void done() {
			super.done();
			setProgress(100);
			progBar.setIndeterminate(false);
			progBar.setStringPainted(true);
			if (errMsg.size() > 0) {
				ErrorMessagesDialog errdia = new ErrorMessagesDialog(null,
						errMsg);
				errdia.pack();
				errdia.setLocationRelativeTo(BindingsiteUpload.this);
				errdia.setVisible(true);
			}
			Configer.getInstance().informAnnotationUpdateListener();
			errMsg.clear();
			lockPanel(false);
		}

		@Override
		public void progressUpdate(Integer pr) {
			Double perc = (100.0 / progressMax) * pr;
			if (perc > 1) {
				progBar.setIndeterminate(false);
				progBar.setStringPainted(true);
				setProgress(perc.intValue());
			} else {
				progBar.setIndeterminate(true);
				progBar.setStringPainted(false);
				setProgress(0);
			}
		}

		@Override
		public void progressStopped() {
			fin = true;
		}
	}

	/**
	 * Constructor.
	 */
	public BindingsiteUpload() {
		Configer.getInstance().addGenomeUpdateListener(this);
		Configer.getInstance().addMethodUpdateListener(this);
		setLayout(new BorderLayout());
		setUpNorth();
		setUpOptions(null);
		setUpTable(null, null);
		setUpSouth();
	}

	public void reset() {
		setUpOptions(null);
		setUpTable(null, null);
		tfFilename.setText("");
		btnSend.setEnabled(false);
		validate();
	}

	private void setUpNorth() {
		pFile = new JPanel(new GridBagLayout());
		GridBagConstraints c = new GridBagConstraints();
		c.anchor = GridBagConstraints.WEST;
		c.gridx = 0;
		c.gridy = 0;
		c.insets = new Insets(2, 5, 1, 5);

		lFilename.setText("File");
		lFilename.setFont(Configer.FONT_MANDATORY_LABEL);
		lFilename.setForeground(Configer.COLOR_MANDATORY_LABEL);
		pFile.add(lFilename, c);

		tfFilename.setEditable(false);
		c.gridx = 1;
		c.gridwidth = 2;
		pFile.add(tfFilename, c);
		c.gridwidth = 1;
		c.gridx = 3;
		btnLoadFile = new JButton("Open file");
		btnLoadFile.addActionListener(new ActionListener() {

			@Override
			public void actionPerformed(ActionEvent e) {
				loadFile();
			}
		});
		pFile.add(btnLoadFile, c);

		cbMethod = new JComboBox();
		updateMethods();

		cbMethod.addActionListener(new ActionListener() {

			@Override
			public void actionPerformed(ActionEvent e) {
				try {
					lockScoreOptions();
				} catch (Exception e2) {
				}

			}
		});

		lMethod.setFont(Configer.FONT_MANDATORY_LABEL);
		lMethod.setForeground(Configer.COLOR_MANDATORY_LABEL);
		c.gridy = 1;
		c.gridx = 0;
		pFile.add(lMethod, c);
		c.gridx = 1;
		c.gridwidth = 2;
		pFile.add(cbMethod, c);

		cbGenome = new JComboBox(getOrganisms(true));
		cbGenome.setSelectedIndex(0);

		lGenome.setFont(Configer.FONT_MANDATORY_LABEL);
		lGenome.setForeground(Configer.COLOR_MANDATORY_LABEL);
		c.gridy = 2;
		c.gridx = 0;
		c.gridwidth = 1;
		pFile.add(lGenome, c);

		c.gridx = 1;
		c.gridwidth = 2;
		pFile.add(cbGenome, c);

		pNorth = new JPanel(new BorderLayout());

		pOptions = new JPanel();
		this.popFac = PopupFactory.getSharedInstance();

		JPanel pNorthWest = new JPanel(new BorderLayout());
		pNorthWest.add(pFile, BorderLayout.WEST);
		pNorth.add(pNorthWest, BorderLayout.NORTH);
		pNorth.add(pOptions, BorderLayout.WEST);

		add(pNorth, BorderLayout.NORTH);
	}

	/**
	 * Initial setup of the panel.
	 * 
	 * @param header_
	 *            column header
	 */
	private void setUpOptions(String[] header_) {
		// set up Comboboxes

		pOptions.removeAll();

		Integer headerlength = 0;
		if (header_ != null) {
			headerlength = header_.length;
		}

		String header[] = new String[headerlength + 1];
		header[0] = "";

		if (header_ != null) {
			int i = 0;
			for (String h : header_) {
				++i;
				header[i] = h;
			}
		}

		cbSequence = new JComboBox(header);
		Dimension pdim = new Dimension(110,
				cbSequence.getPreferredSize().height);
		cbSequence.setPreferredSize(pdim);
		cbChromosome = new JComboBox(header);
		cbChromosome.setPreferredSize(pdim);
		cbAnnotation = new JComboBox(header);
		cbAnnotation.setPreferredSize(pdim);
		cbScore = new JComboBox(header);
		cbScore.setPreferredSize(pdim);
		cbEValue = new JComboBox(header);
		cbEValue.setPreferredSize(pdim);
		cbPValue = new JComboBox(header);
		cbPValue.setPreferredSize(pdim);
		cbStart = new JComboBox(header);
		cbStart.setPreferredSize(pdim);
		cbEnd = new JComboBox(header);
		cbEnd.setPreferredSize(pdim);
		cbOri = new JComboBox(header);
		cbOri.setPreferredSize(pdim);

		cbNote = new JComboBox(header);
		cbNote.setPreferredSize(pdim);
		
		groupCoord.add(rbRelative);
		groupCoord.add(rbGenomic);
		
		ActionListener al = new ActionListener() {
			
			@Override
			public void actionPerformed(ActionEvent e) {
				if (rbGenomic.isSelected()){
					lChr.setFont(Configer.FONT_MANDATORY_LABEL);
					lChr.setForeground(Configer.COLOR_MANDATORY_LABEL);
					lSeq.setEnabled(false);
					lSeq.setFont(lOri.getFont());
					lSeq.setForeground(lOri.getForeground());
					cbSequence.setEnabled(false);
				} else {
					lChr.setFont(lOri.getFont());
					lChr.setForeground(lOri.getForeground());
					lSeq.setEnabled(true);
					cbSequence.setEnabled(true);
					lSeq.setFont(Configer.FONT_MANDATORY_LABEL);
					lSeq.setForeground(Configer.COLOR_MANDATORY_LABEL);
				}
			}
		};
		
		rbRelative.addActionListener(al);
		rbGenomic.addActionListener(al);
		
		
		pOptions.setLayout(new GridBagLayout());
		GridBagConstraints c = new GridBagConstraints();
		c.insets = new Insets(1, 5, 1, 5);
		c.gridy = 0;
		c.gridx = 0;
		c.anchor = GridBagConstraints.WEST;
		c.ipadx = 10;
		
		c.gridy = 1;
		c.gridx = 0;
		c.gridwidth = 1;
		pOptions.add(new JLabel(" "), c);
		
		c.gridy = 2;
		c.gridx = 0;
		lCoordSystem.setFont(Configer.FONT_MANDATORY_LABEL);
		lCoordSystem.setForeground(Configer.COLOR_MANDATORY_LABEL);
		pOptions.add(lCoordSystem, c);
		
		c.gridx = 1;
		JPanel pCoord = new JPanel(new GridLayout(1, 2));
		pCoord.add(rbGenomic);
		pCoord.add(rbRelative);
		rbGenomic.setSelected(true);
		lChr.setFont(Configer.FONT_MANDATORY_LABEL);
		lChr.setForeground(Configer.COLOR_MANDATORY_LABEL);
		lSeq.setEnabled(false);
		lSeq.setFont(lOri.getFont());
		lSeq.setForeground(lOri.getForeground());
		cbSequence.setEnabled(false);
		
		c.gridwidth = 4;
		pOptions.add(pCoord, c);
		
		c.gridwidth = 1;
		c.gridy = 3;
		c.gridx = 0;
		// lSeq.setFont(Configer.FONT_MANDATORY_LABEL);
		// lSeq.setForeground(Configer.COLOR_MANDATORY_LABEL);
		pOptions.add(lSeq, c);
		c.gridx = 2;
		pOptions.add(cbSequence, c);

		c.gridwidth = 1;
		c.gridy = 5;
		c.gridx = 0;

		lAnno.setFont(Configer.FONT_MANDATORY_LABEL);
		lAnno.setForeground(Configer.COLOR_MANDATORY_LABEL);
		pOptions.add(lAnno, c);
		c.gridx = 2;
		pOptions.add(cbAnnotation, c);

		c.gridwidth = 1;
		c.gridy = 7;
		c.gridx = 0;

		lScore.setFont(Configer.FONT_MANDATORY_LABEL);
		lScore.setForeground(Configer.COLOR_MANDATORY_LABEL);
		pOptions.add(lScore, c);
		c.gridx = 1;
		lStScore.setFont(Configer.FONT_MANDATORY_LABEL);
		lStScore.setForeground(Configer.COLOR_MANDATORY_LABEL);
		pOptions.add(lStScore, c);
		c.gridx = 2;
		pOptions.add(cbScore, c);

		c.gridx = 4;
		lStPvalue.setFont(Configer.FONT_MANDATORY_LABEL);
		lStPvalue.setForeground(Configer.COLOR_MANDATORY_LABEL);
		pOptions.add(lStPvalue, c);
		c.gridx = 5;
		pOptions.add(cbPValue, c);

		c.gridx = 7;
		lStEvalue.setFont(Configer.FONT_MANDATORY_LABEL);
		lStEvalue.setForeground(Configer.COLOR_MANDATORY_LABEL);
		pOptions.add(lStEvalue, c);
		c.gridx = 8;
		pOptions.add(cbEValue, c);

		if (scoreTypeMap.get(cbMethod.getSelectedItem()).size() < 1) {

		}

		c.gridx = 0;
		c.gridy = 9;

		lPos.setFont(Configer.FONT_MANDATORY_LABEL);
		lPos.setForeground(Configer.COLOR_MANDATORY_LABEL);
		pOptions.add(lPos, c);
		c.gridx = 1;

		lStart.setFont(Configer.FONT_MANDATORY_LABEL);
		lStart.setForeground(Configer.COLOR_MANDATORY_LABEL);
		pOptions.add(lStart, c);
		c.gridx = 2;
		pOptions.add(cbStart, c);
		c.gridx = 3;
		pOptions.add(new JLabel(" "), c);
		c.gridx = 4;

		lEnd.setFont(Configer.FONT_MANDATORY_LABEL);
		lEnd.setForeground(Configer.COLOR_MANDATORY_LABEL);
		pOptions.add(lEnd, c);
		c.gridx = 5;
		pOptions.add(cbEnd, c);
		c.gridx = 6;
		pOptions.add(new JLabel(" "), c);
		c.gridx = 7;

		pOptions.add(lOri, c);
		c.gridx = 8;
		pOptions.add(cbOri, c);
		c.gridy = 11;
		c.gridx = 1;

		pOptions.add(lChr, c);
		c.gridx = 2;
		pOptions.add(cbChromosome, c);
		c.gridx = 3;
		pOptions.add(new JLabel(" "), c);


		c.gridx = 0;
		c.gridy = 13;

		c.gridwidth = 1;
		c.gridx = 0;
		c.gridy = 15;

		pOptions.add(lNote, c);
		c.gridx = 2;
		pOptions.add(cbNote, c);
		lockScoreOptions();
	}

	/**
	 * @param header
	 * @param searchString
	 * @return index
	 */
	@SuppressWarnings("unused")
	private int getHeaderIndex(String[] header, String searchString) {
		for (int i = 1; i < header.length; ++i) {
			String h = header[i];
			if (h.toLowerCase().contains(searchString.toLowerCase())
					|| searchString.toLowerCase().contains(h.toLowerCase())) {
				return i;
			}
		}
		return 0;
	}

	/**
	 * Initialize the data table (data from tab.sep. file)
	 * 
	 * @param header
	 *            column header
	 * @param data
	 */
	@SuppressWarnings("serial")
	private void setUpTable(String[] header, Object[][] data) {
		if (table != null) {
			remove(table);
		}
		table = new BasicSelectionTable(false, data, header) {
//			JButton btnDelete = null;

			@Override
			public void selectionChanged(int numberSelectedRows) {
			}

			@Override
			public void callBack(Object[][] selectedValues, Boolean all) {
			}

			@Override
			protected void setUp() {
				super.setUp();
				setBorder(BorderFactory.createLineBorder(Color.LIGHT_GRAY, 1));
			};

			@Override
			protected void setUpButtons() {
//				JPanel pButtons = new JPanel(new GridLayout(1, 4));
//				btnDelete = new JButton("Delete");
//				btnSelectAll = new JButton("Select all");
//				btnSelectRem = new JButton("Clear selection");
//
//				pButtons.add(btnDelete);
//				pButtons.add(new JLabel(""));
//				pButtons.add(btnSelectAll);
//				pButtons.add(btnSelectRem);
//
//				btnDelete.addActionListener(new ActionListener() {
//					@Override
//					public void actionPerformed(ActionEvent e) {
//						deleteSelectedRow();
//					}
//				});
//
//				btnSelectAll.addActionListener(new ActionListener() {
//					@Override
//					public void actionPerformed(ActionEvent e) {
//						selectAll();
//					}
//				});
//
//				btnSelectRem.addActionListener(new ActionListener() {
//					@Override
//					public void actionPerformed(ActionEvent e) {
//						clearSelection();
//					}
//				});
//
//				add(pButtons, BorderLayout.SOUTH);
//
//				if (this.data == null) {
//					setButtonsEnabled(false);
//				}
			};

			@Override
			public void setButtonsEnabled(Boolean enabled) {
//				super.setButtonsEnabled(enabled);
//				if (btnDelete != null) {
//					btnDelete.setEnabled(enabled);
//				}
			}

		};

		add(table, BorderLayout.CENTER);
	}

	/**
	 * Setup the southern subpanel.
	 */
	private void setUpSouth() {
		btnSend = new JButton("Submit");
		btnSend.addActionListener(new ActionListener() {
			@Override
			public void actionPerformed(ActionEvent e) {
				send();
			}
		});

		btnClear = new JButton("Clear");
		btnClear.addActionListener(new ActionListener() {

			@Override
			public void actionPerformed(ActionEvent e) {
				reset();
			}
		});

		JPanel pSouth = new JPanel(new GridLayout());
		pSouth.add(btnSend);
		btnSend.setEnabled(false);
		pSouth.add(btnClear);

		JPanel pSouthOuter = new JPanel(new BorderLayout());
		pSouthOuter.add(pSouth, BorderLayout.WEST);
		progBar = new JProgressBar(0, 100);
		pSouthOuter.add(progBar, BorderLayout.CENTER);

		add(pSouthOuter, BorderLayout.SOUTH);
	}

	/**
	 * Performs submission of data, after a basic validation of the data.
	 */
	private void send() {
		if (!checkOptions() || !precheckValues()) {
			return;
		}

		if (readGenome() == null) {
			return;
		}

		progBar.setValue(0);
		progBar.setIndeterminate(true);
		progBar.setStringPainted(false);
		lockPanel(true);

		UploadDataTask udt = new UploadDataTask();
		udt.addPropertyChangeListener(this);
		udt.execute();
	}

	/**
	 * Validates the data and options.
	 * 
	 * @return true if all options are valid.
	 */
	private Boolean checkOptions() {
		if (cbSequence.getSelectedItem().equals("")
				&& cbChromosome.getSelectedItem().equals("")) {
			JOptionPane
					.showMessageDialog(
							this,
							Messages.BINDINGSITE_UPLOAD1("either a sequence or a chromosome")[1],
							Messages.BINDINGSITE_UPLOAD1("either a sequence or a chromosome")[0],
							JOptionPane.ERROR_MESSAGE);
			return false;
		} else if (cbAnnotation.getSelectedIndex() == 0) {
			JOptionPane.showMessageDialog(this,
					Messages.BINDINGSITE_UPLOAD1("an annotation")[1],
					Messages.BINDINGSITE_UPLOAD1("an annotation")[0],
					JOptionPane.ERROR_MESSAGE);
			return false;
		} else if (cbStart.getSelectedIndex() == 0) {
			JOptionPane.showMessageDialog(this,
					Messages.BINDINGSITE_UPLOAD1("a start")[1],
					Messages.BINDINGSITE_UPLOAD1("a start")[0],
					JOptionPane.ERROR_MESSAGE);
			return false;
		} else if (cbEnd.getSelectedIndex() == 0) {
			JOptionPane.showMessageDialog(this,
					Messages.BINDINGSITE_UPLOAD1("an end")[1],
					Messages.BINDINGSITE_UPLOAD1("an end")[0],
					JOptionPane.ERROR_MESSAGE);
			return false;
		} else if (scoreTypeMap.get(cbMethod.getSelectedItem()).size() > 0) {
			boolean scoreCol = false;

			if (scoreTypeMap.get(cbMethod.getSelectedItem()).contains("Score")) {
				if (cbScore.getSelectedIndex() > 0) {
					scoreCol = true;
				}
			}
			if (scoreTypeMap.get(cbMethod.getSelectedItem())
					.contains("P-value")) {
				if (cbPValue.getSelectedIndex() > 0) {
					scoreCol = true;
				}
			}
			if (scoreTypeMap.get(cbMethod.getSelectedItem())
					.contains("E-value")) {
				if (cbEValue.getSelectedIndex() > 0) {
					scoreCol = true;
				}
			}

			if (!scoreCol) {
				JOptionPane.showMessageDialog(this, Messages
						.BINDINGSITE_UPLOAD1b(scoreTypeMap.get(cbMethod
								.getSelectedItem()))[1], Messages
						.BINDINGSITE_UPLOAD1b(scoreTypeMap.get(cbMethod
								.getSelectedItem()))[0],
						JOptionPane.ERROR_MESSAGE);
				return false;
			}
		}
		return true;
	}

	/**
	 * Data pre-check.
	 * 
	 * @return true if data are valid.
	 */
	private Boolean precheckValues() {
		Object values[] = table.getColumnByName(cbStart.getSelectedItem()
				.toString());

		int max = values.length;
		if (max > 10) {
			max = 10;
		}

		for (int i = 0; i < max; ++i) {
			Object val = values[i];
			try {
				Integer.valueOf(val.toString());
			} catch (Exception e) {
				JOptionPane.showMessageDialog(this, Messages
						.BINDINGSITE_UPLOAD2(cbStart.getSelectedItem()
								.toString())[1], Messages
						.BINDINGSITE_UPLOAD2(cbStart.getSelectedItem()
								.toString())[0], JOptionPane.ERROR_MESSAGE);
				return false;
			}
		}

		values = table.getColumnByName(cbEnd.getSelectedItem().toString());
		for (int i = 0; i < max; ++i) {
			Object val = values[i];
			try {
				Integer.valueOf(val.toString());
			} catch (Exception e) {
				JOptionPane.showMessageDialog(this,
						Messages.BINDINGSITE_UPLOAD2(cbEnd.getSelectedItem()
								.toString())[1], Messages
								.BINDINGSITE_UPLOAD2(cbEnd.getSelectedItem()
										.toString())[0],
						JOptionPane.ERROR_MESSAGE);
				return false;
			}
		}

		if (cbOri.getSelectedIndex() > 0) {
			values = table.getColumnByName(cbOri.getSelectedItem().toString());
			ArrayList<String> allowedValues = new ArrayList<String>();
			allowedValues.add("-");
			allowedValues.add("+");
			allowedValues.add("r");
			allowedValues.add("f");
			allowedValues.add("unk");
			allowedValues.add("unknown");
			allowedValues.add("none");
			allowedValues.add(".");
			for (int i = 0; i < max; ++i) {
				Object val = values[i];

				if (!allowedValues.contains(val)) {
					JOptionPane.showMessageDialog(this, Messages
							.BINDINGSITE_UPLOAD3(cbOri.getSelectedItem()
									.toString())[1], Messages
							.BINDINGSITE_UPLOAD3(cbOri.getSelectedItem()
									.toString())[0], JOptionPane.ERROR_MESSAGE);
					return false;
				}
			}
		}

		return true;
	}

	/**
	 * Loads a data file (tab-sep.)
	 */
	private void loadFile() {
		JFileChooser fc = new JFileChooser();
		fc.showOpenDialog(this);

		File dataFile = fc.getSelectedFile();

		if (dataFile != null && dataFile.isFile()) {

			if (dataFile.length() > 104857600) {
				JOptionPane.showMessageDialog(this, Messages.MAX_FILESIZE()[1],
						Messages.MAX_FILESIZE()[0], JOptionPane.ERROR_MESSAGE);
				return;
			}

			try {
				tfFilename.setText(dataFile.getName());
				FileInputStream istream = new FileInputStream(dataFile);
				BufferedReader br = new BufferedReader(new InputStreamReader(
						new DataInputStream(istream)));

				// import header line
				String headerLine = br.readLine();
				String header[] = headerLine.split("\t");
				HashSet<String> locklist = new HashSet<String>();
				for (int i = 0; i < header.length; ++i) {
					String h = header[i];
					int j = 1;
					while (locklist.contains(h)) {
						j++;
						h = header[i] + j;
					}
					header[i] = h;
				}

				int numberOfCol = header.length;

				if (numberOfCol < 2) {
					JOptionPane.showMessageDialog(this,
							Messages.UNVALID_FILE2()[1],
							Messages.UNVALID_FILE2()[0],
							JOptionPane.ERROR_MESSAGE);
					br.close();
					return;
				}
				if (numberOfCol < 6) {
					JOptionPane.showMessageDialog(this,
							Messages.UNVALID_FILE1()[1],
							Messages.UNVALID_FILE1()[0],
							JOptionPane.ERROR_MESSAGE);
					br.close();
					return;
				}

				boolean valid = true;

				ArrayList<Object[]> data = new ArrayList<Object[]>();

				String line;
				int lineCount = 1;
				while (valid && (line = br.readLine()) != null) {
					lineCount++;
					String lineArray[] = line.split("\t");
					if (lineArray.length < 2) {
						continue;
					}
					if (lineArray.length != numberOfCol) {
						valid = false;
					} else {
						data.add(lineArray);
					}
				}

				if (valid) {
					setUpOptions(header);
					setUpTable(header,
							data.toArray(new Object[data.size()][numberOfCol]));
					validate();
				} else {
					JOptionPane.showMessageDialog(this,
							Messages.UNVALID_FILE3(lineCount)[1],
							Messages.UNVALID_FILE3(lineCount)[0],
							JOptionPane.ERROR_MESSAGE);
				}
				br.close();
				this.btnSend.setEnabled(true);
			} catch (FileNotFoundException e) {
				JOptionPane.showMessageDialog(this,
						Messages.UNHANDLED_ERROR(e.getMessage())[1],
						Messages.UNHANDLED_ERROR(e.getMessage())[0],
						JOptionPane.ERROR_MESSAGE);
				e.printStackTrace();
			} catch (IOException e) {
				JOptionPane.showMessageDialog(this,
						Messages.UNHANDLED_ERROR(e.getMessage())[1],
						Messages.UNHANDLED_ERROR(e.getMessage())[0],
						JOptionPane.ERROR_MESSAGE);
				e.printStackTrace();
			}
		}
	}

	/**
	 * Adds a new method to the data set.
	 * 
	 * @param edit
	 */
	@SuppressWarnings("unused")
	private void addMethod(Boolean edit) {
		Configer.getInstance().getMenuCaller().waitStart();
		if (currPopup != null) {
			currPopup.hide();
			currPopup = null;
			Configer.getInstance().getMenuCaller().unlock(false);
			lock(getComponents(), true);
			PersonalData.getInstance().enableTabs(true);
		}

		Integer methId = null;
		if (edit) {
			methId = Integer.valueOf(methodMap.get(cbMethod.getSelectedItem()));
		}

		@SuppressWarnings("serial")
		MethodPanel methodPanel = new MethodPanel(methId) {
			@Override
			protected void cancel() {
				super.cancel();
				closeCurrPopup();
				lockScoreOptions();
			}

			@Override
			protected void save() {
				super.save();
				closeCurrPopup();
				updateMethods();
				lockScoreOptions();
			}
		};
		methodPanel.setBorder(BorderFactory.createLineBorder(
				Configer.COLOR_MANDATORY_LABEL, 3));

		setEnabled(false);
		lock(this.getComponents(), false);
		Configer.getInstance().getMenuCaller().lock(true, false, false);
		PersonalData.getInstance().enableTabs(false);

		int x = cbMethod.getLocationOnScreen().x;
		int y = cbMethod.getLocationOnScreen().y + cbMethod.getHeight();

		currPopup = popFac.getPopup(this, methodPanel, x, y);
		Configer.getInstance().getMenuCaller().waitEnds();
		currPopup.show();

	}

	/**
	 * Locks the given components.
	 * 
	 * @param comps
	 *            list of components.
	 * @param lo
	 *            true to enable the components, false to disable them.
	 */
	public void lock(Component comps[], boolean lo) {
		for (Component c : comps) {
			if (c.getClass() == JPanel.class) {
				lock(((JPanel) c).getComponents(), lo);
			}
			c.setEnabled(lo);
		}
	}

	private void closeCurrPopup() {
		if (currPopup != null) {
			currPopup.hide();
			currPopup = null;
			lock(this.getComponents(), true);
		}
		Configer.getInstance().getMenuCaller().unlock(false);
		PersonalData.getInstance().enableTabs(true);
	}

	/**
	 * Locks score options, if the selected method does not support scores.
	 */
	private void lockScoreOptions() {
		ArrayList<String> scoreFields = scoreTypeMap.get(cbMethod
				.getSelectedItem());
		if (scoreFields.size() < 1) {
			lScore.setEnabled(false);
		} else {
			lScore.setEnabled(true);
		}

		if (scoreFields.contains("Score")) {
			lStScore.setEnabled(true);
			cbScore.setEnabled(true);
		} else {
			lStScore.setEnabled(false);
			cbScore.setEnabled(false);
		}

		if (scoreFields.contains("P-value")) {
			lStPvalue.setEnabled(true);
			cbPValue.setEnabled(true);
		} else {
			lStPvalue.setEnabled(false);
			cbPValue.setEnabled(false);
		}

		if (scoreFields.contains("E-value")) {
			lStEvalue.setEnabled(true);
			cbEValue.setEnabled(true);
		} else {
			lStEvalue.setEnabled(false);
			cbEValue.setEnabled(false);
		}

	}

	/**
	 * Reads out the organisms from the database
	 */
	private String[] getOrganisms(boolean firstEmpty) {
		ArrayList<String[]> list = ServerCommunicator
				.getGenomes(UserInformation.getInstance().getUserid());

		if (list == null)
			return null;

		String[] organisms;
		if (firstEmpty) {
			organisms = new String[list.size() + 1];
			organisms[0] = "";
		} else {
			organisms = new String[list.size()];
		}

		for (int i = 0; i < list.size(); ++i) {
			String cbName = list.get(i)[1] + " (" + list.get(i)[3] + ")";
			organismCbMap.put(cbName, list.get(i)[0]);
			if (list.get(i)[0] == Configer.DEFAULT_GENOME) {
				defaultGenome = cbName;
			}
			if (firstEmpty) {
				organisms[i + 1] = cbName;
			} else {
				organisms[i] = cbName;
			}
		}

		return organisms;

	}

	/**
	 * Reads out the genome name.
	 */
	private Integer readGenome() {
		Integer genomeId = null;
		if (!cbGenome.getSelectedItem().equals("")) {
			genomeId = Integer.valueOf(organismCbMap.get(cbGenome
					.getSelectedItem().toString()));
		} else {
			JOptionPane.showMessageDialog(this,
					Messages.SCANANNOTATION_READGENOME_1()[1],
					Messages.SCANANNOTATION_READGENOME_1()[0],
					JOptionPane.ERROR_MESSAGE);
		}
		return genomeId;
	}

	@Override
	public void updateGenomes() {
		cbGenome.setModel(new DefaultComboBoxModel(getOrganisms(true)));
	}

	@Override
	public void updateMethods() {
		ArrayList<String[]> predMethods;
		try {
			predMethods = ServerCommunicator.getFeatureUploadMethods(UserInformation
					.getInstance().getUserid());
		} catch (Exception e1) {
			e1.printStackTrace();
			JOptionPane.showMessageDialog(Configer.getInstance()
					.getMasterContainer(), Messages.UNHANDLED_ERROR(e1
					.getMessage())[1],
					Messages.UNHANDLED_ERROR(e1.getMessage())[0],
					JOptionPane.ERROR_MESSAGE);
			predMethods = new ArrayList<String[]>();
		}

		methodMap = new HashMap<String, String>();
		scoreTypeMap = new HashMap<String, ArrayList<String>>();

		String methods[];
		int i = -1;
		methods = new String[predMethods.size()];
		for (String[] method : predMethods) {

			ArrayList<String> scoreTypes = new ArrayList<String>();
			// String scoreType = "no score values";
			if (method[2].equals("1")) {
				// scoreType = "Score";
				scoreTypes.add("Score");
			}
			if (method[3].equals("1")) {
				// scoreType = "P-value";
				scoreTypes.add("P-value");
			}
			if (method[4].equals("1")) {
				// scoreType = "E-value";
				scoreTypes.add("E-value");
			}
			if (method[5].equals("1")) {
				// scoreType = "Q-value";
				scoreTypes.add("Q-value");
			}

			String methodName = method[1];
			if (scoreTypes.size() < 1) {
				methodName += " (no score values)";
			}

			if (method[1].equals("user")) {
				methodName = "User defined (no score values)";
			}

			++i;
			methods[i] = methodName;
			methodMap.put(methodName, method[0]);

			scoreTypeMap.put(methodName, scoreTypes);

		}

		cbMethod.removeAllItems();
		cbMethod.setModel(new DefaultComboBoxModel(methods));

		if (methodMap.containsKey("User defined (no score values)")) {
			cbMethod.setSelectedItem("User defined (no score values)");
		}
	}

	@Override
	public void propertyChange(PropertyChangeEvent evt) {
		if ("progress" == evt.getPropertyName()) {
			int progress = (Integer) evt.getNewValue();
			if (progress > 0) {
				progBar.setValue(progress);
				progBar.setString(String.format("%s %d%%", progressText,
						progress));
			}
		}
	}

	public void lockPanel(Boolean lock) {
		lFilename.setEnabled(!lock);
		lMethod.setEnabled(!lock);
		lGenome.setEnabled(!lock);
		tfFilename.setEnabled(!lock);
		btnLoadFile.setEnabled(!lock);
		cbMethod.setEnabled(!lock);
		cbGenome.setEnabled(!lock);

		lSeq.setEnabled(!lock);
		lAnno.setEnabled(!lock);
		lPos.setEnabled(!lock);
		lStart.setEnabled(!lock);
		lEnd.setEnabled(!lock);
		lOri.setEnabled(!lock);
		lChr.setEnabled(!lock);
		lNote.setEnabled(!lock);

		cbSequence.setEnabled(!lock);
		cbAnnotation.setEnabled(!lock);
		cbStart.setEnabled(!lock);
		cbEnd.setEnabled(!lock);
		cbOri.setEnabled(!lock);
		cbChromosome.setEnabled(!lock);
		rbGenomic.setEnabled(!lock);
		rbRelative.setEnabled(!lock);
		cbNote.setEnabled(!lock);

		btnSend.setEnabled(!lock);
		btnClear.setEnabled(!lock);

		table.setEnabled(!lock);

		lScore.setEnabled(!lock);
		lStScore.setEnabled(!lock);
		lStPvalue.setEnabled(!lock);
		lStEvalue.setEnabled(!lock);
		cbScore.setEnabled(!lock);
		cbPValue.setEnabled(!lock);
		cbEValue.setEnabled(!lock);

		if (!lock) {
			lockScoreOptions();
		}

	}

}
