# Supplementary material for: D-Light on promoters: a client-server system for the analysis and visualization of cis-regulatory elements
Source: BMC Bioinformatics. 2013 Apr 24;14:140. doi: 10.1186/1471-2105-14-140 (PMC3685601; doi:10.1186/1471-2105-14-140)
Supplement: Additional file 4 — Source code package. Source code of server and client. [file 1471-2105-14-140-S4.zip › dloprom-1.1-src/client_and_rmi/src/at/fh_hagenberg/dlight/gui/panels/MatrixUpload.java]

//	Copyright (C) 2010  D-Light Team, University of Salzburg /
//  Upper Austria University of Applied Science
//  
//  This program is free software: you can redistribute it and/or modify
//  it under the terms of the GNU General Public License as published by
//  the Free Software Foundation, either version 3 of the License, or
//  (at your option) any later version.
//
//  This program is distributed in the hope that it will be useful,
//  but WITHOUT ANY WARRANTY; without even the implied warranty of
//  MERCHANTABILITY or FITNESS FOR A PARTICULAR PURPOSE.  See the
//  GNU General Public License for more details.
//
//  You should have received a copy of the GNU General Public License
//  along with this program.  If not, see <http://www.gnu.org/licenses/>.
package at.fh_hagenberg.dlight.gui.panels;

import java.awt.BorderLayout;
import java.awt.Color;
import java.awt.Font;
import java.awt.GridBagConstraints;
import java.awt.GridBagLayout;
import java.awt.GridLayout;
import java.beans.PropertyChangeEvent;
import java.beans.PropertyChangeListener;
import java.rmi.RemoteException;
import java.rmi.registry.LocateRegistry;
import java.rmi.registry.Registry;
import java.util.ArrayList;
import java.util.HashMap;
import java.util.Iterator;
import java.util.regex.Pattern;

import javax.swing.JButton;
import javax.swing.JLabel;
import javax.swing.JOptionPane;
import javax.swing.JPanel;
import javax.swing.JProgressBar;
import javax.swing.JScrollPane;
import javax.swing.JTextArea;
import javax.swing.JTextField;
import javax.swing.SwingConstants;
import javax.swing.SwingWorker;
import javax.swing.border.TitledBorder;

import at.fh_hagenberg.dlight.config.Configer;
import at.fh_hagenberg.dlight.config.Messages;

import at.fh_hagenberg.dlight.data.ServerCommunicator;
import at.fh_hagenberg.dlight.gui.UserInformation;
import at.fh_hagenberg.dlight.gui.elements.ErrorMessagesDialog;
import at.fh_hagenberg.dlight.gui.interfaces.ProgressObserverI;
import at.fh_hagenberg.dlight.rmi.common.DlightRmi;

/**
 * Gui for the creation of new matrices.
 * 
 * @author Monika Freudenberger, Carina Lebherz, modified by Josef Laimer
 */
public class MatrixUpload extends JPanel implements PropertyChangeListener {
	private static final long serialVersionUID = -1447316066823132496L;

	// variables
	// ------------------------------------------------------------------------
	// panels
	private JPanel panel = new JPanel();
	private JPanel pLeft = new JPanel();
	private JPanel pLabels = new JPanel();
	private JPanel pTextFields = new JPanel();
	private JPanel pTags = new JPanel();
	private JPanel pRight = new JPanel();
	private JPanel pButtons = new JPanel();
	private JPanel pSum = new JPanel();

	// labels
	private JLabel lID = new JLabel();
	// private JLabel lVersion = new JLabel();
	private JLabel lName = new JLabel();
	private JLabel lHeadline = new JLabel();

	// textfields
	private JTextField tfID = new JTextField();
	// private JTextField tfVersion = new JTextField();
	private JTextField tfName = new JTextField();

	// textareas
	private JScrollPane scrollMatrix;
	private JTextArea taMatrix;

	// buttons
	private JButton btnOK = new JButton();
	private JButton btnClear = new JButton();
	// private JButton btnCancel = new JButton();

	// titled borders
	private TitledBorder leftBorder = new TitledBorder("Matrix Content");
	private TitledBorder rightBorder = new TitledBorder("Description");
	private TitledBorder tagBorder = new TitledBorder("Optional Information");

	// private ScanAnnotation scanCaller;
	private ArrayList<TagPanel> tags = new ArrayList<TagPanel>();
	private int matrixColumns = 0;
	private HashMap<String, String[]> matrixHash;

	// prog. bar
	protected JProgressBar progBar;
	private String progressText = "";
	private Integer progressMax = 0;
	private ArrayList<String> errMsg = new ArrayList<String>();

	class UploadDataTask extends SwingWorker<Void, Void> implements
			ProgressObserverI {

		Long filesize = 0L;
		boolean fin = false;
		Integer nlines = 0;
		
		String id;
		
		String matrixName;
		HashMap<String, String[]> matrixHash;
		HashMap<String, String> annotations;
		
		
		public UploadDataTask(String id, 
				String matrixName, HashMap<String, String[]> matrixHash,
				HashMap<String, String> annotations) {
			super();
			this.id = id;		
			this.matrixName = matrixName;
			this.matrixHash = matrixHash;
			this.annotations = annotations;
		}

		@Override
		protected Void doInBackground() throws Exception {
			progressText = "upload data";
			progBar.setIndeterminate(true);
			progBar.setStringPainted(false);
			setProgress(0);
			progressMax = 100;
			try {
				Registry registry;
				registry = (Registry) LocateRegistry.getRegistry(Configer
						.getInstance().getIp(), new Integer(Configer
						.getInstance().getPort()).intValue());

				final DlightRmi rmiObj = (DlightRmi) ((java.rmi.registry.Registry) registry)
						.lookup("dlightRMI");

				final Long jobId = rmiObj.jobId();

				Runnable procFileRunnable = new Runnable() {
					@Override
					public void run() {
						try {
							errMsg.addAll(rmiObj.uploadMatrix(UserInformation.getInstance().getUserid(), id, matrixName, matrixHash, annotations, jobId));
						} catch (RemoteException e) {
							e.printStackTrace();
							ErrorMessagesDialog errdia = new ErrorMessagesDialog(
									null, e);
							errdia.pack();
							errdia.setLocationRelativeTo(MatrixUpload.this);
							errdia.setVisible(true);
						}

						UploadDataTask.this.progressStopped();
					}
				};

				Thread procThread = new Thread(procFileRunnable);
				procThread.start();

				progBar.setIndeterminate(true);
				progBar.setStringPainted(false);
				setProgress(0);

				while (!fin) {
					try {
						try {
							Integer pr = rmiObj.jobProgress(jobId);
							progressText = rmiObj.jobState(jobId);
							progressUpdate(pr);
						} catch (Exception e) {
						}
						Thread.sleep(3000);
					} catch (Exception e) {
						e.printStackTrace();
					}
				}
			} catch (Exception e) {
				e.printStackTrace();
				ErrorMessagesDialog errdia = new ErrorMessagesDialog(null, e);
				errdia.pack();
				errdia.setLocationRelativeTo(MatrixUpload.this);
				errdia.setVisible(true);
			}
			return null;
		}

		@Override
		protected void done() {
			super.done();
			setProgress(100);
			progBar.setIndeterminate(false);
			progBar.setStringPainted(true);
			if (errMsg.size() > 0) {
				ErrorMessagesDialog errdia = new ErrorMessagesDialog(null,
						errMsg);
				errdia.pack();
				errdia.setLocationRelativeTo(MatrixUpload.this);
				errdia.setVisible(true);
			} else {
				JOptionPane.showMessageDialog(Configer.getInstance().getMasterContainer(),
						Messages.MATRIX_UPLOAD_SUCCEED(id + " - " + matrixName)[1],
						Messages.MATRIX_UPLOAD_SUCCEED(id + " - " + matrixName)[0],
						JOptionPane.INFORMATION_MESSAGE);
				Configer.getInstance().informAnnotationUpdateListener();
			}
			errMsg.clear();
			lockPanel(false);
		}

		@Override
		public void progressUpdate(Integer pr) {
			Double perc = (100.0 / progressMax) * pr;
			if (perc > 1) {
				progBar.setIndeterminate(false);
				progBar.setStringPainted(true);
				setProgress(perc.intValue());
			} else {
				progBar.setIndeterminate(true);
				progBar.setStringPainted(false);
				setProgress(0);
			}
		}

		@Override
		public void progressStopped() {
			fin = true;
		}

	}

	// Constructor
	// ------------------------------------------------------------------------
	/**
	 * Constructor of the matrix frame.
	 */
	public MatrixUpload() {
		init();
	}

	// Initialization
	// ------------------------------------------------------------------------
	/**
	 * Initialization of the frame.
	 */
	public final void init() {
		initLabels();
		initListener();
		initTagPanel();
		initLayout();

		this.setLayout(new GridLayout(1, 1));
		this.add(panel);
		this.setVisible(true);
	}

	/**
	 * Initialization of the labels.
	 */
	private void initLabels() {
		lID.setText("ACC  ");
		lID.setFont(Configer.FONT_MANDATORY_LABEL);
		lID.setForeground(Configer.COLOR_MANDATORY_LABEL);
		// lVersion.setText("Version ");
		// lVersion.setFont(Configer.FONT_MANDATORY_LABEL);
		// lVersion.setForeground(Configer.COLOR_MANDATORY_LABEL);
		lName.setText("Name  ");
		lName.setFont(Configer.FONT_MANDATORY_LABEL);
		lName.setForeground(Configer.COLOR_MANDATORY_LABEL);

		lHeadline.setText("Upload Matrix and Annotate");
		lHeadline.setHorizontalAlignment(SwingConstants.CENTER);
		lHeadline.setFont(new Font("Dialog", Font.BOLD, 20));

		btnOK.setText("Submit");
		btnClear.setText("Clear");
		// btnCancel.setText("Cancel");

		taMatrix = new JTextArea();
		taMatrix.setText("A []\nC []\nG []\nT []");
		taMatrix.setFont(Configer.FONT_MONOSPACED);

		// tfVersion.setText("1");
	}

	/**
	 * Initialization of the listener
	 **/
	private void initListener() {
		btnOK.addActionListener(new java.awt.event.ActionListener() {
			public void actionPerformed(java.awt.event.ActionEvent evt) {
				btnOKPerformed(evt);
			}
		});

		btnClear.addActionListener(new java.awt.event.ActionListener() {
			public void actionPerformed(java.awt.event.ActionEvent evt) {
				btnClearPerformed(evt);
			}
		});

		// btnCancel.addActionListener(new ActionListener() {
		//
		// @Override
		// public void actionPerformed(ActionEvent e) {
		// btnCancelPerformed();
		// }
		// });
	}

	/**
	 * Initialization of the layout.
	 */
	private void initLayout() {
		pButtons.setLayout(new GridLayout());
		pButtons.add(btnOK);
		pButtons.add(btnClear);

		JPanel pButtonOuter = new JPanel(new BorderLayout());
		pButtonOuter.add(pButtons, BorderLayout.WEST);

		progBar = new JProgressBar();
		pButtonOuter.add(progBar, BorderLayout.CENTER);

		// pButtonOuter.add(btnCancel, BorderLayout.EAST);

		pLabels.setLayout(new GridLayout(2, 1));

		pLabels.add(lID);
		pLabels.add(lName);

		pTextFields.setLayout(new GridLayout(2, 1));

		// JPanel pIdVersion = new JPanel(new GridLayout(1, 2));
		// pIdVersion.add(lVersion);
		// pIdVersion.add(tfVersion);

		JPanel pId = new JPanel(new BorderLayout(10, 0));
		pId.add(tfID, BorderLayout.CENTER);
		// pId.add(pIdVersion, BorderLayout.EAST);

		pTextFields.add(pId);
		pTextFields.add(tfName);

		JPanel pInformations = new JPanel(new BorderLayout());
		pInformations.add(pLabels, BorderLayout.WEST);
		pInformations.add(pTextFields, BorderLayout.CENTER);
		pRight.setBorder(rightBorder);

		JPanel pRightInner = new JPanel(new GridLayout(1, 2));
		pRightInner.add(pInformations);
		pRightInner.add(new JLabel(""));

		pRight.setLayout(new BorderLayout());
		pRight.add(pRightInner, BorderLayout.NORTH);

		JPanel pTagsOuter = new JPanel(new BorderLayout());
		pTagsOuter.add(pTags, BorderLayout.NORTH);
		pTags.setBorder(tagBorder);
		pRight.add(pTagsOuter, BorderLayout.WEST);

		JPanel pMatrix = new JPanel(new BorderLayout());

		scrollMatrix = new JScrollPane(taMatrix);
		pMatrix.add(scrollMatrix);
		leftBorder.setTitleColor(Configer.COLOR_MANDATORY_LABEL);
		leftBorder.setTitleFont(Configer.FONT_MANDATORY_LABEL);
		pMatrix.setBorder(leftBorder);

		pLeft.setLayout(new BorderLayout());
		pLeft.add(pMatrix, BorderLayout.NORTH);

		pSum.setLayout(new BorderLayout());
		pSum.add(pLeft, BorderLayout.NORTH);
		JScrollPane scrollPanel = new JScrollPane(pRight);

		pSum.add(scrollPanel, BorderLayout.CENTER);

		panel.setLayout(new BorderLayout());
		panel.add(lHeadline, BorderLayout.NORTH);
		panel.add(pSum, BorderLayout.CENTER);
		panel.add(pButtonOuter, BorderLayout.SOUTH);
	}

	// action-handling
	// --------------------------------------------------------------------------
	/**
	 * Action handling for the ok button.
	 */
	private void btnOKPerformed(java.awt.event.ActionEvent evt) {

		// check matrix
		if (!isMatrixFormat(taMatrix.getText())) {
			return;
		}

		// check annotations
		HashMap<String, String> annotations = getAnnotationPairs();
		if (annotations == null) {
			return;
		}

		if (annotations.containsKey("notes")) {
			annotations.put("comment", annotations.get("notes"));
			annotations.remove("notes");
		}

		// matrix name
		String matrixName = getMatrixName();
		if (matrixName == null) {
			return;
		}

		// check matrix id
		String id = getMatrixID();
		if (id == null) {
			return;
		}

		if (ServerCommunicator.isMatrixInDatabase(UserInformation.getInstance()
				.getUserid(), id)) {
			JOptionPane.showMessageDialog(this,
					Messages.MATRIXUPLOAD_BTNOKPERFORMED_1()[1],
					Messages.MATRIXUPLOAD_BTNOKPERFORMED_1()[0],
					JOptionPane.ERROR_MESSAGE);
			tfID.setBackground(Color.red);
			return;
		}

		JOptionPane.showMessageDialog(Configer.getInstance()
				.getMasterContainer(),
				Messages.MATRIXUPLOAD_BTNOKPERFORMED_2()[1], Messages
						.MATRIXUPLOAD_BTNOKPERFORMED_2()[0],
				JOptionPane.INFORMATION_MESSAGE);

		// int option = JOptionPane.showConfirmDialog(this,
		// Messages.MATRIXUPLOAD_BTNOKPERFORMED_2()[1],
		// Messages.MATRIXUPLOAD_BTNOKPERFORMED_2()[0],
		// JOptionPane.YES_NO_OPTION, JOptionPane.WARNING_MESSAGE);
		//
		// if (option == JOptionPane.NO_OPTION)
		// return;

		// upload
//		MatrixUploadThread uploadThread = new MatrixUploadThread(
//				new CallBack() {
//					@Override
//					public void call() {
//						btnOK.setEnabled(true);
//						btnClear.setEnabled(true);
//						DataHolder.getInstance().updateAnnotations4method();
//					}
//				}, id, matrixName, matrixHash, annotations);

		lockPanel(true);
		
		UploadDataTask udt = new UploadDataTask(id, matrixName, matrixHash, annotations);
		udt.addPropertyChangeListener(this);
		udt.execute();

	}

	/**
	 * Defines what happens if the matrix frame is closed.
	 */
	private void btnClearPerformed(java.awt.event.ActionEvent evt) {
		reset();
	}

	/**
	 * Resets the whole form.
	 */
	public void reset() {
		tfID.setText("");
		tfName.setText("");
		taMatrix.setText("A []\nC []\nG []\nT []");
		pTags.removeAll();
		tags = new ArrayList<TagPanel>();
		initTagPanel();
		pTags.validate();
		pTags.repaint();
	}


	/**
	 * Checks the Annotations and returns them.
	 * 
	 * @return HashMap containing tag/annotation-pairs; null if something fails.
	 */
	private HashMap<String, String> getAnnotationPairs() {
		HashMap<String, String> annotations = new HashMap<String, String>();
		for (Iterator<TagPanel> iter = tags.iterator(); iter.hasNext();) {
			TagPanel tp = iter.next();
			tp.setBgColor(Color.white);
			String[] tpValues = tp.getAnnotationPair();

			Pattern tagPattern = Pattern.compile("\\w+");

			if (tagPattern.matcher(tpValues[1]).find()) {
				if (!tagPattern.matcher(tpValues[0]).find()) {
					JOptionPane.showMessageDialog(this,
							Messages.MATRIXUPLOAD_GETANNOTATIONPAIRS_1()[1],
							Messages.MATRIXUPLOAD_GETANNOTATIONPAIRS_1()[0],
							JOptionPane.ERROR_MESSAGE);
					tp.setBgColor(Color.red);
					return null;
				}
				String tpTag = tpValues[0].replaceAll("\\s", "_");
				if (annotations.containsKey(tpTag)) {
					JOptionPane
							.showMessageDialog(
									this,
									Messages.MATRIXUPLOAD_GETANNOTATIONPAIRS_2(tpValues[0])[1],
									Messages.MATRIXUPLOAD_GETANNOTATIONPAIRS_2(tpValues[0])[0],
									JOptionPane.ERROR_MESSAGE);
					tp.setBgColor(Color.red);
					return null;
				}

				annotations.put(tpValues[0], tpValues[1]);
			}
		}
		return annotations;
	}

	/**
	 * Checks the Matrix-ID (format).
	 * 
	 * @return matrix id as String; null if something fail.
	 */
	private String getMatrixID() {
		tfID.setBackground(Color.white);

		// remove leading and closing space-characters
		String id = tfID.getText().replaceAll("^\\s*", "");
		id = id.replaceAll("\\s*$", "");

		tfID.setText(id);

		if (id.length() < 1) {
			JOptionPane.showMessageDialog(this,
					Messages.MATRIXUPLOAD_GETMATRIXID_1()[1],
					Messages.MATRIXUPLOAD_GETMATRIXID_1()[0],
					JOptionPane.ERROR_MESSAGE);
			tfID.setBackground(Color.red);
			return null;
		}

		Pattern idPattern = Pattern.compile("\\w+");

		if (!idPattern.matcher(id).find()) {
			JOptionPane.showMessageDialog(this,
					Messages.MATRIXUPLOAD_GETMATRIXID_2()[1],
					Messages.MATRIXUPLOAD_GETMATRIXID_2()[0],
					JOptionPane.ERROR_MESSAGE);
			tfID.setBackground(Color.red);
			return null;
		}

		// if (id.startsWith("MA")) {
		// JOptionPane.showMessageDialog(this,
		// Messages.MATRIXUPLOAD_GETMATRIXID_3()[1],
		// Messages.MATRIXUPLOAD_GETMATRIXID_3()[0],
		// JOptionPane.ERROR_MESSAGE);
		// tfID.setBackground(Color.red);
		// return null;
		// }

		// idPattern = Pattern.compile("\\W");
		//
		// if (idPattern.matcher(id).find()) {
		// JOptionPane.showMessageDialog(this,
		// Messages.MATRIXUPLOAD_GETMATRIXID_4()[1],
		// Messages.MATRIXUPLOAD_GETMATRIXID_4()[0],
		// JOptionPane.ERROR_MESSAGE);
		// tfID.setBackground(Color.red);
		// return null;
		// }

		return id;
	}

	/**
	 * Checks the Matrix-name (format).
	 * 
	 * @return matrix id as String; null if something fail.
	 */
	private String getMatrixName() {
		tfName.setBackground(Color.white);

		// remove leading and closing space-characters
		String name = tfName.getText().replaceAll("^\\s*", "");
		name = name.replaceAll("\\s*$", "");

		// replace spaces
		name = name.replaceAll(" ", ":");

		tfName.setText(name);

		if (name.length() < 1) {
			JOptionPane.showMessageDialog(this,
					Messages.MATRIXUPLOAD_GETMATRIXNAME_1()[1],
					Messages.MATRIXUPLOAD_GETMATRIXNAME_1()[0],
					JOptionPane.ERROR_MESSAGE);
			tfName.setBackground(Color.red);
			return null;
		}

		Pattern namePattern = Pattern.compile("\\W&&[^\\s]");

		if (namePattern.matcher(name).find()) {
			JOptionPane.showMessageDialog(this,
					Messages.MATRIXUPLOAD_GETMATRIXNAME_2()[1],
					Messages.MATRIXUPLOAD_GETMATRIXNAME_2()[0],
					JOptionPane.ERROR_MESSAGE);
			tfName.setBackground(Color.red);
			return null;
		}

		return name;

	}

	/**
	 * Checks the format of the filled in matrix
	 */
	private Boolean isMatrixFormat(String matrix) {
		String[] lines = matrix.split("\n");
		if (lines.length != 4) {
			JOptionPane.showMessageDialog(this,
					Messages.MATRIXUPLOAD_ISMATRIXFORMAT_1()[1],
					Messages.MATRIXUPLOAD_ISMATRIXFORMAT_1()[0],
					JOptionPane.ERROR_MESSAGE);
			return false;
		} else {
			matrixColumns = 0;

			if (!checkMatrixLine(lines[0], "A", 1)) {
				return false;
			}
			if (!checkMatrixLine(lines[1], "C", 2)) {
				return false;
			}
			if (!checkMatrixLine(lines[2], "G", 3)) {
				return false;
			}
			if (!checkMatrixLine(lines[3], "T", 4)) {
				return false;
			}

			if (matrixColumns < 4) {
				JOptionPane.showMessageDialog(this,
						Messages.MATRIXUPLOAD_ISMATRIXFORMAT_2()[1],
						Messages.MATRIXUPLOAD_ISMATRIXFORMAT_2()[0],
						JOptionPane.ERROR_MESSAGE);
			}

		}

		return true;
	}

	private boolean checkMatrixLine(String matrixline, String base,
			int lineIndex) {
		Pattern wrongColPattern = Pattern.compile("[\\D&&[^,.]]");
		Pattern corrLinePattern = Pattern.compile("\\s*" + base
				+ "\\s*\\[\\s*[\\s\\w\\.\\,]*\\]\\s*");

		if (!corrLinePattern.matcher(matrixline).find()) {
			JOptionPane
					.showMessageDialog(this,
							Messages.MATRIXUPLOAD_CHECKMATRIXLINE_3(lineIndex,
									base)[1], Messages
									.MATRIXUPLOAD_CHECKMATRIXLINE_3(lineIndex,
											base)[0], JOptionPane.ERROR_MESSAGE);
			return false;
		}

		String line = matrixline.replaceAll("\\s*" + base + "\\s*\\[\\s*", "");
		line = line.replaceAll("\\s*\\]\\s*", "");
		String[] columns = line.split("\\s+");

		if (matrixColumns == 0) {
			matrixColumns = columns.length;
			if (matrixColumns < 4) {
				JOptionPane.showMessageDialog(this,
						Messages.MATRIXUPLOAD_ISMATRIXFORMAT_2()[1],
						Messages.MATRIXUPLOAD_ISMATRIXFORMAT_2()[0],
						JOptionPane.ERROR_MESSAGE);
				return false;
			}
			matrixHash = new HashMap<String, String[]>();
		} else if (columns.length != matrixColumns) {
			JOptionPane.showMessageDialog(this,
					Messages.MATRIXUPLOAD_CHECKMATRIXLINE_1(lineIndex)[1],
					Messages.MATRIXUPLOAD_CHECKMATRIXLINE_1(lineIndex)[0],
					JOptionPane.ERROR_MESSAGE);
			return false;
		}

		for (String col : columns) {
			if (wrongColPattern.matcher(col).find()) {
				JOptionPane.showMessageDialog(this,
						Messages.MATRIXUPLOAD_CHECKMATRIXLINE_2(lineIndex)[1],
						Messages.MATRIXUPLOAD_CHECKMATRIXLINE_2(lineIndex)[0],
						JOptionPane.ERROR_MESSAGE);
				return false;
			}
		}

		matrixHash.put(base, columns);

		return true;
	}

	private void initTagPanel() {
		pTags.setLayout(new GridBagLayout());

		GridBagConstraints c = new GridBagConstraints();
		c.anchor = GridBagConstraints.WEST;
		c.fill = GridBagConstraints.HORIZONTAL;
		c.gridx = 0;
		c.gridy = tags.size();

		TagPanel tag = new TagPanel("protein");
		tags.add(tag);
		pTags.add(tag, c);

		c.gridy = tags.size();
		tag = new TagPanel("class");
		tags.add(tag);
		pTags.add(tag, c);

		c.gridy = tags.size();
		tag = new TagPanel("family");
		tags.add(tag);
		pTags.add(tag, c);

		c.gridy = tags.size();
		tag = new TagPanel("tax_group");
		tags.add(tag);
		pTags.add(tag, c);

		c.gridy = tags.size();
		tag = new TagPanel("type");
		tags.add(tag);
		pTags.add(tag, c);

		c.gridy = tags.size();
		tag = new TagPanel("medline");
		tags.add(tag);
		pTags.add(tag, c);

		c.gridy = tags.size();
		tag = new TagPanel("comment");
		tags.add(tag);
		pTags.add(tag, c);

		c.gridy = tags.size();
		tag = new TagPanel();
		tags.add(tag);
		pTags.add(tag, c);

		c.gridy = tags.size();
		tag = new TagPanel();
		tags.add(tag);
		pTags.add(tag, c);

		c.gridy = tags.size();
		tag = new TagPanel();
		tags.add(tag);
		pTags.add(tag, c);
	}

	/**
	 * Tag/annotion pairs in a BorderLayout Panel.
	 * 
	 * @author Josef Laimer
	 * 
	 */
	private class TagPanel extends JPanel {
		private static final long serialVersionUID = 8090075522522900213L;
		private JTextField tfTag = new JTextField();
		private JTextField tfAnnotation = new JTextField();

		public TagPanel() {
			this.initTag();
		}

		public TagPanel(String tag) {
			this.tfTag.setText(tag);
			this.initTag();
		}

		@SuppressWarnings("unused")
		public TagPanel(String tag, String annotation) {
			this.tfTag.setText(tag);
			this.tfAnnotation.setText(annotation);
			this.initTag();
		}

		private void initTag() {
			this.setLayout(new BorderLayout());
			this.tfTag.setColumns(10);
			this.tfAnnotation.setColumns(40);
			this.add(this.tfTag, BorderLayout.WEST);
			this.add(this.tfAnnotation, BorderLayout.CENTER);

		}

		public String[] getAnnotationPair() {
			String[] pair = new String[2];
			pair[0] = this.tfTag.getText();
			pair[1] = this.tfAnnotation.getText();
			return pair;
		}

		public void setBgColor(Color c) {
			this.tfTag.setBackground(c);
			this.tfAnnotation.setBackground(c);
		}
		
		@Override
		public void setEnabled(boolean enabled) {
			super.setEnabled(enabled);
			tfTag.setEnabled(enabled);
			tfAnnotation.setEnabled(enabled);
		}
	}
	
	
	public void lockPanel(Boolean lock) {
		taMatrix.setEnabled(!lock);
		lID.setEnabled(!lock);
		lName.setEnabled(!lock);
		tfID.setEnabled(!lock);
		tfName.setEnabled(!lock);
		btnOK.setEnabled(!lock);
		btnClear.setEnabled(!lock);
		
		for (TagPanel t : tags) {
			t.setEnabled(!lock);
		}
	}

	@Override
	public void propertyChange(PropertyChangeEvent evt) {
		if ("progress" == evt.getPropertyName()) {
			int progress = (Integer) evt.getNewValue();
			if (progress > 0) {
				progBar.setValue(progress);
				progBar.setString(String.format("%s %d%%", progressText,
						progress));
			}
		}
	}
}
