# Supplementary material for: D-Light on promoters: a client-server system for the analysis and visualization of cis-regulatory elements
Source: BMC Bioinformatics. 2013 Apr 24;14:140. doi: 10.1186/1471-2105-14-140 (PMC3685601; doi:10.1186/1471-2105-14-140)
Supplement: Additional file 4 — Source code package. Source code of server and client. [file 1471-2105-14-140-S4.zip › dloprom-1.1-src/client_and_rmi/src/at/fh_hagenberg/dlight/gui/panels/AnnotationUpload.java]

//	Copyright (C) 2010-2011  D-Light Team, University of Salzburg /
//  Upper Austria University of Applied Science
//  
//  This program is free software: you can redistribute it and/or modify
//  it under the terms of the GNU General Public License as published by
//  the Free Software Foundation, either version 3 of the License, or
//  (at your option) any later version.
//
//  This program is distributed in the hope that it will be useful,
//  but WITHOUT ANY WARRANTY; without even the implied warranty of
//  MERCHANTABILITY or FITNESS FOR A PARTICULAR PURPOSE.  See the
//  GNU General Public License for more details.
//
//  You should have received a copy of the GNU General Public License
//  along with this program.  If not, see <http://www.gnu.org/licenses/>.
package at.fh_hagenberg.dlight.gui.panels;

import java.awt.BorderLayout;
import java.awt.Component;
import java.awt.Dimension;
import java.awt.Font;
import java.awt.GridBagConstraints;
import java.awt.GridBagLayout;
import java.awt.GridLayout;
import java.awt.event.ActionEvent;
import java.awt.event.ActionListener;
import java.util.ArrayList;

import java.util.TreeMap;

import javax.swing.BorderFactory;
import javax.swing.JButton;
import javax.swing.JComboBox;
import javax.swing.JLabel;
import javax.swing.JPanel;
import javax.swing.JScrollPane;
import javax.swing.JTabbedPane;
import javax.swing.JTextArea;
import javax.swing.JTextField;
import javax.swing.Popup;
import javax.swing.PopupFactory;
import javax.swing.SwingConstants;

import at.fh_hagenberg.dlight.config.Configer;
import at.fh_hagenberg.dlight.data.ServerCommunicator;
import at.fh_hagenberg.dlight.gui.UserInformation;

/**
 * AnnotationUpload extends JPanel and provides f
 * @author Josef Laimer, 2011
 *
 */
public class AnnotationUpload extends JPanel {
	private static final long serialVersionUID = -7664701974224693177L;

	private MatrixUpload matrixPanel;
	private JPanel annotationPanel;
	private JTabbedPane tabPane;

	// basic annotation panel
	private JTextField tfName;
	JTextField tfNewTypeName;
	private JComboBox cbType;
	private JScrollPane scrollNote;
	private JTextArea taNote;
	private JButton btnOk;
	private JButton btnNewType;

	private TreeMap<String, String> typeMap;
	private PopupFactory popFac;
	private Popup currPopup = null;

	public AnnotationUpload() {
		tabPane = new JTabbedPane();
		annotationPanel = new JPanel();
		matrixPanel = new MatrixUpload();

		tabPane.add("Basic Annotation", annotationPanel);
		tabPane.add("Matrix", matrixPanel);
		setupAnnotationPanel();

		setLayout(new BorderLayout());
		add(tabPane, BorderLayout.CENTER);
		this.popFac = PopupFactory.getSharedInstance();
	}

	private void setupAnnotationPanel() {
		annotationPanel.setLayout(new BorderLayout(10, 10));
		JLabel lHeadline = new JLabel("Add new Annoation");
		lHeadline.setHorizontalAlignment(SwingConstants.CENTER);
		lHeadline.setFont(new Font("Dialog", Font.BOLD, 20));

		JLabel lName = new JLabel("Name/ACC ");
		lName.setFont(Configer.FONT_MANDATORY_LABEL);
		lName.setForeground(Configer.COLOR_MANDATORY_LABEL);
		tfName = new JTextField(30);

		JLabel lType = new JLabel("Type");
		lType.setFont(Configer.FONT_MANDATORY_LABEL);
		lType.setForeground(Configer.COLOR_MANDATORY_LABEL);

		cbType = new JComboBox();
		updateTypeCb();
		btnNewType = new JButton("New type");
		btnNewType.addActionListener(new ActionListener() {

			@Override
			public void actionPerformed(ActionEvent e) {
				newType();
			}
		});

		JLabel lNote = new JLabel("Note");
		taNote = new JTextArea();
		scrollNote = new JScrollPane(taNote);
		scrollNote.setPreferredSize(new Dimension(300, 200));

		btnOk = new JButton("Submit");
		btnOk.addActionListener(new ActionListener() {

			@Override
			public void actionPerformed(ActionEvent e) {
				submit();
			}
		});

		JPanel pAnnotations = new JPanel(new GridBagLayout());
		GridBagConstraints c = new GridBagConstraints();

		c.anchor = GridBagConstraints.NORTHWEST;
		c.fill = GridBagConstraints.HORIZONTAL;
		c.gridx = 0;
		c.gridy = 0;

		pAnnotations.add(lName, c);
		c.gridx = 1;
		c.gridwidth = 2;
		pAnnotations.add(tfName, c);
		c.gridwidth = 1;

		c.gridx = 0;
		c.gridy = 1;
		pAnnotations.add(lType, c);
		c.gridx = 1;
		pAnnotations.add(cbType, c);
		c.gridx = 2;
		pAnnotations.add(btnNewType, c);

		c.gridx = 1;
		c.gridy = 2;

		JLabel lDummy = new JLabel("");
		lDummy.setPreferredSize(new Dimension(200, 10));
		pAnnotations.add(lDummy, c);

		c.gridx = 0;
		c.gridy = 3;
		pAnnotations.add(lNote, c);
		c.gridx = 1;
		c.gridwidth = 2;
		pAnnotations.add(scrollNote, c);

		c.gridx = 2;
		c.gridy = 4;
		c.gridwidth = 1;
		pAnnotations.add(btnOk, c);

		JPanel pAnnotationsOuter = new JPanel(new BorderLayout());
		pAnnotationsOuter.add(pAnnotations, BorderLayout.NORTH);

		annotationPanel.add(lHeadline, BorderLayout.NORTH);
		annotationPanel.add(pAnnotationsOuter, BorderLayout.CENTER);
	}

	private void submit() {
		ServerCommunicator.addAnnotation(UserInformation.getInstance()
				.getUserid(), tfName.getText(), Integer.valueOf(typeMap
				.get(cbType.getSelectedItem())), taNote.getText());
	}

	private void newType() {
		Configer.getInstance().getMenuCaller().waitStart();
		if (currPopup != null) {
			currPopup.hide();
			currPopup = null;
			Configer.getInstance().getMenuCaller().unlock(false);
			lock(getComponents(), true);
			PersonalData.getInstance().enableTabs(true);
			enableTabs(true);
		}

		JPanel pNewType = new JPanel(new BorderLayout(10, 10));
		JLabel lHeadline = new JLabel("New Annotation Type");
		lHeadline.setHorizontalAlignment(SwingConstants.CENTER);
		lHeadline.setFont(Configer.FONT_MANDATORY_LABEL);
		pNewType.add(lHeadline, BorderLayout.NORTH);

		JPanel pNewTypeBtn = new JPanel(new GridLayout(1, 2));
		JLabel lTypeName = new JLabel("Name");
		lTypeName.setFont(Configer.FONT_MANDATORY_LABEL);
		lTypeName.setForeground(Configer.COLOR_MANDATORY_LABEL);
		tfNewTypeName = new JTextField(15);

		JButton btnCloseNewType = new JButton("Cancel");
		JButton btnSubmitNewType = new JButton("Submit");

		btnCloseNewType.addActionListener(new ActionListener() {

			@Override
			public void actionPerformed(ActionEvent e) {
				closeCurrPopup();
			}
		});

		btnSubmitNewType.addActionListener(new ActionListener() {

			@Override
			public void actionPerformed(ActionEvent e) {
				submitNewType();
				closeCurrPopup();
			}
		});

		pNewType.add(lTypeName, BorderLayout.WEST);
		pNewType.add(tfNewTypeName, BorderLayout.EAST);
		pNewTypeBtn.add(btnCloseNewType);
		pNewTypeBtn.add(btnSubmitNewType);
		pNewType.add(pNewTypeBtn, BorderLayout.SOUTH);

		pNewType.setBorder(BorderFactory.createLineBorder(
				Configer.COLOR_MANDATORY_LABEL, 3));

		setEnabled(false);
		lock(annotationPanel.getComponents(), false);
		Configer.getInstance().getMenuCaller().lock(true, false, false);
		PersonalData.getInstance().enableTabs(false);
		enableTabs(false);

		int x = btnNewType.getLocationOnScreen().x - btnNewType.getWidth();
		int y = btnNewType.getLocationOnScreen().y + btnNewType.getHeight();

		currPopup = popFac.getPopup(AnnotationUpload.this, pNewType, x, y);
		Configer.getInstance().getMenuCaller().waitEnds();
		currPopup.show();
	}

	/**
	 * Closes the current open popup.
	 */
	private void closeCurrPopup() {
		if (currPopup != null) {
			currPopup.hide();
			currPopup = null;
			lock(annotationPanel.getComponents(), true);
		}
		Configer.getInstance().getMenuCaller().unlock(false);
		PersonalData.getInstance().enableTabs(true);
		enableTabs(true);
	}

	private void submitNewType() {
		ServerCommunicator.addAnnotationType(UserInformation.getInstance()
				.getUserid(), tfNewTypeName.getText());
		updateTypeCb();
	}

	private void updateTypeCb() {
		cbType.removeAllItems();
		typeMap = new TreeMap<String, String>();
		ArrayList<String[]> types_ = ServerCommunicator
				.getAnnotationTypes(UserInformation.getInstance().getUserid());
		if (types_ == null) {
			types_ = new ArrayList<String[]>();
		}
		types_.add(0, new String[] { "", "" });

		for (String[] type : types_) {
			typeMap.put(type[1], type[0]);
			cbType.addItem(type[1]);
		}

		// String types[] = typeMap.keySet().toArray(new
		// String[typeMap.size()]);

	}

	/**
	 * Locks/unlocks the interface (recursively)
	 * 
	 * @param comps
	 *            ... components to lock.
	 * @param lo
	 *            ... true if components should by unlocked, false if the
	 *            components should by locked.
	 */
	public void lock(Component comps[], boolean lo) {
		for (Component c : comps) {
			if (c.getClass() == JPanel.class) {
				lock(((JPanel) c).getComponents(), lo);
			}
			c.setEnabled(lo);
		}
	}

	private void enableTabs(boolean enable) {

		int numbTabs = tabPane.getTabCount();
		for (int i = 0; i < numbTabs; ++i) {
			tabPane.setEnabledAt(i, enable);
		}
	}

}
