# Supplementary material for: D-Light on promoters: a client-server system for the analysis and visualization of cis-regulatory elements
Source: BMC Bioinformatics. 2013 Apr 24;14:140. doi: 10.1186/1471-2105-14-140 (PMC3685601; doi:10.1186/1471-2105-14-140)
Supplement: Additional file 4 — Source code package. Source code of server and client. [file 1471-2105-14-140-S4.zip › dloprom-1.1-src/client_and_rmi/src/at/fh_hagenberg/dlight/gui/panels/DatasetSearch.java]

//	Copyright (C) 2010-2011  D-Light Team, University of Salzburg /
//  Upper Austria University of Applied Science
//  
//  This program is free software: you can redistribute it and/or modify
//  it under the terms of the GNU General Public License as published by
//  the Free Software Foundation, either version 3 of the License, or
//  (at your option) any later version.
//
//  This program is distributed in the hope that it will be useful,
//  but WITHOUT ANY WARRANTY; without even the implied warranty of
//  MERCHANTABILITY or FITNESS FOR A PARTICULAR PURPOSE.  See the
//  GNU General Public License for more details.
//
//  You should have received a copy of the GNU General Public License
//  along with this program.  If not, see <http://www.gnu.org/licenses/>.
package at.fh_hagenberg.dlight.gui.panels;

import java.awt.BorderLayout;
import java.awt.Font;
import java.awt.GridBagConstraints;
import java.awt.GridBagLayout;

import java.awt.GridLayout;
import java.awt.event.ActionEvent;
import java.awt.event.ActionListener;
import java.io.BufferedOutputStream;
import java.io.File;
import java.io.FileOutputStream;
import java.io.FileWriter;
import java.io.IOException;
import java.io.InputStream;
import java.io.OutputStream;
import java.io.PrintWriter;

import java.rmi.registry.LocateRegistry;
import java.rmi.registry.Registry;
import java.util.ArrayList;
import java.util.HashMap;

import javax.swing.BorderFactory;
import javax.swing.JButton;
import javax.swing.JCheckBox;
import javax.swing.JFileChooser;
import javax.swing.JLabel;
import javax.swing.JOptionPane;
import javax.swing.JPanel;
import javax.swing.JProgressBar;
import javax.swing.JTextField;
import javax.swing.SwingConstants;
import javax.swing.border.TitledBorder;
import javax.swing.filechooser.FileFilter;

import at.fh_hagenberg.dlight.config.Configer;
import at.fh_hagenberg.dlight.config.Messages;
import at.fh_hagenberg.dlight.data.ServerCommunicator;
import at.fh_hagenberg.dlight.gui.UserInformation;
import at.fh_hagenberg.dlight.gui.dataSetSearch.DatasetSearchOptions;
import at.fh_hagenberg.dlight.gui.elements.FileExtensionFilter;
import at.fh_hagenberg.dlight.gui.interfaces.MenuCallerI;
import at.fh_hagenberg.dlight.rmi.common.DlightRmi;
import at.fh_hagenberg.dlight.threads.DatasetSearchThread;
import at.fh_hagenberg.dlight.threads.RunAndCallThread;
import at.fh_hagenberg.dlight.threads.interfaces.CallBack;

/**
 * Class "View Promoter"
 */
public class DatasetSearch extends JPanel {
	/**
	 * View Promoter ID.
	 */
	private static final long serialVersionUID = -6287825092687929370L;

	final public static int BUF_SIZE = 1024 * 64;

	// variables
	// ------------------------------------------------------------------------
	// panels
	private JPanel pInput = new JPanel();
	private JPanel pButtons = new JPanel();
	private JPanel pTop = new JPanel();
	private JPanel pCenter = new JPanel();
	private JPanel pPanel = new JPanel();

	// textfield
	private JTextField tfFind = new JTextField();

	// labels
	private JLabel lHeadline = new JLabel();

	// buttons
	private JButton btnOK = new JButton();
	private JButton btnStop = new JButton();
	private JButton btnCancel = new JButton();
	private JButton btnDownloadAnnotations = new JButton();
	private JButton btnDownloadSequences = new JButton();
	private JButton btnDownloadHomologes = new JButton();

	// options
	private JCheckBox cbMatrixId;
	private JCheckBox cbGeneId;
	private JCheckBox cbMatrixFull;
	private JCheckBox cbGenesFull;
	private JCheckBox cbPromSeq;
	private JCheckBox cbSetup;

	// titled borders
	private TitledBorder downloadBorder = BorderFactory
			.createTitledBorder("Download Dataset");
	private TitledBorder topBorder = BorderFactory
			.createTitledBorder("Search Criteria");
	private TitledBorder centerBorder = BorderFactory
			.createTitledBorder("Search Results");

	// result list
	private MessagePresenter resultPanel = new MessagePresenter();

	private HashMap<String, String> organismCbMap = new HashMap<String, String>();

	// other
	DatasetSearchThread searchThread;
	MenuCallerI caller;
	private JProgressBar progBar;

	// Initialisation
	// ------------------------------------------------------------------------
	/**
	 * Initializes the gui.
	 */
	public DatasetSearch(MenuCallerI caller) {
		this.caller = caller;
		initLabels();
		initListener();
		initLayout();

		this.setLayout(new GridLayout(1, 1));
		// this.setSize(GuiConfig.viewDim);
		this.add(pPanel);
		this.setVisible(true);
	}

	/**
	 * Initializes the labels.
	 */
	private void initLabels() {

		btnOK.setText("Start");
		btnStop.setText("Stop");
		btnCancel.setText("Clear");

		lHeadline.setText("Search in Datasets");
		lHeadline.setHorizontalAlignment(SwingConstants.CENTER);
		lHeadline.setFont(new Font("Dialog", Font.BOLD, 20));
	}

	/**
	 * Initializes the listeners for the buttons, list and combo box.
	 */
	private void initListener() {
		// when clicking ok-button, the ordered information in presented
		btnOK.addActionListener(new ActionListener() {
			public void actionPerformed(final ActionEvent evt) {
				btnOKPerformed(evt);
			}
		});

		btnStop.addActionListener(new ActionListener() {

			@Override
			public void actionPerformed(ActionEvent e) {
				if (searchThread != null) {
					searchThread.setRunflag(false);
					searchThread = null;
				}
			}
		});

		// when clicking cancel-button, the entered input is cleared
		btnCancel.addActionListener(new ActionListener() {
			public void actionPerformed(final ActionEvent evt) {
				btnCancelPerformed(evt);
			}
		});

		tfFind.addActionListener(new ActionListener() {

			@Override
			public void actionPerformed(ActionEvent e) {
				// this event is triggered if the user press the enter
				// button within the query field - the ok-btn. event is called
				btnOKPerformed(e);
			}
		});

		btnDownloadAnnotations.addActionListener(new ActionListener() {

			@Override
			public void actionPerformed(ActionEvent e) {
				downloadAnnotationSet();
			}
		});

		btnDownloadSequences.addActionListener(new ActionListener() {

			@Override
			public void actionPerformed(ActionEvent e) {
				downloadSequenceSet();
			}
		});
		
		btnDownloadHomologes.addActionListener(new ActionListener() {
			
			@Override
			public void actionPerformed(ActionEvent e) {
				downloadHomologeneSet();
			}
		});
	}

	/**
	 * Initializes the layout.
	 */
	private void initLayout() {
		pInput.setLayout(new GridBagLayout());

		GridBagConstraints c = new GridBagConstraints();
		c.anchor = GridBagConstraints.NORTHWEST;
		c.gridx = 0;
		c.gridy = 0;

		pInput.add(new JLabel("Find:"), c);
		c.gridy = 1;
		pInput.add(new JLabel("Search in: "), c);

		c.gridx = 1;
		c.gridy = 0;

		pInput.add(tfFind, c);
		tfFind.setColumns(50);

		JPanel pOptions = new JPanel(new GridLayout(3, 3));

		cbMatrixId = new JCheckBox("Feature ACC", true);
		cbMatrixFull = new JCheckBox("Feature Keywords", false);
		cbGeneId = new JCheckBox("Gene ACC", true);
		cbGenesFull = new JCheckBox("Gene Keywords", false);
		cbPromSeq = new JCheckBox("Sequence", false);
		cbSetup = new JCheckBox("Setup", false);

		pOptions.add(cbMatrixId);
		pOptions.add(cbMatrixFull);
		pOptions.add(new JLabel(""));
		pOptions.add(cbGeneId);
		pOptions.add(cbGenesFull);
		pOptions.add(cbPromSeq);
		pOptions.add(cbSetup);

		c.gridy = 1;
		pInput.add(pOptions, c);

		pButtons.setLayout(new GridLayout(3, 1));
		pButtons.add(btnOK);
		pButtons.add(btnStop);
		pButtons.add(btnCancel);

		pTop.add(pInput);
		pTop.add(pButtons);
		pTop.setBorder(topBorder);

		pCenter.setLayout(new GridLayout());
		pCenter.add(resultPanel);
		pCenter.setBorder(centerBorder);

		JPanel pDownload = new JPanel(new GridLayout(4, 1));
		btnDownloadAnnotations.setText("Annotations");
		btnDownloadSequences.setText("Sequences");
		btnDownloadHomologes.setText("X-ref");
		pDownload.add(btnDownloadAnnotations);
		pDownload.add(btnDownloadSequences);
		pDownload.add(btnDownloadHomologes);
		pDownload.setBorder(downloadBorder);
		

		progBar = new JProgressBar();
		pDownload.add(progBar);

		JPanel pTopOuter = new JPanel(new BorderLayout());
		pTopOuter.add(pTop, BorderLayout.CENTER);
		pTopOuter.add(pDownload, BorderLayout.EAST);

		JPanel pPanelInner = new JPanel(new BorderLayout());
		pPanelInner.add(pTopOuter, BorderLayout.NORTH);
		pPanelInner.add(pCenter, BorderLayout.CENTER);

		pPanel.setLayout(new BorderLayout());
		pPanel.add(lHeadline, BorderLayout.NORTH);
		pPanel.add(pPanelInner, BorderLayout.CENTER);
	}

	// action-handling
	// -----------------------------------------------------------------------
	/**
	 * Action for ok-button. When clicking ok, the ordered information is shown.
	 */
	private void btnOKPerformed(ActionEvent evt) {
		resultPanel.deleteAllMessages();
		setEnabledSendButton(false);

		if (tfFind.getText().trim().equals("setup")) {
			cbSetup.setSelected(true);
		}

		DatasetSearchOptions searchOptions = new DatasetSearchOptions();
		searchOptions.createSearchObjects(tfFind.getText().trim(),
				cbMatrixId.isSelected(), cbGeneId.isSelected(),
				cbMatrixFull.isSelected(), cbGenesFull.isSelected(),
				cbPromSeq.isSelected(), cbSetup.isSelected());
		searchThread = new DatasetSearchThread(this, searchOptions);

		caller.getHistoryPanel().setHistoryText(this, "search ... please wait");

		searchThread.start();
	}

	public void setEnabledSendButton(Boolean enable) {
		caller.getHistoryPanel().setHistoryText(this,
				"search ... result for " + tfFind.getText().trim());
		btnOK.setEnabled(enable);
		searchThread = null;
		validate();
		repaint();
	}

	/**
	 * Action for cancel-button. When clicking cancel the entered input is
	 * cleared.
	 */
	private void btnCancelPerformed(ActionEvent evt) {
		reset();
	}
	
	
	/**
	 * Resets the form.
	 */
	public void reset () {
		resultPanel.deleteAllMessages();
		cbMatrixId.setSelected(true);
		cbMatrixFull.setSelected(false);
		cbGeneId.setSelected(true);
		cbGenesFull.setSelected(false);
		cbPromSeq.setSelected(false);
		// cbInFile.setSelected(false);
		tfFind.setText(null);
		validate();
		repaint();
	}

	public MessagePresenter getResultPanel() {
		return resultPanel;
	}

	protected void downloadSequenceSet() {
		RunAndCallThread thr = new RunAndCallThread(new CallBack() {
			int i = 0;
			Boolean stop = false;
			ArrayList<Integer> geneIds;
			
			@Override
			public void call() {
				String[] genomes = getOrganisms(false);

				String s = (String) JOptionPane.showInputDialog(
						DatasetSearch.this, "Please selecat a genome:",
						"Export sequences", JOptionPane.PLAIN_MESSAGE, null,
						genomes, genomes[0]);

				if ((s != null) && (s.length() > 0)) {

					int genomeId = Integer.valueOf(organismCbMap.get(s));

					JFileChooser fc = new JFileChooser();
					FileFilter filterAscan = new FileExtensionFilter(
							Configer.SEQUENCE_FILE_ZIP.replace(".", ""),
							new String[] { Configer.SEQUENCE_FILE_ZIP });
					fc.setFileFilter(filterAscan);
					fc.setSelectedFile(new File(fc.getCurrentDirectory()
							.getAbsolutePath()
							+ File.separator
							+ "sequences"
							+ Configer.SEQUENCE_FILE_ZIP));

					int status = fc.showSaveDialog(DatasetSearch.this);
					if (status == JFileChooser.APPROVE_OPTION) {
						FileWriter outFile;
						try {
														
							DlightRmi rmiObj;
							Registry registry;
							registry = (Registry) LocateRegistry.getRegistry(Configer
									.getInstance().getIp(), new Integer(Configer.getInstance()
									.getPort()).intValue());

							rmiObj = (DlightRmi) ((java.rmi.registry.Registry) registry)
									.lookup("dlightRMI");

							
							geneIds = rmiObj.getGeneIds(UserInformation.getInstance().getUserid(), genomeId);
							
							outFile = new FileWriter(fc.getSelectedFile());
							PrintWriter out = new PrintWriter(outFile, true);
							
							
							progBar.setMinimum(0);
							progBar.setMaximum(geneIds.size() + 1);
							
							Runnable barRunnable = new Runnable() {
								
								@Override
								public void run() {
									Boolean first = true;
									while (!stop) {
										try {
											Thread.sleep(500);
										} catch (InterruptedException e) {}
										if (first && i > 1){
											progBar.setIndeterminate(false);
											progBar.setStringPainted(true);
											first = false;
										}
										
										progBar.setValue(i);
										progBar.setString(i + "/" + geneIds.size());
									}
								}
							};
							
							Thread barThread = new Thread(barRunnable);
							barThread.start();
							
							i = 1;
							for (Integer geneId : geneIds){
									String result = rmiObj.printSequence(UserInformation.getInstance().getUserid(), genomeId, geneId);
									out.print(result);
									++i;
							}
							
							
							stop = true;
							
							out.close();
							outFile.close();

						} catch (Exception e) {
							e.printStackTrace();
							JOptionPane
									.showMessageDialog(Configer.getInstance()
											.getMasterContainer(),
											Messages.UNHANDLED_ERROR(e
													.getMessage())[1], Messages
													.UNHANDLED_ERROR(e
															.getMessage())[0],
											JOptionPane.ERROR_MESSAGE);
						}
					}
				}
			}
		}, new CallBack() {

			@Override
			public void call() {
				progBar.setIndeterminate(false);
				progBar.setValue(progBar.getMaximum() + 1);
				progBar.setStringPainted(false);
				btnDownloadAnnotations.setEnabled(true);
				btnDownloadSequences.setEnabled(true);
			}
		});

		thr.start();
		progBar.setIndeterminate(true);
		btnDownloadAnnotations.setEnabled(false);
		btnDownloadSequences.setEnabled(false);
	}
	
	protected void downloadHomologeneSet() {
		RunAndCallThread thr = new RunAndCallThread(new CallBack() {
			@Override
			public void call() {
				JFileChooser fc = new JFileChooser();
				FileFilter filterAscan = new FileExtensionFilter(
						Configer.TAB_SEP_FILE.replace(".", ""),
						new String[] { Configer.TAB_SEP_FILE });
				fc.setFileFilter(filterAscan);
				fc.setSelectedFile(new File(fc.getCurrentDirectory()
						.getAbsolutePath()
						+ File.separator
						+ "xref"
						+ Configer.TAB_SEP_FILE));

				int status = fc.showSaveDialog(DatasetSearch.this);
				if (status == JFileChooser.APPROVE_OPTION) {
					PrintWriter output;
					try {
						ArrayList<String> hom = ServerCommunicator.getHomGenesList(UserInformation.getInstance().getUserid(), null);
						output = new PrintWriter(fc.getSelectedFile());
						for (String h : hom) {
							output.println(h);
						}
						output.flush();
						output.close();
					} catch (Exception e) {
						e.printStackTrace();
						JOptionPane.showMessageDialog(Configer.getInstance()
								.getMasterContainer(), Messages
								.UNHANDLED_ERROR(e.getMessage())[1], Messages
								.UNHANDLED_ERROR(e.getMessage())[0],
								JOptionPane.ERROR_MESSAGE);
					}
				}
			}
		}, new CallBack() {

			@Override
			public void call() {
				// TODO Auto-generated method stub
				progBar.setIndeterminate(false);
				progBar.setValue(progBar.getMaximum() + 1);
			}
		});

		thr.start();
		progBar.setIndeterminate(true);

	}

	protected void downloadAnnotationSet() {
		RunAndCallThread thr = new RunAndCallThread(new CallBack() {
			@Override
			public void call() {
				JFileChooser fc = new JFileChooser();
				FileFilter filterAscan = new FileExtensionFilter(
						Configer.ANNOTATION_FILE_ZIP.replace(".", ""),
						new String[] { Configer.ANNOTATION_FILE_ZIP });
				fc.setFileFilter(filterAscan);
				fc.setSelectedFile(new File(fc.getCurrentDirectory()
						.getAbsolutePath()
						+ File.separator
						+ "annotations"
						+ Configer.ANNOTATION_FILE_ZIP));

				int status = fc.showSaveDialog(DatasetSearch.this);
				if (status == JFileChooser.APPROVE_OPTION) {
					BufferedOutputStream output;
					try {
						byte[] filedata = ServerCommunicator.downloadAnnotations(UserInformation
								.getInstance().getUserid());
						output = new BufferedOutputStream(new FileOutputStream(
								fc.getSelectedFile()));
						output.write(filedata, 0, filedata.length);
						output.flush();
						output.close();
					} catch (Exception e) {
						e.printStackTrace();
						JOptionPane.showMessageDialog(Configer.getInstance()
								.getMasterContainer(), Messages
								.UNHANDLED_ERROR(e.getMessage())[1], Messages
								.UNHANDLED_ERROR(e.getMessage())[0],
								JOptionPane.ERROR_MESSAGE);
					}
				}
			}
		}, new CallBack() {

			@Override
			public void call() {
				// TODO Auto-generated method stub
				progBar.setIndeterminate(false);
				progBar.setValue(progBar.getMaximum() + 1);
			}
		});

		thr.start();
		progBar.setIndeterminate(true);
	}

	private String[] getOrganisms(boolean firstEmpty) {
		ArrayList<String[]> list = ServerCommunicator
				.getGenomes(UserInformation.getInstance().getUserid());

		if (list == null)
			return null;

		String[] organisms;
		if (firstEmpty) {
			organisms = new String[list.size() + 1];
			organisms[0] = "";
		} else {
			organisms = new String[list.size()];
		}

		for (int i = 0; i < list.size(); ++i) {
			String cbName = list.get(i)[1] + " (" + list.get(i)[3] + ")";
			organismCbMap.put(cbName, list.get(i)[0]);

			if (firstEmpty) {
				organisms[i + 1] = cbName;
			} else {
				organisms[i] = cbName;
			}
		}

		return organisms;
	}

	
	

	// taken from
	// http://www.censhare.com/en/File-streaming-using-Java-RMI-910350.html
	@SuppressWarnings("unused")
	private static void copy(InputStream in, OutputStream out)
			throws IOException {

		byte[] b = new byte[BUF_SIZE];
		int len;
		while ((len = in.read(b)) >= 0) {
			out.write(b, 0, len);
		}
		in.close();
		out.close();
	}
}
