# Supplementary material for: D-Light on promoters: a client-server system for the analysis and visualization of cis-regulatory elements
Source: BMC Bioinformatics. 2013 Apr 24;14:140. doi: 10.1186/1471-2105-14-140 (PMC3685601; doi:10.1186/1471-2105-14-140)
Supplement: Additional file 4 — Source code package. Source code of server and client. [file 1471-2105-14-140-S4.zip › dloprom-1.1-src/client_and_rmi/src/at/fh_hagenberg/dlight/gui/panels/DlightTwoViewer.java]

//	Copyright (C) 2010  D-Light Team, University of Salzburg /
//  Upper Austria University of Applied Science
//  
//  This program is free software: you can redistribute it and/or modify
//  it under the terms of the GNU General Public License as published by
//  the Free Software Foundation, either version 3 of the License, or
//  (at your option) any later version.
//
//  This program is distributed in the hope that it will be useful,
//  but WITHOUT ANY WARRANTY; without even the implied warranty of
//  MERCHANTABILITY or FITNESS FOR A PARTICULAR PURPOSE.  See the
//  GNU General Public License for more details.
//
//  You should have received a copy of the GNU General Public License
//  along with this program.  If not, see <http://www.gnu.org/licenses/>.
package at.fh_hagenberg.dlight.gui.panels;

import java.awt.GridLayout;
import java.util.ArrayList;

import javax.swing.JPanel;

import at.fh_hagenberg.dlight.config.GuiConfig;
import at.fh_hagenberg.dlight.gui.UserInformation;
import at.fh_hagenberg.dlight.gui.interfaces.AnnotationMessageProducer;
import at.fh_hagenberg.dlight.threads.CallBackViewer;
import at.fh_hagenberg.dlight.threads.OpenViewThread;
import at.fh_hagenberg.dlight.viewer.ViewerPanel;

/**
 * 
 * @author Simone Gschwandtner, Josef Laimer, 2010 DlightTwoViewer is build up
 *         of two DlightNeoMap instances. In this class, files get prepared for
 *         parsing the input xml.
 */
public class DlightTwoViewer extends JPanel {

	private static final long serialVersionUID = 1L;

	private ViewerPanel firstViewer = null;
	private ViewerPanel secondViewer = null;

	private Integer firstQuery;
	private Integer secondQuery;

	// private String firstFile;
	// private String secondFile;

	public DlightTwoViewer(Integer queryId) {
		this.firstQuery = queryId;
		this.setLayout(new GridLayout(1, 1));
		initOneViewer();
	}

	public DlightTwoViewer(Integer queryId1, Integer queryId2) {
		this.firstQuery = queryId1;
		this.secondQuery = queryId2;
		this.setLayout(new GridLayout(2, 1));
		initTwoViewer();
	}

	public void setFiles(Integer queryId1, Integer queryId2) {
		this.firstQuery = queryId1;
		this.secondQuery = queryId2;

		if (firstViewer != null)
			this.remove(firstViewer);
		if (secondViewer != null)
			this.remove(secondViewer);

		this.setLayout(new GridLayout(2, 1));
		initTwoViewer();
	}

	public void setFile(Integer queryId) {
		this.firstQuery = queryId;
		this.setLayout(new GridLayout(1, 1));

		if (firstViewer != null)
			this.remove(firstViewer);
		if (secondViewer != null)
			this.remove(secondViewer);

		this.setLayout(new GridLayout(1, 1));
		initOneViewer();
	}

	private void initOneViewer() {
		firstViewer = null;
		OpenViewThread thr = new OpenViewThread(this,
				(int) GuiConfig.viewerDim.getWidth(),
				(int) GuiConfig.viewerDim.getHeight(),
				ViewerPanel.E_ViewerId.SINGLE, firstQuery + "@"
						+ UserInformation.getInstance().getUserid(),
				new CallBackViewer() {

					@Override
					public void call(ViewerPanel viewer) {
						firstViewer = viewer;
					}
				});

		thr.run();

		this.add(firstViewer);

		firstViewer.validate();
		firstViewer.repaint();
		validate();
		repaint();
	}

	private void initTwoViewer() {
		firstViewer = null;
		secondViewer = null;
		OpenViewThread thr = new OpenViewThread(this,
				(int) GuiConfig.viewerDim.getWidth(),
				(int) GuiConfig.viewerDim.getHeight() / 2,
				ViewerPanel.E_ViewerId.FIRST, firstQuery + "@"
						+ UserInformation.getInstance().getUserid(),
				new CallBackViewer() {

					@Override
					public void call(ViewerPanel viewer) {
						firstViewer = viewer;
					}
				});

		thr.start();
		OpenViewThread thr2;
		if (firstQuery.equals(secondQuery)) {

			while (firstViewer == null) {
				try {
					Thread.sleep(500);
				} catch (InterruptedException e) {
					e.printStackTrace();
				}
			}

			secondViewer = new ViewerPanel(
					(int) GuiConfig.viewerDim.getWidth(),
					(int) (GuiConfig.viewerDim.getHeight() / 2),
					ViewerPanel.E_ViewerId.SECOND, secondQuery + "@"
							+ UserInformation.getInstance().getUserid(),
					firstViewer.getSegmentAdmin(), firstViewer.getGenes());

		} else {
			thr2 = new OpenViewThread(this,
					(int) GuiConfig.viewerDim.getWidth(),
					(int) GuiConfig.viewerDim.getHeight() / 2,
					ViewerPanel.E_ViewerId.SECOND, secondQuery + "@"
							+ UserInformation.getInstance().getUserid(),
					new CallBackViewer() {

						@Override
						public void call(ViewerPanel viewer) {
							secondViewer = viewer;
						}
					});

			thr2.start();

		}

		while (firstViewer == null || secondViewer == null) {
			try {
				Thread.sleep(500);
			} catch (InterruptedException e) {
				e.printStackTrace();
			}
		}

		this.add(firstViewer);
		this.add(secondViewer);

		// repaint
		validate();
		repaint();
		firstViewer.setSibling(secondViewer);
		secondViewer.setSibling(firstViewer);
	}

	/**
	 * @return the firstQuery
	 */
	public Integer getFirstQuery() {
		return firstQuery;
	}

	/**
	 * @param firstQuery
	 *            the firstQuery to set
	 */
	public void setFirstQuery(Integer firstQuery) {
		this.firstQuery = firstQuery;
	}

	/**
	 * @return the secondQuery
	 */
	public Integer getSecondQuery() {
		return secondQuery;
	}

	/**
	 * @param secondQuery
	 *            the secondQuery to set
	 */
	public void setSecondQuery(Integer secondQuery) {
		this.secondQuery = secondQuery;
	}

	/**
	 * @return ArrayList of AnnotationMessageProducer (DlightNeoMapHolder).
	 */
	public ArrayList<AnnotationMessageProducer> getMapHolder() {
		ArrayList<AnnotationMessageProducer> holder = new ArrayList<AnnotationMessageProducer>();
		holder.add(firstViewer.getMapPanel());
		if (secondViewer != null) {
			holder.add(secondViewer.getMapPanel());
		}
		return holder;
	}

}
