# Supplementary material for: D-Light on promoters: a client-server system for the analysis and visualization of cis-regulatory elements
Source: BMC Bioinformatics. 2013 Apr 24;14:140. doi: 10.1186/1471-2105-14-140 (PMC3685601; doi:10.1186/1471-2105-14-140)
Supplement: Additional file 4 — Source code package. Source code of server and client. [file 1471-2105-14-140-S4.zip › dloprom-1.1-src/client_and_rmi/src/at/fh_hagenberg/dlight/gui/panels/CallInformation.java]

//	Copyright (C) 2010  D-Light Team, University of Salzburg /
//  Upper Austria University of Applied Science
//  
//  This program is free software: you can redistribute it and/or modify
//  it under the terms of the GNU General Public License as published by
//  the Free Software Foundation, either version 3 of the License, or
//  (at your option) any later version.
//
//  This program is distributed in the hope that it will be useful,
//  but WITHOUT ANY WARRANTY; without even the implied warranty of
//  MERCHANTABILITY or FITNESS FOR A PARTICULAR PURPOSE.  See the
//  GNU General Public License for more details.
//
//  You should have received a copy of the GNU General Public License
//  along with this program.  If not, see <http://www.gnu.org/licenses/>.
package at.fh_hagenberg.dlight.gui.panels;

/**
 * Saves information for the different classes, eg ScanAnnotation, Matrix
 */
public class CallInformation {
	// variables
	// ------------------------------------------------------------------------
	// Matrix
	private String matrixId;
	private String matrix;
	private String matrixInformation;

	// Sequence
	private String sequenceId;
	private String sequence;
	private String sequenceName;
	private String sequenceGenome;

	// ScanAnnotation
	private String organism;
	private String genes;
	private String matrices;
	private String pairedMatrix;
	private String options;
	private String refOrg;
	private String filename;
	private Integer minDist;
	private Integer maxDist;
	private Double cutoff;
	private String scoreType;
	private String exclList;
	
	private Integer genomeId;
	private Integer refGenomeId;
	private Integer methodId;
	
	private Boolean pairedAll = false;
	
	//Exclude data 
	private Integer exclTopMatchValue;
	private Integer supprOutputValue;
	

	// Singleton
	// -----------------------------------------------------------------------

	private static final class InstanceHolder {
		static final CallInformation INSTANCE = new CallInformation();
	}

	public static CallInformation getInstance() {
		return InstanceHolder.INSTANCE;
	}

	private CallInformation() {
		// to nothing
	}

	public void clear() {
		// Matrix
		matrixId = null;
		matrix = null;
		matrixInformation = null;
		exclList = null;

		// Sequence
		sequenceId = null;
		sequence = null;
		sequenceName = null;
		sequenceGenome = null;

		// ScanAnnotation
		organism = null;
		genes = null;
		matrices = null;
		options = null;		
		refOrg = null;
		filename = null;
		pairedMatrix = null;
		minDist = null;
		maxDist = null;
		cutoff = null;
		scoreType = null;
		methodId = null;		
		pairedAll = false;
		setGenomeId(null);
		setRefGenomeId(null);
		
		setExclTopMatchValue(null);
		setSupprOutputValue(null);
	}

	// getter and setter for the strings
	// -----------------------------------------------------------------------
	public String getMatrixId() {
		return this.matrixId;
	}

	public void setMatrixId(String name) {
		this.matrixId = name;
	}

	public String getMatrix() {
		return this.matrix;
	}

	public void setMatrix(String matrix) {
		this.matrix = matrix;
	}

	public String getMatrixInformation() {
		return this.matrixInformation;
	}

	public void setMatrixInformation(String info) {
		this.matrixInformation = info;
	}

	public final String getSequenceId() {
		return sequenceId;
	}

	public final void setSequenceId(String sequenceId) {
		this.sequenceId = sequenceId;
	}

	public final String getSequence() {
		return sequence;
	}

	public final void setSequence(String sequence) {
		this.sequence = sequence;
	}

	public String getSequenceName() {
		return sequenceName;
	}

	public void setSequenceName(String sequenceName) {
		this.sequenceName = sequenceName;
	}

	public String getSequenceGenome() {
		return sequenceGenome;
	}

	public void setSequenceGenome(String sequenceGenome) {
		this.sequenceGenome = sequenceGenome;
	}

	public String getOrganism() {
		return organism;
	}

	public void setOrganism(String organism) {
		this.organism = organism;
	}

	
	public String getRefOrg() {
		return refOrg;
	}

	public void setRefOrg(String refOrg) {
		this.refOrg = refOrg;
	}

	public String getFilename() {
		return filename;
	}

	public void setFilename(String filename) {
		this.filename = filename;
	}

	/**
	 * @param exclTopMatchValue the exclTopMatchValue to set
	 */
	public void setExclTopMatchValue(Integer exclTopMatchValue) {
		this.exclTopMatchValue = exclTopMatchValue;
	}

	/**
	 * @return the exclTopMatchValue
	 */
	public Integer getExclTopMatchValue() {
		return exclTopMatchValue;
	}

	/**
	 * @param supprOutputValue the supprOutputValue to set
	 */
	public void setSupprOutputValue(Integer supprOutputValue) {
		this.supprOutputValue = supprOutputValue;
	}

	/**
	 * @return the supprOutputValue
	 */
	public Integer getSupprOutputValue() {
		return supprOutputValue;
	}

	/**
	 * @return the genes
	 */
	public String getGenes() {
		return genes;
	}

	/**
	 * @param genes the genes to set
	 */
	public void setGenes(String genes) {
		this.genes = genes;
	}

	/**
	 * @return the matrices
	 */
	public String getMatrices() {
		return matrices;
	}

	/**
	 * @param matrices the matrices to set
	 */
	public void setMatrices(String matrices) {
		this.matrices = matrices;
	}

	/**
	 * @return the options
	 */
	public String getOptions() {
		return options;
	}

	/**
	 * @param options the options to set
	 */
	public void setOptions(String options) {
		this.options = options;
	}

	/**
	 * @param pairedMatrix the pairedMatrix to set
	 */
	public void setPairedMatrix(String pairedMatrix) {
		this.pairedMatrix = pairedMatrix;
	}

	/**
	 * @return the pairedMatrix
	 */
	public String getPairedMatrix() {
		return pairedMatrix;
	}

	/**
	 * @param minDist the minDist to set
	 */
	public void setMinDist(Integer minDist) {
		this.minDist = minDist;
	}

	/**
	 * @return the minDist
	 */
	public Integer getMinDist() {
		return minDist;
	}

	/**
	 * @param maxDist the maxDist to set
	 */
	public void setMaxDist(Integer maxDist) {
		this.maxDist = maxDist;
	}

	/**
	 * @return the maxDist
	 */
	public Integer getMaxDist() {
		return maxDist;
	}


	/**
	 * @param genomeId the genomeId to set
	 */
	public void setGenomeId(Integer genomeId) {
		this.genomeId = genomeId;
	}

	/**
	 * @return the genomeId
	 */
	public Integer getGenomeId() {
		return genomeId;
	}

	/**
	 * @param refGenomeId the refGenomeId to set
	 */
	public void setRefGenomeId(Integer refGenomeId) {
		this.refGenomeId = refGenomeId;
	}

	/**
	 * @return the refGenomeId
	 */
	public Integer getRefGenomeId() {
		return refGenomeId;
	}

	/**
	 * @param methodId the methodId to set
	 */
	public void setMethodId(Integer methodId) {
		this.methodId = methodId;
	}

	/**
	 * @return the methodId
	 */
	public Integer getMethodId() {
		return methodId;
	}

	/**
	 * @param cutoff the cutoff to set
	 */
	public void setCutoff(Double cutoff) {
		this.cutoff = cutoff;
	}

	/**
	 * @return the cutoff
	 */
	public Double getCutoff() {
		return cutoff;
	}

	/**
	 * @param scoreType the scoreType to set
	 */
	public void setScoreType(String scoreType) {
		this.scoreType = scoreType;
	}

	/**
	 * @return the scoreType
	 */
	public String getScoreType() {
		return scoreType;
	}

	/**
	 * @param exclList the exclList to set
	 */
	public void setExclList(String exclList) {
		this.exclList = exclList;
	}

	/**
	 * @return the exclList
	 */
	public String getExclList() {
		return exclList;
	}

	/**
	 * @param pairedAll the pairedAll to set
	 */
	public void setPairedAll(Boolean pairedAll) {
		this.pairedAll = pairedAll;
	}

	/**
	 * @return the pairedAll
	 */
	public Boolean getPairedAll() {
		return pairedAll;
	}
}
