# Supplementary material for: D-Light on promoters: a client-server system for the analysis and visualization of cis-regulatory elements
Source: BMC Bioinformatics. 2013 Apr 24;14:140. doi: 10.1186/1471-2105-14-140 (PMC3685601; doi:10.1186/1471-2105-14-140)
Supplement: Additional file 4 — Source code package. Source code of server and client. [file 1471-2105-14-140-S4.zip › dloprom-1.1-src/client_and_rmi/src/at/fh_hagenberg/dlight/gui/panels/MessagePanel.java]

//	Copyright (C) 2010  D-Light Team, University of Salzburg /
//  Upper Austria University of Applied Science
//  
//  This program is free software: you can redistribute it and/or modify
//  it under the terms of the GNU General Public License as published by
//  the Free Software Foundation, either version 3 of the License, or
//  (at your option) any later version.
//
//  This program is distributed in the hope that it will be useful,
//  but WITHOUT ANY WARRANTY; without even the implied warranty of
//  MERCHANTABILITY or FITNESS FOR A PARTICULAR PURPOSE.  See the
//  GNU General Public License for more details.
//
//  You should have received a copy of the GNU General Public License
//  along with this program.  If not, see <http://www.gnu.org/licenses/>.
package at.fh_hagenberg.dlight.gui.panels;

import java.util.ArrayList;
import java.util.HashMap;
import java.util.Iterator;

import javax.swing.JPanel;
import javax.swing.border.TitledBorder;

import at.fh_hagenberg.dlight.gui.interfaces.AnnotationMessageI;
import at.fh_hagenberg.dlight.gui.interfaces.AnnotationMessageProducer;

public class MessagePanel extends MessagePresenter {
	private static final long serialVersionUID = -2950867752977843157L;

	private HashMap<AnnotationMessageProducer, ArrayList<AnnotationMessageI>> messageOwner = new HashMap<AnnotationMessageProducer, ArrayList<AnnotationMessageI>>();
	private DlightTwoViewer activeDlightViewer = null;
	private TitledBorder selHistoryBorder = new TitledBorder("Selection History");

	private static final class InstanceHolder {
		static final MessagePanel INSTANCE = new MessagePanel();
	}

	public static MessagePanel getInstance() {
		return InstanceHolder.INSTANCE;
	}

	private MessagePanel() {		
		super();
		setBorder(selHistoryBorder);
	}

	@Override
	public void addMessage(JPanel message) {
		super.addMessage(message);

		if (message instanceof AnnotationMessageI) {
			AnnotationMessageProducer owner = ((AnnotationMessageI) message)
					.getOwner();
			if (!messageOwner.containsKey(owner)) {
				messageOwner.put(owner, new ArrayList<AnnotationMessageI>());
			}

			messageOwner.get(owner).add((AnnotationMessageI) message);
		}
	}

	@Override
	public void deleteAllMessages() {
		super.deleteAllMessages();
		messageOwner = new HashMap<AnnotationMessageProducer, ArrayList<AnnotationMessageI>>();
	}

	public void viewChanged(JPanel newView) {
		if (activeDlightViewer != null) {
			ArrayList<AnnotationMessageProducer> owner = activeDlightViewer
					.getMapHolder();
			for (Iterator<AnnotationMessageProducer> iter = owner.iterator(); iter
					.hasNext();) {
				ArrayList<AnnotationMessageI> messages = messageOwner.get(iter
						.next());
				if (messages != null) {
					for (Iterator<AnnotationMessageI> iterAM = messages
							.iterator(); iterAM.hasNext();) {
						iterAM.next().deactivate();
					}
				}
			}
		}
		activeDlightViewer = null;

		if (newView instanceof DlightTwoViewer) {
			activeDlightViewer = (DlightTwoViewer) newView;

			ArrayList<AnnotationMessageProducer> owner = activeDlightViewer
					.getMapHolder();
			for (Iterator<AnnotationMessageProducer> iter = owner.iterator(); iter
					.hasNext();) {

				AnnotationMessageProducer mapHolder = iter.next();
				ArrayList<AnnotationMessageI> messages = messageOwner
						.get(mapHolder);
				if (messages != null) {
					for (Iterator<AnnotationMessageI> iterAM = messages
							.iterator(); iterAM.hasNext();) {
						AnnotationMessageI msg = iterAM.next();
						if (msg.getGene().equals(mapHolder.getCurrGeneId())) {
							msg.activate();
						}
					}
				}
			}
		}
	}

	public void mapSelectionChanged(AnnotationMessageProducer mapHolder) {
		ArrayList<AnnotationMessageI> messages = messageOwner.get(mapHolder);
		if (messages != null) {
			for (Iterator<AnnotationMessageI> iterAM = messages.iterator(); iterAM
					.hasNext();) {
				AnnotationMessageI msg = iterAM.next();
				if (msg.getGene().equals(mapHolder.getCurrGeneId())) {
					msg.activate();
				} else {
					msg.deactivate();
				}
			}
		}
	}
}
