# Supplementary material for: D-Light on promoters: a client-server system for the analysis and visualization of cis-regulatory elements
Source: BMC Bioinformatics. 2013 Apr 24;14:140. doi: 10.1186/1471-2105-14-140 (PMC3685601; doi:10.1186/1471-2105-14-140)
Supplement: Additional file 4 — Source code package. Source code of server and client. [file 1471-2105-14-140-S4.zip › dloprom-1.1-src/client_and_rmi/src/at/fh_hagenberg/dlight/gui/panels/Menu.java]

//	Copyright (C) 2010  D-Light Team, University of Salzburg /
//  Upper Austria University of Applied Science
//  
//  This program is free software: you can redistribute it and/or modify
//  it under the terms of the GNU General Public License as published by
//  the Free Software Foundation, either version 3 of the License, or
//  (at your option) any later version.
//
//  This program is distributed in the hope that it will be useful,
//  but WITHOUT ANY WARRANTY; without even the implied warranty of
//  MERCHANTABILITY or FITNESS FOR A PARTICULAR PURPOSE.  See the
//  GNU General Public License for more details.
//
//  You should have received a copy of the GNU General Public License
//  along with this program.  If not, see <http://www.gnu.org/licenses/>.
package at.fh_hagenberg.dlight.gui.panels;

import java.awt.BorderLayout;
import java.awt.Dimension;
import java.awt.Font;
import java.awt.GridLayout;
import java.awt.event.ActionEvent;
import java.awt.event.ActionListener;
import java.net.URL;

import javax.swing.Icon;
import javax.swing.ImageIcon;
import javax.swing.JButton;
import javax.swing.JLabel;
import javax.swing.JPanel;
import javax.swing.border.TitledBorder;

import at.fh_hagenberg.dlight.config.Configer;
import at.fh_hagenberg.dlight.config.GuiConfig;
import at.fh_hagenberg.dlight.gui.UserInformation;
import at.fh_hagenberg.dlight.gui.interfaces.MenuCallerI;

/**
 * Gui for selection of the different Guis.
 */
public class Menu extends JPanel {
	private static final long serialVersionUID = 6867249010515530777L;

	// variables
	// ------------------------------------------------------------------------

	// buttons
	private JButton btnQuery = new JButton();
	
	private JButton btnStore = new JButton();
	private JButton btnLogout = new JButton();

	// panels
	private JPanel pSum = new JPanel();

	private TitledBorder actionBorder = new TitledBorder("Task");

	private MenuCallerI caller;

	private static int COLUMNS = 2;
	private static int ROWS = 1;


	// initialization
	// ------------------------------------------------------------------------
	/**
	 * Initializes the menu gui at all.
	 */
	public Menu(MenuCallerI caller) {
		this.caller = caller;
		
		initLabels();
		initListener();
		initLayout();
		setBorder(actionBorder);

		this.setVisible(true);
	}

	/**
	 * Sets the text of the gui labels and puts pictures on the buttons.
	 */
	private void initLabels() {
		Dimension maxBtnSize = new Dimension((int) ((GuiConfig.menuDim
				.getWidth()) / COLUMNS),
				(int) ((GuiConfig.menuDim.getHeight()) / ROWS));

		// set the icons on the buttons
		URL urlScanAnnotation = Menu.class
				.getResource("query.png");
		Icon iconScanAnnotation = new ImageIcon(urlScanAnnotation);
		btnQuery.setIcon(iconScanAnnotation);
		btnQuery.setMaximumSize(maxBtnSize);
		btnQuery.setSize(maxBtnSize);
		URL urlUpload = Menu.class.getResource("upload.png");
		Icon iconUpload = new ImageIcon(urlUpload);
		btnStore.setIcon(iconUpload);
		btnStore.setMaximumSize(maxBtnSize);
		btnStore.setSize(maxBtnSize);
		URL urlLogout = Menu.class.getResource("exit.png");
		Icon iconLogout = new ImageIcon(urlLogout);
		btnLogout.setIcon(iconLogout);
		btnLogout.setMaximumSize(maxBtnSize);
		btnLogout.setSize(maxBtnSize);
	}

	/**
	 * Initializes the listener for the buttons and the labels.
	 */
	private void initListener() {
		btnQuery.addActionListener(new ActionListener() {
			public void actionPerformed(ActionEvent evt) {
				caller.waitStart();
				btnQueryPerformed(evt);
				caller.waitEnds();
			}
		});


		btnStore.addActionListener(new ActionListener() {
			public void actionPerformed(ActionEvent evt) {
				caller.waitStart();
				btnStorePerformed(evt);
				caller.waitEnds();
			}
		});

		btnLogout.addActionListener(new ActionListener() {

			@Override
			public void actionPerformed(ActionEvent e) {
				caller.waitStart();
				caller.logout();
				caller.waitEnds();
			}
		});

	}

	/**
	 * Initializes the layout of the gui. For that, components are added.
	 */
	private void initLayout() {

		pSum.setLayout(new GridLayout(ROWS, COLUMNS, 10, 0));
		

		pSum.add(btnQuery);
		pSum.add(btnStore);

		JPanel pLogout = new JPanel(new BorderLayout());
		pLogout.add(btnLogout, BorderLayout.SOUTH);

		JPanel pSouth = new JPanel(new BorderLayout());
		pSouth.add(new JLabel("            "), BorderLayout.NORTH);
		pSouth.add(pLogout, BorderLayout.EAST);
		
		JPanel pVersion = new JPanel(new BorderLayout());
		JLabel versionInfo = new JLabel("vers. " + Configer.VERSION);
		versionInfo.setFont(new Font(Font.DIALOG,
			Font.PLAIN, 8));
		pVersion.add(versionInfo, BorderLayout.EAST);
		
		pSouth.add(pVersion, BorderLayout.SOUTH);

		JPanel mainPanel = new JPanel(new BorderLayout());
		mainPanel.add(pSum, BorderLayout.NORTH);
		mainPanel.add(pSouth, BorderLayout.SOUTH);

		add(mainPanel);
		
		if (UserInformation.getInstance().getUsername().equals("Public")){
			btnStore.setEnabled(false);
		}
	}

	// action-handling
	// ------------------------------------------------------------------------
	/**
	 * Opens the scan annotation.
	 */
	private void btnQueryPerformed(ActionEvent evt) {
		caller.setViewPanel(QueryPanel.getInstance());
	}


	/**
	 * Opens the view promoter.
	 */
	private void btnStorePerformed(ActionEvent evt) {
		caller.setViewPanel(PersonalData.getInstance());
	}
	
	// padlock symbol
	/**
	 * Set the lock symbol.
	 */
	public boolean lock(boolean blockAll, boolean icon) {
		if (blockAll){
			btnLogout.setEnabled(false);
			btnQuery.setEnabled(false);
			btnStore.setEnabled(false);
		}
		
		validate();
		repaint();
		return true;
	}
	

	/**
	 * Set the unlock symbol.
	 */
	public boolean unlock() {
		btnLogout.setEnabled(true);
		btnQuery.setEnabled(true);
		if (UserInformation.getInstance().getUsername().equals("Public")){
			btnStore.setEnabled(false);
		} else {
			btnStore.setEnabled(true);
		}
		
		validate();
		repaint();
		return true;
	}

}
