# Supplementary material for: D-Light on promoters: a client-server system for the analysis and visualization of cis-regulatory elements
Source: BMC Bioinformatics. 2013 Apr 24;14:140. doi: 10.1186/1471-2105-14-140 (PMC3685601; doi:10.1186/1471-2105-14-140)
Supplement: Additional file 4 — Source code package. Source code of server and client. [file 1471-2105-14-140-S4.zip › dloprom-1.1-src/client_and_rmi/src/at/fh_hagenberg/dlight/gui/panels/SearchResultMessage.java]

//	Copyright (C) 2010  D-Light Team, University of Salzburg /
//  Upper Austria University of Applied Science
//  
//  This program is free software: you can redistribute it and/or modify
//  it under the terms of the GNU General Public License as published by
//  the Free Software Foundation, either version 3 of the License, or
//  (at your option) any later version.
//
//  This program is distributed in the hope that it will be useful,
//  but WITHOUT ANY WARRANTY; without even the implied warranty of
//  MERCHANTABILITY or FITNESS FOR A PARTICULAR PURPOSE.  See the
//  GNU General Public License for more details.
//
//  You should have received a copy of the GNU General Public License
//  along with this program.  If not, see <http://www.gnu.org/licenses/>.
package at.fh_hagenberg.dlight.gui.panels;

import java.awt.Color;
import java.awt.GridBagConstraints;
import java.awt.GridBagLayout;
import java.util.ArrayList;
import java.util.Iterator;

import javax.swing.BorderFactory;
import javax.swing.JPanel;
import javax.swing.JTextField;

import at.fh_hagenberg.dlight.gui.interfaces.MessageI;

/**
 * JPanel which represents a result message. 
 * @author Josef Laimer
 *
 */
public class SearchResultMessage extends JPanel implements MessageI{
	private static final long serialVersionUID = -3052483524430756667L;


	private int lastrow = -1;
	private GridBagConstraints c = new GridBagConstraints();
	
	private ArrayList<JTextField> values;

	public SearchResultMessage() {
		this.values = new ArrayList<JTextField>();
		setLayout(new GridBagLayout());
	}

	public void addRow(String value) {
		lastrow ++;
		c.gridx = 0;
		c.gridy = lastrow;
		c.anchor = GridBagConstraints.WEST;
		c.fill = GridBagConstraints.HORIZONTAL;
		
		JTextField tfValue = new JTextField();
		tfValue.setText(value);
		tfValue.setEnabled(true);
		tfValue.setEditable(false);
		tfValue.setBackground(Color.white);
		tfValue.setBorder(BorderFactory.createEmptyBorder());
		add(tfValue, c);
		values.add(tfValue);
	}

	
	@Override
	public void activate() {
	}

	@Override
	public void deactivate() {
	}

	@Override
	public void setBackground(Color bg) {
		super.setBackground(bg);
		if (values != null){
			for (Iterator<JTextField> iter = values.iterator(); iter.hasNext(); ){
				iter.next().setBackground(bg);
			}
		}
	}
}
