# Supplementary material for: D-Light on promoters: a client-server system for the analysis and visualization of cis-regulatory elements
Source: BMC Bioinformatics. 2013 Apr 24;14:140. doi: 10.1186/1471-2105-14-140 (PMC3685601; doi:10.1186/1471-2105-14-140)
Supplement: Additional file 4 — Source code package. Source code of server and client. [file 1471-2105-14-140-S4.zip › dloprom-1.1-src/client_and_rmi/src/at/fh_hagenberg/dlight/gui/panels/PersonalAnnotation.java]

//	Copyright (C) 2010-2012 D-Light Team, University of Salzburg /
//  Upper Austria University of Applied Science
//  
//  This program is free software: you can redistribute it and/or modify
//  it under the terms of the GNU General Public License as published by
//  the Free Software Foundation, either version 3 of the License, or
//  (at your option) any later version.
//
//  This program is distributed in the hope that it will be useful,
//  but WITHOUT ANY WARRANTY; without even the implied warranty of
//  MERCHANTABILITY or FITNESS FOR A PARTICULAR PURPOSE.  See the
//  GNU General Public License for more details.
//
//  You should have received a copy of the GNU General Public License
//  along with this program.  If not, see <http://www.gnu.org/licenses/>.
package at.fh_hagenberg.dlight.gui.panels;

import java.awt.BorderLayout;

import javax.swing.JPanel;

import at.fh_hagenberg.dlight.data.ServerCommunicator;
import at.fh_hagenberg.dlight.gui.UserInformation;
import at.fh_hagenberg.dlight.gui.elements.AnnotationTable;
import at.fh_hagenberg.dlight.threads.UpdateUserDataThread;
import at.fh_hagenberg.dlight.threads.interfaces.GetUserData;

public class PersonalAnnotation extends JPanel {
	private static final long serialVersionUID = -6117116872652246549L;

	private AnnotationTable atable = null;
	private String header[] = { "ID", "Name", "Type", "Matrix type", "Matrix name",
			"Protein", "Note" };

	// JPanel detailInfo;

	@SuppressWarnings("serial")
	public PersonalAnnotation() {
		Object[][] annotations = new Object[0][0];

		atable = new AnnotationTable(true, annotations, header) {
			@Override
			public void selectionChanged(int numberSelectedRows) {
			}

			@Override
			public void callBack(Object[][] selectedValues, Boolean all) {
			}
		};
		setLayout(new BorderLayout());
		add(atable, BorderLayout.CENTER);
	}

	public void updateTable() {
		UpdateUserDataThread thr = new UpdateUserDataThread(this, atable,
				header, new GetUserData() {
					@Override
					public Object[][] update() {
						return ServerCommunicator
								.getUserAnnotations(UserInformation
										.getInstance().getUserid());
					}
				});
		atable.startWait();
		thr.start();
	}
	
	public void resetTable() {
		Object[][] annotations = new Object[0][0];
		atable.replaceData(annotations, header);
	}
}
