# Supplementary material for: D-Light on promoters: a client-server system for the analysis and visualization of cis-regulatory elements
Source: BMC Bioinformatics. 2013 Apr 24;14:140. doi: 10.1186/1471-2105-14-140 (PMC3685601; doi:10.1186/1471-2105-14-140)
Supplement: Additional file 4 — Source code package. Source code of server and client. [file 1471-2105-14-140-S4.zip › dloprom-1.1-src/client_and_rmi/src/at/fh_hagenberg/dlight/gui/panels/QueryPanel.java]

//	Copyright (C) 2010-2013  D-Light Team, University of Salzburg /
//  Upper Austria University of Applied Science
//  
//  This program is free software: you can redistribute it and/or modify
//  it under the terms of the GNU General Public License as published by
//  the Free Software Foundation, either version 3 of the License, or
//  (at your option) any later version.
//
//  This program is distributed in the hope that it will be useful,
//  but WITHOUT ANY WARRANTY; without even the implied warranty of
//  MERCHANTABILITY or FITNESS FOR A PARTICULAR PURPOSE.  See the
//  GNU General Public License for more details.
//
//  You should have received a copy of the GNU General Public License
//  along with this program.  If not, see <http://www.gnu.org/licenses/>.
package at.fh_hagenberg.dlight.gui.panels;

import java.awt.BorderLayout;

import javax.swing.JPanel;
import javax.swing.JTabbedPane;

import at.fh_hagenberg.dlight.config.Configer;
import at.fh_hagenberg.dlight.data.ServerCommunicator;
import at.fh_hagenberg.dlight.gui.UserInformation;
import at.fh_hagenberg.dlight.gui.elements.ResultSelectionTable;

/**
 * QueryPanel holds panels to execute and organize queries. QueryPanel is
 * implemented as singleton.
 * 
 * @author Josef Laimer, 2011-2012
 */
public class QueryPanel extends JPanel {
	private static final long serialVersionUID = -935385585935465565L;

	private JTabbedPane tabPane;
	private ResultSelectionTable resultTable;
	private ScanAnnotation scanPanel;
	private DatasetSearch searchPanel;
	String resultHeader[];

	/**
	 * Holds the current instance of the QueryPanel (singleton pattern).
	 */
	private static final class InstanceHolder {
		static final QueryPanel INSTANCE = new QueryPanel();
	}

	/**
	 * Returns the current instance of QueryPanel (singleton pattern).
	 * 
	 * @return
	 */
	public static QueryPanel getInstance() {
		return InstanceHolder.INSTANCE;
	}

	/**
	 * Private constructor (singleton pattern).
	 */
	private QueryPanel() {
		super();
		setUp();
	}

	/**
	 * Initial setup of the panel.
	 */
	@SuppressWarnings("serial")
	private void setUp() {

		resultHeader = new String[] { "ID*", "Name", "Time", "Annotation",
				"Paired", "All Methods", "Genome", "Gene ACC", "Ref.Genome",
				"Min.Dist", "Max.Dist", "Method", "Score type", "Cutoff",
				"Excl.", "X-ref" };

		resultTable = new ResultSelectionTable(false,
				ServerCommunicator.getUserResultEntries(UserInformation
						.getInstance().getUserid()), resultHeader) {
			
			@Override
			public void selectionChanged(int numberSelectedRows) {
			}

			@Override
			public void callBack(Object[][] selectedValues, Boolean all) {
			}
		};

		//resultTable.setMaxSelectedRows(2);

		scanPanel = ScanAnnotation.getInstance();

		searchPanel = new DatasetSearch(Configer.getInstance().getMenuCaller());

		tabPane = new JTabbedPane();
		tabPane.add("New query", scanPanel);
		tabPane.add("Stored queries", resultTable);
		tabPane.add("Datasets", searchPanel);

		setLayout(new BorderLayout());
		add(tabPane, BorderLayout.CENTER);
	}
	


	/**
	 * Updates the user queries table ("Stored queries").
	 */
	public void updateResultTables() {
		Object[][] newData = ServerCommunicator.getUserResultEntries(UserInformation
				.getInstance().getUserid());
		resultTable.replaceData(newData, resultHeader);
	}

	/**
	 * Sets the focus to the "stored queries" tab.
	 */
	public void setFocus2StoredQueriesTab() {
		tabPane.setSelectedIndex(1);
	}

	/**
	 * Sets the focus to the "new query" tab.
	 */
	public void setFocus2NewQueryTab() {
		tabPane.setSelectedIndex(0);
	}

	/**
	 * Select the last query/queries in the "stored queries" tab.
	 * 
	 * @param numberOfQueries
	 *            number of queries to select.
	 */
	public void selectLastStoredQuery(int numberOfQueries) {
		resultTable.selectLastNRows(numberOfQueries);
	}

	/**
	 * Starts a selected query/queries.
	 */
	public void startViewer() {
		resultTable.btnSendPerformed();
	}

	/**
	 * Enables and disables the tabs.
	 * 
	 * @param enable
	 *            true to enable the tabs, false to disable the tabs
	 */
	public void enableTabs(boolean enable) {

		int numbTabs = tabPane.getTabCount();
		for (int i = 0; i < numbTabs; ++i) {
			tabPane.setEnabledAt(i, enable);
		}
	}
	
	public void resetDatasetSearch () {
		searchPanel.reset();
	}

}
