# Supplementary material for: D-Light on promoters: a client-server system for the analysis and visualization of cis-regulatory elements
Source: BMC Bioinformatics. 2013 Apr 24;14:140. doi: 10.1186/1471-2105-14-140 (PMC3685601; doi:10.1186/1471-2105-14-140)
Supplement: Additional file 4 — Source code package. Source code of server and client. [file 1471-2105-14-140-S4.zip › dloprom-1.1-src/client_and_rmi/src/at/fh_hagenberg/dlight/gui/dataSetSearch/SearchPromotorReg.java]

//	Copyright (C) 2010  D-Light Team, University of Salzburg /
//  Upper Austria University of Applied Science
//  
//  This program is free software: you can redistribute it and/or modify
//  it under the terms of the GNU General Public License as published by
//  the Free Software Foundation, either version 3 of the License, or
//  (at your option) any later version.
//
//  This program is distributed in the hope that it will be useful,
//  but WITHOUT ANY WARRANTY; without even the implied warranty of
//  MERCHANTABILITY or FITNESS FOR A PARTICULAR PURPOSE.  See the
//  GNU General Public License for more details.
//
//  You should have received a copy of the GNU General Public License
//  along with this program.  If not, see <http://www.gnu.org/licenses/>.
package at.fh_hagenberg.dlight.gui.dataSetSearch;

import java.util.ArrayList;
import java.util.HashMap;

import at.fh_hagenberg.dlight.config.Configer;
import at.fh_hagenberg.dlight.data.ServerCommunicator;
import at.fh_hagenberg.dlight.gui.UserInformation;
import at.fh_hagenberg.dlight.gui.interfaces.MessagePresenterI;
import at.fh_hagenberg.dlight.gui.panels.SearchResultMessage;
import at.fh_hagenberg.dlight.threads.DatasetSearchThread;


/**
 * SearchGene implements the interface SearchI. The class proceeds queries for
 * gene sequences.
 * 
 * @author Josef Laimer, 2010
 * 
 */
public class SearchPromotorReg implements SearchI {

	/**
	 * {@inheritDoc}
	 * 
	 * @see at.fh_hagenberg.dlight.gui.dataSetSearch.SearchI#runQuery(java.lang.String,
	 *      at.fh_hagenberg.dlight.gui.interfaces.MessagePresenterI,
	 *      at.fh_hagenberg.dlight.threads.DatasetSearchThread)
	 */
	@Override
	public boolean runQuery(String searchString,
			MessagePresenterI msgPresenter, DatasetSearchThread thread) {
		if (!thread.getRunflag())
			return true;

		boolean foundSomething = false;
		ArrayList<HashMap<String, String>> result = null;

		if (this instanceof SearchPromotorRegSequence) {
			result = ServerCommunicator.queryDb(searchString,
					Configer.INFO_QUERY_SEQUENCE, UserInformation.getInstance()
							.getUserid());
		} else {
		}

		if (result == null || result.size() < 1)
			return true;

		for (HashMap<String, String> row : result) {
			if (!thread.getRunflag())
				return true;
			SearchResultMessage msg = new SearchResultMessage();
			msg.addRow("");
			String acc = row.get("gene_id_version");
			if (acc == null) {
				acc = row.get("gene_id");
			}

			msg.addRow(acc + " (" + row.get("genome") + " - "
					+ row.get("chromosome") + ")");
			msg.addRow("Start/End/Strand: " + row.get("start") + " / "
					+ row.get("end") + " / " + row.get("strand"));
			msg.addRow("Sequence: " + row.get("sequence"));

			if (row.get("protein_id") != null) {

				ArrayList<HashMap<String, String>> resultInfo = ServerCommunicator
						.queryDb(row.get("protein_id"),
								Configer.INFO_QUERY_SEQUENCE_DETAIL,
								UserInformation.getInstance().getUserid());

				msg.addRow("");

				if (resultInfo != null && resultInfo.size() > 0) {

					HashMap<String, String> rowInfo = resultInfo.get(0);
					msg.addRow("Accession Numb.: " + acc + " (gene) / "
							+ rowInfo.get("protein_id") + "(protein)");
					msg.addRow("Short Name: " + rowInfo.get("shortname"));
					msg.addRow("Details : " + rowInfo.get("details"));

					msg.addRow("");

				}
				foundSomething = true;
				msgPresenter.addMessage(msg);
			}
		}

		return foundSomething;
	}
}
