# Supplementary material for: D-Light on promoters: a client-server system for the analysis and visualization of cis-regulatory elements
Source: BMC Bioinformatics. 2013 Apr 24;14:140. doi: 10.1186/1471-2105-14-140 (PMC3685601; doi:10.1186/1471-2105-14-140)
Supplement: Additional file 4 — Source code package. Source code of server and client. [file 1471-2105-14-140-S4.zip › dloprom-1.1-src/client_and_rmi/src/at/fh_hagenberg/dlight/gui/dataSetSearch/SearchFiles.java]

//	Copyright (C) 2010  D-Light Team, University of Salzburg /
//  Upper Austria University of Applied Science
//  
//  This program is free software: you can redistribute it and/or modify
//  it under the terms of the GNU General Public License as published by
//  the Free Software Foundation, either version 3 of the License, or
//  (at your option) any later version.
//
//  This program is distributed in the hope that it will be useful,
//  but WITHOUT ANY WARRANTY; without even the implied warranty of
//  MERCHANTABILITY or FITNESS FOR A PARTICULAR PURPOSE.  See the
//  GNU General Public License for more details.
//
//  You should have received a copy of the GNU General Public License
//  along with this program.  If not, see <http://www.gnu.org/licenses/>.
package at.fh_hagenberg.dlight.gui.dataSetSearch;

import java.rmi.NotBoundException;
import java.rmi.RemoteException;
import java.rmi.registry.LocateRegistry;
import java.rmi.registry.Registry;
import java.util.ArrayList;
import java.util.HashMap;
import java.util.regex.Matcher;
import java.util.regex.Pattern;

import at.fh_hagenberg.dlight.config.Configer;
import at.fh_hagenberg.dlight.gui.UserInformation;
import at.fh_hagenberg.dlight.gui.interfaces.MessagePresenterI;
import at.fh_hagenberg.dlight.gui.panels.SearchResultMessage;
import at.fh_hagenberg.dlight.rmi.common.DlightRmi;
import at.fh_hagenberg.dlight.threads.DatasetSearchThread;

/**
 * Searches for a given string in r-scan result files. 
 * @author Josef Laimer
 *
 */
public class SearchFiles implements SearchI {

	@Override
	public boolean runQuery(String searchString, MessagePresenterI msgPresenter,
			DatasetSearchThread thread) {

		if (!thread.getRunflag())
			return true;

		boolean foundSomething = false; 
		
		ArrayList<String> files = null;
		Registry registry;
		try {
			registry = (Registry) LocateRegistry.getRegistry(Configer
					.getInstance().getIp(), new Integer(Configer.getInstance()
					.getPort()).intValue());
			DlightRmi callerRMI = (DlightRmi) ((java.rmi.registry.Registry) registry)
					.lookup("dlightRMI");

			files = callerRMI.getUserResultEntries(UserInformation
					.getInstance().getUsername());

			if (files != null && files.size() > 0) {
				for (String file : files) {
					if (!thread.getRunflag())
						return true;

					HashMap<String, String> matches = callerRMI
							.regexResultFile(UserInformation.getInstance()
									.getUsername(), file, searchString);

					if (matches != null) {

						Pattern pattern = Pattern.compile(searchString);

						Matcher matcherCmd = pattern.matcher(matches
								.get("command"));
						Matcher matcherFilename = pattern.matcher(file);

						if (matcherFilename.find()
								|| !matches.get("numbMatches").equals("0")
								|| matcherCmd.find()) {
							SearchResultMessage msg = new SearchResultMessage();
							msg.addRow("");
							// get data
							msg.addRow("File: " + matches.get("filename"));
							msg
									.addRow("Matches: "
											+ matches.get("numbMatches"));
							msg.addRow("Lines: " + matches.get("numbResults"));
							msg.addRow("Options: " + matches.get("command"));

							msg.addRow("");

							foundSomething = true;
							msgPresenter.addMessage(msg);
						}
					}
				}
			}

		} catch (NumberFormatException e) {
			e.printStackTrace();
		} catch (RemoteException e) {
			e.printStackTrace();
		} catch (NotBoundException e) {
			e.printStackTrace();
		}
		return foundSomething; 
	}

}
