# Supplementary material for: D-Light on promoters: a client-server system for the analysis and visualization of cis-regulatory elements
Source: BMC Bioinformatics. 2013 Apr 24;14:140. doi: 10.1186/1471-2105-14-140 (PMC3685601; doi:10.1186/1471-2105-14-140)
Supplement: Additional file 4 — Source code package. Source code of server and client. [file 1471-2105-14-140-S4.zip › dloprom-1.1-src/client_and_rmi/src/at/fh_hagenberg/dlight/gui/dataSetSearch/SearchSetup.java]

//	Copyright (C) 2010  D-Light Team, University of Salzburg /
//  Upper Austria University of Applied Science
//  
//  This program is free software: you can redistribute it and/or modify
//  it under the terms of the GNU General Public License as published by
//  the Free Software Foundation, either version 3 of the License, or
//  (at your option) any later version.
//
//  This program is distributed in the hope that it will be useful,
//  but WITHOUT ANY WARRANTY; without even the implied warranty of
//  MERCHANTABILITY or FITNESS FOR A PARTICULAR PURPOSE.  See the
//  GNU General Public License for more details.
//
//  You should have received a copy of the GNU General Public License
//  along with this program.  If not, see <http://www.gnu.org/licenses/>.
package at.fh_hagenberg.dlight.gui.dataSetSearch;

import java.util.ArrayList;
import java.util.HashMap;

import at.fh_hagenberg.dlight.config.Configer;
import at.fh_hagenberg.dlight.data.ServerCommunicator;
import at.fh_hagenberg.dlight.gui.UserInformation;
import at.fh_hagenberg.dlight.gui.interfaces.MessagePresenterI;
import at.fh_hagenberg.dlight.gui.panels.SearchResultMessage;
import at.fh_hagenberg.dlight.threads.DatasetSearchThread;

/**
 * SearchSetup implements the interface SearchI. The class proceeds queries for
 * setup details.
 * 
 * @author Josef Laimer, 2010
 * 
 */
public class SearchSetup implements SearchI {

	/**
	 * {@inheritDoc}
	 * 
	 * @see at.fh_hagenberg.dlight.gui.dataSetSearch.SearchI#runQuery(java.lang.String,
	 *      at.fh_hagenberg.dlight.gui.interfaces.MessagePresenterI,
	 *      at.fh_hagenberg.dlight.threads.DatasetSearchThread)
	 */
	@Override
	public boolean runQuery(String searchString,
			MessagePresenterI msgPresenter, DatasetSearchThread thread) {
		if (!thread.getRunflag())
			return true;

		ArrayList<HashMap<String, String>> result = null;

		boolean foundSomething = false;
		if (searchString.trim().isEmpty()){
			searchString = "all";
		}
		
		if (searchString.toLowerCase().contains("all")
				|| searchString.toLowerCase().contains("setup")) {
			result = ServerCommunicator.queryDb(searchString,
					Configer.INFO_QUERY_SETUP, UserInformation.getInstance()
							.getUserid());
		} else {
			result = ServerCommunicator.queryDb(searchString,
					Configer.INFO_QUERY_SETUP_ADV, UserInformation
							.getInstance().getUserid());
		}

		if (result == null || result.size() < 1)
			return false;

		SearchResultMessage msg = new SearchResultMessage();
		for (HashMap<String, String> row : result) {
			if (!thread.getRunflag())
				return true;

			msg.addRow("");
			// get data
			String id = row.get("id");
			String value = row.get("value");
			if (value.contains("<html>")) {
				msg.addRow(id + ":");
				msg.addRow(value);
			} else {
				msg.addRow(id + ": " + value);
			}

			foundSomething = true;

		}
		msgPresenter.addMessage(msg);

		return foundSomething;

	}

}
