# Supplementary material for: D-Light on promoters: a client-server system for the analysis and visualization of cis-regulatory elements
Source: BMC Bioinformatics. 2013 Apr 24;14:140. doi: 10.1186/1471-2105-14-140 (PMC3685601; doi:10.1186/1471-2105-14-140)
Supplement: Additional file 4 — Source code package. Source code of server and client. [file 1471-2105-14-140-S4.zip › dloprom-1.1-src/client_and_rmi/src/at/fh_hagenberg/dlight/gui/dataSetSearch/DatasetSearchOptions.java]

//	Copyright (C) 2010  D-Light Team, University of Salzburg /
//  Upper Austria University of Applied Science
//  
//  This program is free software: you can redistribute it and/or modify
//  it under the terms of the GNU General Public License as published by
//  the Free Software Foundation, either version 3 of the License, or
//  (at your option) any later version.
//
//  This program is distributed in the hope that it will be useful,
//  but WITHOUT ANY WARRANTY; without even the implied warranty of
//  MERCHANTABILITY or FITNESS FOR A PARTICULAR PURPOSE.  See the
//  GNU General Public License for more details.
//
//  You should have received a copy of the GNU General Public License
//  along with this program.  If not, see <http://www.gnu.org/licenses/>.
package at.fh_hagenberg.dlight.gui.dataSetSearch;

import java.util.ArrayList;

/***
 * DatasetSearchOptions proceeds the queries from the DatasetSearch class (see
 * at.fh_hagenberg.dlight.gui.panels package). Based on the given options it
 * decides which search methods/classes should be called an provides a list of
 * corresponding search objects, which have to implement the interface SearchI.
 * 
 * @author Josef Laimer, 2010
 * 
 */
public class DatasetSearchOptions {
	private ArrayList<SearchI> dbSearches = new ArrayList<SearchI>();
	private String searchString;

	/**
	 * The method sets up a list of search objects (dbSearches) based on the
	 * given options.
	 * 
	 * @param searchString
	 * @param matrixID
	 * @param genesID
	 * @param matrixFull
	 * @param genesFull
	 * @param promotorSequence
	 * @param setup
	 */
	public void createSearchObjects(String searchString, boolean matrixID,
			boolean genesID, boolean matrixFull, boolean genesFull,
			boolean promotorSequence, boolean setup) {
		this.setSearchString(searchString);

		this.setSearchString(searchString);

		if (matrixID)
			dbSearches.add(new SearchMatrix());
		if (matrixFull)
			dbSearches.add(new SearchMatrixAdv());

		if (genesID)
			dbSearches.add(new SearchGene());
		if (genesFull)
			dbSearches.add(new SearchGeneAdv());

		if (promotorSequence)
			dbSearches.add(new SearchPromotorRegSequence());

		if (setup)
			dbSearches.add(new SearchSetup());
	}

	/**
	 * @return the dbSearches
	 */
	public ArrayList<SearchI> getDbSearches() {
		return dbSearches;
	}

	/**
	 * @param dbSearches
	 *            the dbSearches to set
	 */
	public void setDbSearches(ArrayList<SearchI> dbSearches) {
		this.dbSearches = dbSearches;
	}

	/**
	 * @param searchString
	 *            the searchString to set
	 */
	public void setSearchString(String searchString) {
		this.searchString = searchString;
	}

	/**
	 * @return the searchString
	 */
	public String getSearchString() {
		return searchString;
	}

}
