# Supplementary material for: D-Light on promoters: a client-server system for the analysis and visualization of cis-regulatory elements
Source: BMC Bioinformatics. 2013 Apr 24;14:140. doi: 10.1186/1471-2105-14-140 (PMC3685601; doi:10.1186/1471-2105-14-140)
Supplement: Additional file 4 — Source code package. Source code of server and client. [file 1471-2105-14-140-S4.zip › dloprom-1.1-src/client_and_rmi/src/at/fh_hagenberg/dlight/gui/interfaces/LoginCallerI.java]

//	Copyright (C) 2010  D-Light Team, University of Salzburg /
//  Upper Austria University of Applied Science
//  
//  This program is free software: you can redistribute it and/or modify
//  it under the terms of the GNU General Public License as published by
//  the Free Software Foundation, either version 3 of the License, or
//  (at your option) any later version.
//
//  This program is distributed in the hope that it will be useful,
//  but WITHOUT ANY WARRANTY; without even the implied warranty of
//  MERCHANTABILITY or FITNESS FOR A PARTICULAR PURPOSE.  See the
//  GNU General Public License for more details.
//
//  You should have received a copy of the GNU General Public License
//  along with this program.  If not, see <http://www.gnu.org/licenses/>.
package at.fh_hagenberg.dlight.gui.interfaces;

/**
 * The LoginCallerI interface defines methods which are mainly used for the
 * login handling.
 * 
 * @author Josef Laimer, 2010
 */
public interface LoginCallerI {
	/**
	 * The 'afterLogin' method is called after a positive username/password
	 * check.
	 * 
	 * @param username
	 * @param password
	 */
	public void afterLogin(String username, char[] password, Integer userId);

	/**
	 * The 'afterRegistration' method is called after a registration of a new
	 * user account.
	 * 
	 * @param username
	 */
	public void afterRegistration(String username);

	/**
	 * Handles the registration of a new user.
	 */
	public void startRegistration();

	/**
	 * Handles a password change of existing user.
	 */
	public void changePassword();

	/**
	 * The 'loginFailed' is called after a negative username/password check.
	 */
	public void loginFailed();

	/**
	 * Starts for example a wait cursor or sandclock.
	 */
	public void waitStart();

	/**
	 * Stops for example a wait cursor or sandclock.
	 */
	public void waitEnds();
}
