# Supplementary material for: D-Light on promoters: a client-server system for the analysis and visualization of cis-regulatory elements
Source: BMC Bioinformatics. 2013 Apr 24;14:140. doi: 10.1186/1471-2105-14-140 (PMC3685601; doi:10.1186/1471-2105-14-140)
Supplement: Additional file 4 — Source code package. Source code of server and client. [file 1471-2105-14-140-S4.zip › dloprom-1.1-src/client_and_rmi/src/at/fh_hagenberg/dlight/gui/interfaces/MenuCallerI.java]

//	Copyright (C) 2010  D-Light Team, University of Salzburg /
//  Upper Austria University of Applied Science
//  
//  This program is free software: you can redistribute it and/or modify
//  it under the terms of the GNU General Public License as published by
//  the Free Software Foundation, either version 3 of the License, or
//  (at your option) any later version.
//
//  This program is distributed in the hope that it will be useful,
//  but WITHOUT ANY WARRANTY; without even the implied warranty of
//  MERCHANTABILITY or FITNESS FOR A PARTICULAR PURPOSE.  See the
//  GNU General Public License for more details.
//
//  You should have received a copy of the GNU General Public License
//  along with this program.  If not, see <http://www.gnu.org/licenses/>.
package at.fh_hagenberg.dlight.gui.interfaces;

import javax.swing.JPanel;

/**
 * The MenuCallerI interface defines the basic methods of the 'master'-class
 * (Client or MainApplet).
 * 
 * @author Josef Laimer, 2010
 * 
 */
public interface MenuCallerI {
	/**
	 * Sets the central panel.
	 * 
	 * @param panel
	 */
	public void setViewPanel(JPanel panel);

	/**
	 * Sets the central panel
	 * 
	 * @param panel
	 * @param actionText
	 *            ... text which should be shown in the histroy panel.
	 */
	public void setViewPanel(JPanel panel, String actionText);

	/**
	 * Returns the histroy panel.
	 * 
	 * @return
	 */
	public HistoryPanelI getHistoryPanel();

	/**
	 * Logout routine. 
	 */
	public void logout();

	/**
	 * Locks the hole GUI.
	 * @param glass ... True if a glasspanel should be started.
	 */
	public void lock(boolean glass);

	/**
	 * Locks the hole GUI.
	 * @param blockall ... True if menu should be locked as well.
	 * @param icon ... True if a lock symbol should be shown .
	 * @param glass ... True if a glasspanel should be started.
	 */
	public void lock(boolean blockall, boolean icon, boolean glass);

	/**
	 * Unlocks the hole GUI.
	 * @param glass ... True if a glasspanel was started.
	 */
	public void unlock(boolean glass);

	/**
	 * Starts for example a wait cursor.
	 */
	public void waitStart();

	/**
	 * Undo waitStart().
	 */
	public void waitEnds();

}
