# Supplementary material for: D-Light on promoters: a client-server system for the analysis and visualization of cis-regulatory elements
Source: BMC Bioinformatics. 2013 Apr 24;14:140. doi: 10.1186/1471-2105-14-140 (PMC3685601; doi:10.1186/1471-2105-14-140)
Supplement: Additional file 4 — Source code package. Source code of server and client. [file 1471-2105-14-140-S4.zip › dloprom-1.1-src/client_and_rmi/src/at/fh_hagenberg/dlight/gui/interfaces/AnnotationMessageProducer.java]

//	Copyright (C) 2010  D-Light Team, University of Salzburg /
//  Upper Austria University of Applied Science
//  
//  This program is free software: you can redistribute it and/or modify
//  it under the terms of the GNU General Public License as published by
//  the Free Software Foundation, either version 3 of the License, or
//  (at your option) any later version.
//
//  This program is distributed in the hope that it will be useful,
//  but WITHOUT ANY WARRANTY; without even the implied warranty of
//  MERCHANTABILITY or FITNESS FOR A PARTICULAR PURPOSE.  See the
//  GNU General Public License for more details.
//
//  You should have received a copy of the GNU General Public License
//  along with this program.  If not, see <http://www.gnu.org/licenses/>.
package at.fh_hagenberg.dlight.gui.interfaces;

import at.fh_hagenberg.dlight.viewer.data.Feature;

/**
 * AnnotationMessageProducer is a specialization of the MessageProducerI
 * interface for annotations. Classes which implement this interface have to
 * provide methods for the selection of an annotation and to get the sequence
 * (gene) ID which they currently present. The interface is implemented by the
 * DlightNeoMapHolder class.
 * 
 * @author Josef Laimer, 2010
 * 
 */
public interface AnnotationMessageProducer extends MessageProducerI {
	/**
	 * Selects one annotation.
	 * @param feature ... feature which is represented by the annotation.
	 */
	public void selectAnnotation(Feature feature);

	/**
	 * Returns the currently shown sequence (gene) ID.
	 * @return current sequence (gene) ID 
	 */
	public String getCurrGeneId();
}
