# Supplementary material for: D-Light on promoters: a client-server system for the analysis and visualization of cis-regulatory elements
Source: BMC Bioinformatics. 2013 Apr 24;14:140. doi: 10.1186/1471-2105-14-140 (PMC3685601; doi:10.1186/1471-2105-14-140)
Supplement: Additional file 4 — Source code package. Source code of server and client. [file 1471-2105-14-140-S4.zip › dloprom-1.1-src/client_and_rmi/src/at/fh_hagenberg/dlight/gui/interfaces/HistoryPanelI.java]

//	Copyright (C) 2010  D-Light Team, University of Salzburg /
//  Upper Austria University of Applied Science
//  
//  This program is free software: you can redistribute it and/or modify
//  it under the terms of the GNU General Public License as published by
//  the Free Software Foundation, either version 3 of the License, or
//  (at your option) any later version.
//
//  This program is distributed in the hope that it will be useful,
//  but WITHOUT ANY WARRANTY; without even the implied warranty of
//  MERCHANTABILITY or FITNESS FOR A PARTICULAR PURPOSE.  See the
//  GNU General Public License for more details.
//
//  You should have received a copy of the GNU General Public License
//  along with this program.  If not, see <http://www.gnu.org/licenses/>.
package at.fh_hagenberg.dlight.gui.interfaces;

import java.util.ArrayList;

import javax.swing.JPanel;

/**
 * HistroyPanelI defines a panel which is able to present opened views (like the
 * overview of open 'Windows' in other GUIs).
 * 
 * @author Josef Laimer, 2010
 * 
 */
public interface HistoryPanelI {
	/**
	 * Adds a new view (JPanel) to the history panel.
	 * @param view
	 */
	public void addViewToHist(JPanel view);

	/**
	 * Adds a new view (JPanel) to the history panel.
	 * @param view
	 * @param actionText ... test which should be shown in the history panel instead the class name.
	 */
	public void addViewToHist(JPanel view, String actionText);

	/**
	 * Returns the index within the history panel of the given view.
	 * @param view
	 * @return ... index of the given view.
	 */
	public int getIndexOfView(JPanel view);

	/**
	 * Sets the text which should be shown for the given view index.
	 * @param index ... view index
	 * @param text ... test which should be shown in the history panel instead the class name.
	 */
	public void setHistoryText(int index, String text);

	/**
	 * Sets the text which should be shown for the given view.
	 * @param view
	 * @param text ... test which should be shown in the history panel instead the class name.
	 */
	public void setHistoryText(JPanel view, String text);

	/**
	 * Returns a list of all views.
	 * @return
	 */
	public ArrayList<JPanel> getAllViews();

	/**
	 * Deletes the view at the given index.
	 * @param index
	 */
	public void deleteEntry(int index);

	/**
	 * Deletes all views.
	 */
	public void deleteAllEntries();

	/**
	 * Locks the history panel.
	 */
	public void lock();

	/**
	 * Unlocks the history panel.
	 */
	public void unlock();
}
