# Supplementary material for: D-Light on promoters: a client-server system for the analysis and visualization of cis-regulatory elements
Source: BMC Bioinformatics. 2013 Apr 24;14:140. doi: 10.1186/1471-2105-14-140 (PMC3685601; doi:10.1186/1471-2105-14-140)
Supplement: Additional file 4 — Source code package. Source code of server and client. [file 1471-2105-14-140-S4.zip › dloprom-1.1-src/client_and_rmi/src/at/fh_hagenberg/dlight/gui/UserInformation.java]

//	Copyright (C) 2010-2012  D-Light Team, University of Salzburg /
//  Upper Austria University of Applied Science
//  
//  This program is free software: you can redistribute it and/or modify
//  it under the terms of the GNU General Public License as published by
//  the Free Software Foundation, either version 3 of the License, or
//  (at your option) any later version.
//
//  This program is distributed in the hope that it will be useful,
//  but WITHOUT ANY WARRANTY; without even the implied warranty of
//  MERCHANTABILITY or FITNESS FOR A PARTICULAR PURPOSE.  See the
//  GNU General Public License for more details.
//
//  You should have received a copy of the GNU General Public License
//  along with this program.  If not, see <http://www.gnu.org/licenses/>.
package at.fh_hagenberg.dlight.gui;

/**
 * Represents the current user (username, password, email).  
 */
public class UserInformation {

	public static UserInformation instance = null;
	
	private Integer userid;
	private String username;
	private char[] password;
	private String email;
	
	/**
	 * Private constructor.
	 */
	private UserInformation() {
		setUserid(null);
		username = null;
		password = null;
		email = null;
	}

	/**
	 * Get instance of the singleton.
	 * @return The instance of the singleton.
	 */
	public static UserInformation getInstance() {
		if(instance == null) {
			instance = new UserInformation();
		}
		return instance;
	}
	
	public void setUsername(String username) {
		this.username = username;
	}
	
	public void setPassword(char[] password) {
		this.password = password;
	}
	
	public void setEmail(String email) {
		this.email = email;
	}

	public String getUsername() {
		if(this.username != null) {
			return this.username;
		}
		return "";
	}

	public char[] getPassword() {
		return this.password;
	}

	public String getEmail() {
		return this.email;
	}
	
	public void setUserid(Integer userid) {
		this.userid = userid;
	}

	public Integer getUserid() {
		return userid;
	}
	
	public void reset(){
		this.setUserid(null);
		this.username = null;
		this.password =null;
		this.email = null;
	}	
}
