# Supplementary material for: D-Light on promoters: a client-server system for the analysis and visualization of cis-regulatory elements
Source: BMC Bioinformatics. 2013 Apr 24;14:140. doi: 10.1186/1471-2105-14-140 (PMC3685601; doi:10.1186/1471-2105-14-140)
Supplement: Additional file 4 — Source code package. Source code of server and client. [file 1471-2105-14-140-S4.zip › dloprom-1.1-src/client_and_rmi/src/at/fh_hagenberg/dlight/rmi/client/DlightRMIClient.java]

//	Copyright (C) 2010  D-Light Team, University of Salzburg /
//  Upper Austria University of Applied Science
//  
//  This program is free software: you can redistribute it and/or modify
//  it under the terms of the GNU General Public License as published by
//  the Free Software Foundation, either version 3 of the License, or
//  (at your option) any later version.
//
//  This program is distributed in the hope that it will be useful,
//  but WITHOUT ANY WARRANTY; without even the implied warranty of
//  MERCHANTABILITY or FITNESS FOR A PARTICULAR PURPOSE.  See the
//  GNU General Public License for more details.
//
//  You should have received a copy of the GNU General Public License
//  along with this program.  If not, see <http://www.gnu.org/licenses/>.
package at.fh_hagenberg.dlight.rmi.client;

import java.rmi.RemoteException;
import java.rmi.registry.LocateRegistry;
import java.rmi.registry.Registry;

import at.fh_hagenberg.dlight.rmi.common.DlightRmi;

/**
 * This class is implemented for testing reasons only.
 * @author Tobias Ehrenberger
 */
public class DlightRMIClient {
  public static void main(String[] args) {
    String id = "dlightRMI";
    int port = 1099;
    //testLocal(port, id);
    testServer("192.168.1.10", port, id);
  }

  private static void testServer(String ip, int port, String id) {
    try { 
      Registry registry = LocateRegistry.getRegistry(ip, port);
      DlightRmi caller = (DlightRmi) registry.lookup(id);
  
      runTests(caller);

     // caller.callScanner("Public", "human", null, " '*' '*'", "test_matrixonly_human");
      //caller.callScanner("Public", "mouse", null, "'*' '*'", "test_matrixonly_mouse");
      //caller.callScanner("Public", "rat", null, "'*' '*'", "test_matrixonly_rat");
      
      //caller.callScanner("Public", "human", "mouse",
      //    "'*' 'MA0030' -f2 'MA0030' -minscore=5 -maxdist=1000", "test_cross");
      
//      caller.callScanner("Public", "human", null, 
//          "'*' '*' -minscore 10", "test_matrixAndGene_human");
//      caller.callScanner("Public", "human", null,
//          "'NM_001040142' '*' -f2 'MA0018' -minscore 7 -maxdist 200", "test_pairSearch_human");
//      caller.callScanner("Public", "mouse", null, 
//          "'NM_032291$|NM_052998$' '*' -minscore 10", "test_matrixAndGene_mouse");
//      caller.callScanner("Public", "mouse", null, 
//          "'NM_012227$' '*' -f2 'MA0018' -minscore 7 -maxdist 200", "test_pairSearch_mouse");
//      caller.callScanner("Public", "rat", null, 
//          "'NM_032291$|NM_052998$' '*' -minscore 10", "test_matrixAndGene_rat");
//      caller.callScanner("Public", "rat", null, 
//          "'NM_012227$' '*' -f2 'MA0018' -minscore 7 -maxdist 200", "test_pairSearch_rat");
    } catch (Exception e) {
      e.printStackTrace();
    }
  }

  
  @SuppressWarnings("unused")
  private static void testLocal(int port, String id) {
    try { 
      Registry registry = LocateRegistry.getRegistry("localhost", port);
      DlightRmi caller = (DlightRmi) registry.lookup(id);
      runTests(caller);
    } catch (Exception e) {
      e.printStackTrace();
    }
  }

  /**
   * @param caller
   * @throws RemoteException
   */
  private static void runTests(DlightRmi caller) throws RemoteException {
	System.out.println(caller.getUserResultEntries(1));
    String matrixId = "maa0018";
//    System.out.println(matrixId + "(false expected): " + caller.isMatrixInDatabase("Public", matrixId, "1"));
//    String matrixId1 = "MA0018";
//    System.out.println(matrixId1 + "(true expected): " + caller.isMatrixInDatabase("Public", matrixId1, "1"));
//    String matrixId2 = "ma0018";
//    System.out.println(matrixId2 + "(true expected): " + caller.isMatrixInDatabase("Public", matrixId2, "1"));
//    String seqId1 = "hundertwasser";
//    System.out.println(seqId1 + "(false expected): " + caller.isSequenceInDatabase("Public", seqId1));
    String seqId2 = "NM_152486";
    System.out.println(seqId2 + "(true expected): " + caller.isSequenceInDatabase(1, seqId2));

//    System.out.println(caller.getInformationById("NM_001001144"));
//    System.out.println(caller.getInformationByName("Baz2b"));
    System.out.println(caller.getOrganisms(1));
  }
}
