# Supplementary material for: D-Light on promoters: a client-server system for the analysis and visualization of cis-regulatory elements
Source: BMC Bioinformatics. 2013 Apr 24;14:140. doi: 10.1186/1471-2105-14-140 (PMC3685601; doi:10.1186/1471-2105-14-140)
Supplement: Additional file 4 — Source code package. Source code of server and client. [file 1471-2105-14-140-S4.zip › dloprom-1.1-src/client_and_rmi/src/at/fh_hagenberg/dlight/rmi/common/RMIInputStreamImpl.java]

package at.fh_hagenberg.dlight.rmi.common;

import java.io.IOException;
import java.io.InputStream;
import java.io.OutputStream;
import java.rmi.RemoteException;
import java.rmi.server.UnicastRemoteObject;

import at.fh_hagenberg.dlight.config.Configer;
import at.fh_hagenberg.dlight.rmi.common.interfaces.RMIInputStreamI;

/**
 * based on http://www.censhare.com/de/overview/censhare-labs/file-streaming-using-java-rmi
 */
public class RMIInputStreamImpl implements RMIInputStreamI {

	private InputStream in;
	private byte[] b;

	public RMIInputStreamImpl(InputStream in) throws IOException {
		this.in = in;
		UnicastRemoteObject.exportObject(this,
				Integer.valueOf(Configer.getInstance().getPort()));
	}

	public void close() throws IOException, RemoteException {
		in.close();
	}

	public int read() throws IOException, RemoteException {
		return in.read();
	}

	public byte[] readBytes(int len) throws IOException, RemoteException {
		if (b == null || b.length != len)
			b = new byte[len];

		int len2 = in.read(b);
		if (len2 < 0)
			return null; // EOF reached

		if (len2 != len) {
			// copy bytes to byte[] of correct length and return it
			byte[] b2 = new byte[len2];
			System.arraycopy(b, 0, b2, 0, len2);
			return b2;
		} else
			return b;
	}

	public RMIPipe transfer(int key) throws IOException, RemoteException {
		return new RMIPipe(key, in);
	}
	
}
