# Supplementary material for: D-Light on promoters: a client-server system for the analysis and visualization of cis-regulatory elements
Source: BMC Bioinformatics. 2013 Apr 24;14:140. doi: 10.1186/1471-2105-14-140 (PMC3685601; doi:10.1186/1471-2105-14-140)
Supplement: Additional file 4 — Source code package. Source code of server and client. [file 1471-2105-14-140-S4.zip › dloprom-1.1-src/client_and_rmi/src/at/fh_hagenberg/dlight/rmi/common/RMIOutputStream.java]

package at.fh_hagenberg.dlight.rmi.common;

import java.io.IOException;
import java.io.InputStream;
import java.io.OutputStream;
import java.io.Serializable;

import at.fh_hagenberg.dlight.gui.interfaces.ProgressObserverI;
import at.fh_hagenberg.dlight.rmi.common.interfaces.RMIOutputStreamI;

/**
 * based on:
 * http://www.censhare.com/de/overview/censhare-labs/file-streaming-using
 * -java-rmi
 */
public class RMIOutputStream extends OutputStream implements Serializable, ProgressObserverI {
	private RMIOutputStreamI out;
	private RMIPipe pipe = null;
	private ProgressObserverI pobserver = null;

	public RMIOutputStream(RMIOutputStreamImpl out) {
		this.out = out;
	}

	public void write(int b) throws IOException {
		out.write(b);
	}

	public void write(byte[] b, int off, int len) throws IOException {
		out.write(b, off, len);
	}

	public void close() throws IOException {
		out.close();
	}

	public void transfer(InputStream in) throws IOException {
		pipe = new RMIPipe(out.getPipeKey(), in);
		progressUpdate(-100);
		pipe.setProgressObserver(this);
		out.transfer(pipe);
	}

	@Override
	public void progressUpdate(Integer pr) {
		if (pobserver != null) {
			pobserver.progressUpdate(pr);
		}
	}
	
	public void setProgressObserver (ProgressObserverI observer) {
		this.pobserver = observer;
	}

	@Override
	public void progressStopped() {
	}
}
