# Supplementary material for: D-Light on promoters: a client-server system for the analysis and visualization of cis-regulatory elements
Source: BMC Bioinformatics. 2013 Apr 24;14:140. doi: 10.1186/1471-2105-14-140 (PMC3685601; doi:10.1186/1471-2105-14-140)
Supplement: Additional file 4 — Source code package. Source code of server and client. [file 1471-2105-14-140-S4.zip › dloprom-1.1-src/client_and_rmi/src/at/fh_hagenberg/dlight/rmi/common/DlightRmi.java]

//	Copyright (C) 2010-2011  D-Light Team, University of Salzburg /
//  Upper Austria University of Applied Science
//  
//  This program is free software: you can redistribute it and/or modify
//  it under the terms of the GNU General Public License as published by
//  the Free Software Foundation, either version 3 of the License, or
//  (at your option) any later version.
//
//  This program is distributed in the hope that it will be useful,
//  but WITHOUT ANY WARRANTY; without even the implied warranty of
//  MERCHANTABILITY or FITNESS FOR A PARTICULAR PURPOSE.  See the
//  GNU General Public License for more details.
//
//  You should have received a copy of the GNU General Public License
//  along with this program.  If not, see <http://www.gnu.org/licenses/>.
package at.fh_hagenberg.dlight.rmi.common;

import java.io.IOException;
import java.io.InputStream;
import java.io.OutputStream;
import java.rmi.Remote;
import java.rmi.RemoteException;
import java.util.ArrayList;
import java.util.HashMap;

/**
 * The interface for the scanner call method.
 * 
 * @author Tobias Ehrenberger, dlight, 2009-11-02
 */
public interface DlightRmi extends Remote {
	// /**
	// * Select data from database and return it.
	// *
	// * @param accessionNumber
	// * The accession number that is requested.
	// * @return The db-result as a list of result-row-lists: Each row is
	// * represented as a list with the following column-order: NAME
	// * CHROMOSOME SEQ_FROM SEQ_TO STRAND SEQUENCE
	// * @throws RemoteException
	// * Is thrown if a remote error occurs.
	// */
	// public LinkedList<LinkedList<String>> getInformation(final String user,
	// final String accessionNumber) throws RemoteException;

	// /**
	// * Select data from database and return it.
	// *
	// * @param accessionNumber
	// * The accession number that is requested.
	// * @return The db-result as a list of result-row-lists: Each row is
	// * represented as a list with the following column-order: SHORT_NAME
	// * DETAILS PROTEIN_ID GENE_ID
	// * @throws RemoteException
	// * Is thrown if a remote error occurs.
	// */
	// public LinkedList<LinkedList<String>> getInformationById(
	// final String accessionNumber) throws RemoteException;

	// /**
	// * Select data from database and return it.
	// *
	// * @param accessionNumber
	// * The accession number that is requested.
	// * @return The db-result as a list of result-row-lists: Each row is
	// * represented as a list with the following column-order: SHORT_NAME
	// * DETAILS PROTEIN_ID GENE_ID
	// * @throws RemoteException
	// * Is thrown if a remote error occurs.
	// */
	// public LinkedList<LinkedList<String>> getInformationByName(
	// final String geneName) throws RemoteException;

	/**
	 * A method that checks whether a given matrix-identifier (e.g. MA0001)
	 * already exists in the database (table matrix_info) or not.
	 * 
	 * @param matrixId
	 *            The id of the matrix that is requested.
	 * @return TRUE if the matrix already exists in the database (table
	 *         matrix_info), otherwise FALSE.
	 * @throws RemoteException
	 *             Is thrown if a remote error occurs.
	 */
	public boolean isMatrixInDatabase(final Integer userId,
			final String matrixId) throws RemoteException;

	/**
	 * A method that checks whether a given sequence-identifier already exists
	 * in the database (table promotor_regions) or not.
	 * 
	 * @param sequenceId
	 *            The id of the sequence that is requested.
	 * @return TRUE if the sequence already exists in the database (table
	 *         promotor_regions), otherwise FALSE.
	 * @throws RemoteException
	 *             Is thrown if a remote error occurs.
	 */
	public boolean isSequenceInDatabase(final Integer userId,
			final String sequenceId) throws RemoteException;

	/**
	 * @return Returns all the organisms available.
	 */
	public ArrayList<String[]> getOrganisms(final Integer userId)
			throws RemoteException;

	/**
	 * @param userId
	 * @return all annotations in the database and their id.
	 * @throws RemoteException
	 */
	public HashMap<String, Integer> getAnnotationIds(final Integer userId)
			throws RemoteException;

	/**
	 * @return Returns all the prediction methods available.
	 */
	public ArrayList<String[]> getMethods(final Integer userId, Boolean filtered)
			throws RemoteException;

	/**
	 * Like getMethods, but does not contain pyfscan and seqfeat
	 * @param userId ... user id
	 * @return Returns all the prediction methods (except pyfscan, seqfeat) available.
	 */
	public ArrayList<String[]> getFeatureUploadMethods(Integer userId) throws RemoteException;
	
	/**
	 * The method returns the stored queries for the given user
	 * 
	 * @param userId
	 *            (Integer)
	 * @return Object[][] containing the user's queries
	 * @throws RemoteException
	 *             Is thrown if a remote error occurs.
	 */
	public Object[][] getUserResultEntries(final Integer userId)
			throws RemoteException;

	/**
	 * The method returns the user specified annotations.
	 * 
	 * @param userId
	 *            (Integer)
	 * @return Object[][] containing the annotations specified by the given user
	 * @throws RemoteException
	 *             Is thrown if a remote error occurs.
	 */
	public Object[][] getUserAnnotations(Integer userId) throws RemoteException;

	/**
	 * The method returns sequences specified by the user.
	 * 
	 * @param userId
	 *            (Integer)
	 * @return Object[][] containing the sequences specified by the given user.
	 * @throws RemoteException
	 */
	public Object[][] getUserSequences(Integer userId) throws RemoteException;

	/**
	 * The method returns bindingsites specified by the user.
	 * 
	 * @param userId
	 *            (Integer)
	 * @return Object[][] containing the sequences specified by the given user.
	 * @throws RemoteException
	 */
	public Object[][] getUserBindingsite(Integer userId) throws RemoteException;

	/**
	 * The method returns a list of user defined x-ref data.
	 * 
	 * @param userId
	 * @return Object[][] containing the x-ref data specified by the given user.
	 * @throws RemoteException
	 */
	public Object[][] getUserXrefData(Integer userId) throws RemoteException;

	/**
	 * The method that uploads a matrix file and adds it to the user's working
	 * directory.
	 * 
	 * @param userId
	 *            User ID
	 * @param matrixID
	 *            The matrix ID (MA...)
	 * @param matrixName
	 *            The name of the matrix file.
	 * @param matrix
	 *            The content of the matrix file.
	 * @param matrixInfo
	 *            Tag/annotation pairs.
	 * @param jobId
	 *            job id.
	 * @return TRUE if everything works without exceptions, otherwise FALSE
	 * @throws RemoteException
	 *             Is thrown if a remote error occurs.
	 */
	public ArrayList<String> uploadMatrix(final Integer userId,
			final String matrixID, final String matrixName,
			final HashMap<String, String[]> matrix,
			final HashMap<String, String> matrixInfo, Long jobId)
			throws RemoteException;

	/**
	 * The matrix uploads
	 * 
	 * @param userId
	 *            user id.
	 * @param matrices
	 *            matrix ACCs (key) and matrix values.
	 * @param matrixNames
	 *            matrix ACCs and matrix names.
	 * @param jobId job id
	 * @return error messages
	 * @throws RemoteException
	 */
	public ArrayList<String> uploadMatrices(final Integer userId,
			HashMap<String, Double[][]> matrices,
			HashMap<String, String> matrixNames, Long jobId)
			throws RemoteException;

	/**
	 * Adds a new sequence to the user's data and predicts bindingsites.
	 * 
	 * @param userId
	 *            user ID.
	 * @param sequence
	 *            The content of the sequence file. String[] ... 0=header,
	 *            1=sequence
	 * @param annotations
	 *            Additional information to the sequence (name, chromosome,
	 *            position, strand, organism)
	 * @param predBs
	 *            true if bindingsites should be predicted.
	 * @throws RemoteException
	 *             Is thrown if a remote error occurs.
	 */
	public ArrayList<String> uploadSequence(final Integer userId,
			String[] sequence, HashMap<String, String> annotations,
			Boolean predBs) throws RemoteException;

	/**
	 * Proceeds a uploaded sequence file (mulit-fasta). Adds the sequences to
	 * the users data and start the bindingsite prediction.
	 * 
	 * @param userId
	 *            ... user ID.
	 * @param genomeId
	 *            ... genome id.
	 * @param jobId
	 *            ... job ID == sequence file name.
	 * @param bsPred
	 *            ... true if bindingsites should be predicted.
	 * @return Array of error messages.
	 * @throws RemoteException
	 */
	public ArrayList<String> procUploadedSequenceFile(Integer userId,
			Integer genomeId, Long jobId, Boolean bsPred)
			throws RemoteException;

	/**
	 * Proceeds the given xref-data.
	 * 
	 * @param userId
	 *            ... user ID
	 * @param xrefdata
	 *            ... xref deata
	 * @return Array of error messages
	 * @throws RemoteException
	 */
	public ArrayList<String> addXrefData(Integer userId, String[][] xrefdata,
			Long jobId) throws RemoteException;

	/**
	 * The method that add a new genome to database
	 * 
	 * @param values
	 *            consists of longname, shortname, user_id and version
	 * @return error message, null if the insertion succeeds.
	 * @throws RemoteException
	 *             Is thrown if a remote error occurs.
	 */
	public String addGenome(HashMap<String, String> values)
			throws RemoteException;

	/**
	 * The method adds a new annotation type to the database.
	 * 
	 * @param userId
	 * @param typeName
	 * @return
	 * @throws RemoteException
	 */
	public boolean addAnnotationType(Integer userId, String typeName)
			throws RemoteException;

	/**
	 * The method adds a new annotation to the database.
	 * 
	 * @param userId
	 * @param annotationName
	 * @param typeId
	 * @param note
	 * @return
	 * @throws RemoteException
	 */
	public boolean addAnnotation(Integer userId, String annotationName,
			Integer typeId, String note) throws RemoteException;

	/**
	 * This method allows to upload bindingsites and store them in the database.
	 * 
	 * @param userId
	 * @param methodId
	 * @param genomeId
	 * @param scoreType
	 * @param values
	 * @return list of error messages
	 * @throws RemoteException
	 */
	public ArrayList<String> uploadBindingsite(Integer userId,
			Integer methodId, Integer genomeId, Integer geneId,
			ArrayList<String> scoreType, HashMap<String, Object[]> values,
			Boolean genomicCoords, Long jobId) throws RemoteException;

	/**
	 * Adds a user to the database.
	 * 
	 * @return TRUE if the given user has been created, otherwise FALSE.
	 */
	public boolean addUser(String username, char[] password, String email)
			throws RemoteException;

	/**
	 * Checks whether a username/password combination is saved in the database.
	 * 
	 * @return the user id if the password check succ., otherwise -1
	 */
	public Integer userIsValid(String username, char[] password)
			throws RemoteException;

	/**
	 * Checks whether a given username/email combination exists in the database.
	 */
	public boolean userExists(String username, String emailAddress)
			throws RemoteException;

	/**
	 * Allows to change a users password.
	 * 
	 * @param username
	 *            The user's name.
	 * @param oldPassword
	 *            The user's old password.
	 * @param password
	 *            The user's new password.
	 * @throws RemoteException
	 *             Is thrown if an error occurs.
	 */
	public void changePassword(String username, char[] oldPassword,
			char[] password) throws RemoteException;

	/**
	 * Checks whether the username already exists.
	 * 
	 * @param username
	 *            The username.
	 * @return TRUE, if the username already exists, otherwise FALSE.
	 * @throws RemoteException
	 *             Is thrown if an error occurs.
	 */
	public boolean usernameExists(String username) throws RemoteException;

	/**
	 * Checks if the given gene names exist in the database.
	 * 
	 * @param genes
	 * @return TRUE, if all genes are in database, otherwise FALSE.
	 * @throws RemoteException
	 */
	public boolean checkGeneNames(ArrayList<String> genes)
			throws RemoteException;

	/**
	 * Checks if the given matrices exist in the database.
	 * 
	 * @param matrices
	 * @return TRUE, if all matrices are in the database.
	 * @throws RemoteException
	 */
	public boolean checkMatrixNames(ArrayList<String> matrices)
			throws RemoteException;

	// /**
	// * Checks if the given file exists in the user result directory.
	// *
	// * @param username
	// * @param filename
	// * @return TURE, if the file exists, otherwise FALSE
	// * @throws RemoteException
	// */
	// public boolean fileExist(String username, String filename)
	// throws RemoteException;

	// /**
	// * Returns the current running files.
	// *
	// * @param username
	// * @return files in the user directory which still running.
	// * @throws RemoteException
	// */
	// public ArrayList<String> getRunningFiles(String username)
	// throws RemoteException;

	/**
	 * Deletes the given query in the database.
	 * 
	 * @param userId
	 * @param queryId
	 * @return TRUE, if the deletion of the query succeed; otherwise FALSE
	 * @throws RemoteException
	 */
	public boolean deleteQuery(Integer userId, Integer queryId)
			throws RemoteException;

	/**
	 * Deletes the given annotation (and its bindingsites) in the database.
	 * 
	 * @param userId
	 * @param annotationId
	 * @return TRUE, if the deletion of the annotation succeed; otherwise FALSE
	 * @throws RemoteException
	 */
	public boolean deleteAnnotation(Integer userId, Integer annotationId)
			throws RemoteException;

	/**
	 * Deletes the given sequence (and its bindingsites) in the database.
	 * 
	 * @param userId
	 * @param sequenceId
	 * @return TRUE, if the deletion of the sequence succeed; otherwise FALSE
	 * @throws RemoteException
	 */
	public boolean deleteSequence(Integer userId, Integer sequenceId)
			throws RemoteException;

	/**
	 * Deletes the given bindingsite in the database.
	 * 
	 * @param userId
	 * @param bsId
	 * @return TRUE, if the deletion of the bindingsite succeed; otherwise FALSE
	 * @throws RemoteException
	 */
	public boolean deleteBindingsite(Integer userId, Integer bsId)
			throws RemoteException;

	/**
	 * Deletes the given xref-data in the database.
	 * 
	 * @param userId
	 *            user id.
	 * @param pId1
	 *            id of the first promoter.
	 * @param pId2
	 *            id of the sec. promoter
	 * @return TRUE, if the deletion of the
	 * @throws RemoteException
	 */
	public boolean deleteXref(Integer userId, Integer pId1, Integer pId2)
			throws RemoteException;

	/**
	 * Returns a list of genes contained in the given resultfile.
	 * 
	 * @param userId
	 * @param queryid
	 * @return List of Gene-IDs and there names.
	 * @throws RemoteException
	 */
	public HashMap<String, HashMap<String, String>> getGenesInResult(
			Integer userId, Integer queryid) throws RemoteException;

	/**
	 * Send the given query to the dlight database and return the result.
	 * 
	 * @param query
	 * @param userId
	 * @return Result for the given query.
	 */
	public ArrayList<HashMap<String, String>> sendSQLquery(String query,
			Integer userId) throws RemoteException;

	// /**
	// * Returns the numb. of matches of a given regex in the given file.
	// Further
	// * the method returns the number of result-rows as well as the command
	// * string.
	// *
	// * @param username
	// * @param filename
	// * @param regex
	// * @return HashMap; keys: numbMatches, numbResults, command, filename
	// */
	// public HashMap<String, String> regexResultFile(String username,
	// String filename, String regex) throws RemoteException;

	/**
	 * Returns some of the properties from the dlight.properties file.
	 * 
	 * @return HashMap; keys = uri, ip, port, prefix, datasource,
	 *         userRegistration
	 * @throws RemoteException
	 */
	public HashMap<String, String> getAppletProperties() throws RemoteException;

	// /**
	// * Checks whether the users working directory is locked at the moment.
	// *
	// * @param username
	// * The username of the active user.
	// * @return TRUE if the directory is locked, otherwise FALSE.
	// */
	// public boolean isWorkingDirectoryLocked(String username)
	// throws RemoteException;

	/**
	 * Download a file.
	 * 
	 * @param user
	 * @param filename
	 * @return
	 * @throws RemoteException
	 */
	public byte[] downloadFile(Integer userId, String filename)
			throws RemoteException;

	public InputStream getDownloadStream(String filename) throws IOException;

	public OutputStream getUploadStream(String filename) throws IOException;

	public void deleteTmpFile(String filename) throws RemoteException;

	public byte[] downloadAnnotations(Integer userId) throws RemoteException;

	public String createSequences(Integer userId, Integer genomeId)
			throws RemoteException;

	public ArrayList<Integer> getGeneIds(Integer userId, Integer genomeId)
			throws RemoteException;

	public String printSequence(Integer userId, Integer genomeId, Integer geneId)
			throws RemoteException;

	public HashMap<String, Object> createAnnotationFile(Integer userId,
			Integer queryId, Integer geneId) throws RemoteException;

	/**
	 * Returns a string containing annotations (tab-sep) for the given
	 * gene/query.
	 * 
	 * @param userId
	 *            ... user id
	 * @param queryId
	 *            ... query id
	 * @param geneId
	 *            ... promotor id
	 * @param printHeader
	 *            ... print header line (true/false)
	 * @return string containing annotation information (tab-sep)
	 * @throws RemoteException
	 */
	public String printAnnotations(Integer userId, Integer queryId,
			Integer geneId, Boolean printHeader, Boolean genomicCoord)
			throws RemoteException;

	/**
	 * Like printAnnotations() but gff3 formated.
	 * 
	 * @param userId
	 *            ... user id
	 * @param queryId
	 *            ... query id
	 * @param geneId
	 *            ... promotor id
	 * @param gffRegion
	 *            ... gff region name
	 * @return Object[] ... [0] = string containing annotation information (gff3
	 *         formated), [1] hashmap last gff ids
	 * @throws RemoteException
	 */
	public Object[] printAnnotationsGff3(Integer userId, Integer queryId,
			Integer geneId, String gffRegion, HashMap<String, Integer> lastIds)
			throws RemoteException;

	/**
	 * Returns the FASTA sequence for the given gene, in genomic direction
	 * (compl. if strand = -)
	 * 
	 * @param userId
	 * @param geneId
	 * @return FASTA sequence
	 */
	public String printSequenceGff3(Integer userId, Integer geneId)
			throws RemoteException;

	/**
	 * Returns a string containing the gff3 regions for the given gene ids and a
	 * gene id/gff3 name mapping
	 * 
	 * @param userId
	 * @param queryId
	 * @param geneIds
	 * @return Object[] ... [0] = gff3 regions, [1] hashmap gene id / gff3 name
	 * @throws RemoteExceptios
	 */
	public Object[] printGff3Regions(Integer userId, Integer queryId,
			ArrayList<Integer> geneIds) throws RemoteException;

	/**
	 * Returns a map of ACC, gene name pairs
	 * 
	 * @param user
	 *            ... String, user name
	 * @param organism
	 *            ... String, organism name
	 * @return HashMap<String, String> ... ACC, gene name
	 * @throws RemoteException
	 */
	public HashMap<String, String[]> getPromotors(Integer userId, Integer genome)
			throws RemoteException;

	/***
	 * Returns a map of matrix-name - gene pairs
	 * 
	 * @param user
	 *            ... String, user name
	 * @param type
	 *            ... String, type name e.g. CORE
	 * @return HashMap<String, String> ... matrix-name, gene
	 * @throws RemoteException
	 */
	public HashMap<String, String[]> getMatrices(Integer userId, String type)
			throws RemoteException;
	
	

	/***
	 * Returns a map of annotations with corresponding genes (in case of
	 * matrices)
	 * 
	 * @param user
	 *            ... String, user name
	 * @param methodId
	 *            ... Integer, only annotations with the same annotation_type as
	 *            the type stored for the method are returned.
	 * @return HashMap<String, String> ... matrix-name, gene
	 * @throws RemoteException
	 */
	public HashMap<String, String[]> getAnnotations4Method(Integer userId,
			Integer methodId) throws RemoteException;

	/***
	 * Returns a map of annotations with corresponding genes (in case of
	 * matrices)
	 * 
	 * @param user
	 *            ... String, user name
	 * @return HashMap<String, String> ... matrix-name, gene
	 * @throws RemoteException
	 */
	public HashMap<String, String[]> getAnnotations(Integer userId)
			throws RemoteException;

	/***
	 * Returns the top 5/10 most matching matrices
	 * 
	 * @param top
	 *            "5" or "10"
	 * @return String
	 * @throws RemoteException
	 */
	public String getTop(String top) throws RemoteException;

	/**
	 * Returns a URL for a given matrix name.
	 * 
	 * @param annotationId
	 *            ... Integer bsId ... bindingsite ID
	 * @return String ... url
	 * @throws RemoteException
	 */
	public String getMatrixUrl(Integer bsId) throws RemoteException;

	/***
	 * Returns a URL for a given promotor id
	 * 
	 * @param acc
	 *            ... Integer promotor's ID
	 * @return String ... url
	 */
	public String getPromotorUrl(Integer promotor_id) throws RemoteException;

	/***
	 * Returns the chromosome + position for a given promotor id
	 * 
	 * @param acc
	 *            ... Integer promotor's ID
	 * @return String[] ... 0 = chrom.; 1 = start; 2 = end
	 * @throws RemoteException
	 */
	public String[] getPromotorChrPosition(Integer promotor_id)
			throws RemoteException;

	/***
	 * Returns the top X matching matrices
	 * 
	 * @param x
	 *            ... String "5" or "10"
	 * @return ... ArrayList<String[]> - list of top matching
	 *         matrix-IDs/names/pure-ID (without version)
	 * @throws RemoteException
	 */
	public ArrayList<String[]> getTopX(String x) throws RemoteException;

	/***
	 * Stores the given default options in the database.
	 * 
	 * @param user
	 *            ... String - user name
	 * @param options
	 *            ... HashMap<String, String> - options; key = option name,
	 *            value = option value
	 * @throws RemoteException
	 */
	public void storeOptions(Integer userId, HashMap<String, String> options)
			throws RemoteException;

	/**
	 * Stores given query options to the user_query table.
	 * 
	 * @param userId
	 *            The user that is active at the moment.
	 * @param genes
	 *            Genes as string, separated by '|' or '*' for all genes.
	 * @param matrices
	 *            Matrices as string, formated like genes.
	 * @param paired
	 *            Paired with AAC as string
	 * @param genomeId
	 *            The organism ID.
	 * @param refGenomeId
	 *            <b>optional</b> The ID of a reference genome (cross genome).
	 * @param queryName
	 *            name for the query
	 * @param exclList
	 *            Annotations which should be excluded from the result, formated
	 *            like matrices or genes
	 * @param supprOutput
	 *            null if no output should be suppressed;
	 *            Configer.SUPPRESS_NOMATCH_VALUE or
	 *            Configer.SUPPRESS_NOHOM_VALUE otherwise
	 * @param minDist
	 *            minimal distance between paired matches (only used if paired
	 *            is not empty)
	 * @param maxDist
	 *            maximal distance between paired matches (only used if paired
	 *            is not empty)
	 * @param minScore
	 *            minimal score for a matching annotation
	 * @param minPvalue
	 *            minimal pvalue for a matching annotation
	 * @param minEvalue
	 *            minimal evalue for a matching annotation
	 * @param method_id
	 *            id of the prediction method
	 * @throws RemoteException
	 *             Is thrown if a remote error occurs.
	 */
	public void storeQuery(final Integer userId, final Integer genomeId,
			final Integer refGenomeId, final String genes,
			final String matrices, final String paired, final String queryName,
			final String exclList, final Integer supprOutput,
			final Integer minDist, final Integer maxDist, final Double cutoff,
			final Integer method_id, final String scoreType, Boolean pairedAll)
			throws RemoteException;

	/**
	 * Stores given cross-genome query to the user_query table.
	 * 
	 * @param userId
	 *            The user that is active at the moment.
	 * @param genes
	 *            Genes as string, separated by '|' or '*' for all genes.
	 * @param refGenes
	 *            Reference Genes (cross genome) as String, separated by '|' or
	 *            "*" for all genes.
	 * @param matrices
	 *            Matrices as string, formated like genes.
	 * @param paired
	 *            Paired with AAC as string
	 * @param genomeId
	 *            The organism ID.
	 * @param refGenomeId
	 *            The ID of a reference genome (cross genome).
	 * @param queryName
	 *            name for the query
	 * @param exclList
	 *            Annotations which should be excluded from the result, formated
	 *            like matrices or genes
	 * @param supprOutput
	 *            null if no output should be suppressed;
	 *            Configer.SUPPRESS_NOMATCH_VALUE or
	 *            Configer.SUPPRESS_NOHOM_VALUE otherwise
	 * @param minDist
	 *            minimal distance between paired matches (only used if paired
	 *            is not empty)
	 * @param maxDist
	 *            maximal distance between paired matches (only used if paired
	 *            is not empty)
	 * @param minScore
	 *            minimal score for a matching annotation
	 * @param minPvalue
	 *            minimal pvalue for a matching annotation
	 * @param minEvalue
	 *            minimal evalue for a matching annotation
	 * @param method_id
	 *            id of the prediction method
	 * @throws RemoteException
	 *             Is thrown if a remote error occurs.
	 */
	public void storeXQuery(final Integer userId, final Integer genomeId,
			final Integer refGenomeId, final String genes,
			final String refGenes, final String matrices, final String paired,
			final String queryName, final String exclList,
			final Integer supprOutput, final Integer minDist,
			final Integer maxDist, final Double cutoff,
			final Integer method_id, final String scoreType, Boolean pairedAll)
			throws RemoteException;

	/***
	 * Returns homologous genes for for the given refGenomeId, resp. genes
	 * string.
	 * 
	 * @param user
	 *            ... String - user name
	 * @param genomeId
	 *            The organism ID.
	 * @param refGenomeId
	 *            The ID of a reference genome (cross genome).
	 * @param genes
	 *            Genes as string, separated by '|' or '*' for all genes.
	 * @return ... ArrayList<String> homologous genes
	 * @throws RemoteException
	 */
	public ArrayList<String> getHomGenes(Integer userId, Integer genomeId,
			Integer refGenomeId, String genes) throws RemoteException;

	/**
	 * Returns a list homologous genes. Each string represents a set of hom.
	 * genes, tab-sep. by genome. In case of more than one gene per genome, the
	 * genes are separated by a comma (","). The first string contains the
	 * header line (genome ids).
	 * 
	 * @param userId
	 *            ... user id
	 * @param genomeIds
	 *            ... list of genomes which should be included. Null ... all
	 *            genomes.
	 * @return List of hom. genes.
	 * @throws RemoteException
	 */
	public ArrayList<String> getHomGenesList(Integer userId,
			ArrayList<Integer> genomeIds) throws RemoteException;

	/**
	 * Query method for Info-search panel
	 * 
	 * @param searchString
	 *            ... filter string
	 * @param queryType
	 *            ... queryType - see configuration
	 * @param userId
	 *            ... userID
	 * @return
	 * @throws RemoteException
	 */
	public ArrayList<HashMap<String, String>> queryDb(String searchString,
			Integer queryType, Integer userId) throws RemoteException;

	/**
	 * Query method for Info-search panel
	 * 
	 * @param userId
	 *            ... user ID
	 * @return
	 * @throws RemoteException
	 */
	public ArrayList<String[]> getAnnotationTypes(Integer userId)
			throws RemoteException;

	/**
	 * Returns the details (name, score, p/e/q-value, user, "show always")
	 * stored in the d-light database for the given method id.
	 * 
	 * @param userId
	 * @param methodId
	 * @return
	 * @throws RemoteException
	 */
	public HashMap<String, Object> getMethodDetails(Integer userId,
			Integer methodId) throws RemoteException;

	/**
	 * Add or update the given method to the d-light database
	 * 
	 * @param userId
	 * @param methodId
	 * @param values
	 * @return
	 * @throws RemoteException
	 */
	public Boolean addMethod(Integer userId, Integer methodId,
			HashMap<String, Object> values) throws RemoteException;

	/**
	 * Updates the table method_annotation
	 * 
	 * @throws RemoteException
	 */
	public void updateMethodAnnotations() throws RemoteException;

	/**
	 * Returns the min. and max. score, pvalue, evalue, qvalue per method in the
	 * dlight database
	 * 
	 * @param userId
	 * @return
	 * @throws RemoteException
	 */
	public HashMap<String, HashMap<String, Double>> getMethodMinMax(
			Integer userId) throws RemoteException;

	/**
	 * Generates and returns a new job id.
	 * 
	 * @return new job id.
	 * @throws RemoteException
	 */
	public Long jobId() throws RemoteException;

	/**
	 * Returns the current progress information for the given job id.
	 * 
	 * @param jobId
	 * @return progress
	 * @throws RemoteException
	 */
	public Integer jobProgress(Long jobId) throws RemoteException;

	/**
	 * Returns the current job state for the given job id.
	 * 
	 * @param jobId
	 * @return current state
	 * @throws RemoteException
	 */
	public String jobState(Long jobId) throws RemoteException;
}
