# Supplementary material for: D-Light on promoters: a client-server system for the analysis and visualization of cis-regulatory elements
Source: BMC Bioinformatics. 2013 Apr 24;14:140. doi: 10.1186/1471-2105-14-140 (PMC3685601; doi:10.1186/1471-2105-14-140)
Supplement: Additional file 4 — Source code package. Source code of server and client. [file 1471-2105-14-140-S4.zip › dloprom-1.1-src/client_and_rmi/src/at/fh_hagenberg/dlight/rmi/common/RMIOutputStreamImpl.java]

package at.fh_hagenberg.dlight.rmi.common;

import java.io.IOException;
import java.io.OutputStream;
import java.rmi.server.UnicastRemoteObject;

import at.fh_hagenberg.dlight.config.Configer;
import at.fh_hagenberg.dlight.rmi.common.interfaces.RMIOutputStreamI;

/**
 * based on: http://www.censhare.com/de/overview/censhare-labs/file-streaming-using-java-rmi
 */
public class RMIOutputStreamImpl implements RMIOutputStreamI {

	private OutputStream out;
	private RMIPipe pipe;

	public RMIOutputStreamImpl(OutputStream out) throws IOException {
		this.out = out;
		this.pipe = new RMIPipe(out);
		UnicastRemoteObject.exportObject(this, Integer.valueOf(Configer.getInstance().getPort()));
	}

	public void write(int b) throws IOException {
		out.write(b);
	}

	public void write(byte[] b, int off, int len) throws IOException {
		out.write(b, off, len);
	}

	public void close() throws IOException {
		out.close();
	}
	
	public int getPipeKey() throws IOException{
	    return pipe.getKey();
	}
	  
	public void transfer(RMIPipe pipe) throws IOException {
	    // nothing more to do here
	    // pipe has been serialized and that's all we want
	}
	
}
