# Supplementary material for: D-Light on promoters: a client-server system for the analysis and visualization of cis-regulatory elements
Source: BMC Bioinformatics. 2013 Apr 24;14:140. doi: 10.1186/1471-2105-14-140 (PMC3685601; doi:10.1186/1471-2105-14-140)
Supplement: Additional file 4 — Source code package. Source code of server and client. [file 1471-2105-14-140-S4.zip › dloprom-1.1-src/client_and_rmi/src/at/fh_hagenberg/dlight/rmi/common/RMIInputStream.java]

package at.fh_hagenberg.dlight.rmi.common;


import java.io.IOException;
import java.io.InputStream;
import java.io.OutputStream;
import java.io.Serializable;

import at.fh_hagenberg.dlight.rmi.common.interfaces.RMIInputStreamI;

/**
 * based on: http://www.censhare.com/de/overview/censhare-labs/file-streaming-using-java-rmi
 */
public class RMIInputStream extends InputStream implements Serializable {
	private static final long serialVersionUID = 4355562245063242034L;
	RMIInputStreamI in;
	    
	    public RMIInputStream(RMIInputStreamI in) {
	        this.in = in;
	    }
	    
	    public int read() throws IOException {
	        return in.read();
	    }
	    public int read(byte[] b, int off, int len) throws IOException {
	        byte[] b2 = in.readBytes(len);
	        if (b2 == null)
	            return -1;
	        int i = b2.length;
	        System.arraycopy(b2, 0, b, off, i);
	        return i;
	    }
	    
	    public void close() throws IOException {
	        super.close();
	    }
	    
	    public void transfer(OutputStream out) throws IOException {
	        RMIPipe pipe = new RMIPipe(out);
	        in.transfer(pipe.getKey());
	    }
}
