# Supplementary material for: D-Light on promoters: a client-server system for the analysis and visualization of cis-regulatory elements
Source: BMC Bioinformatics. 2013 Apr 24;14:140. doi: 10.1186/1471-2105-14-140 (PMC3685601; doi:10.1186/1471-2105-14-140)
Supplement: Additional file 4 — Source code package. Source code of server and client. [file 1471-2105-14-140-S4.zip › dloprom-1.1-src/client_and_rmi/src/at/fh_hagenberg/dlight/rmi/server/CreateAnnotationList.java]

//	Copyright (C) 2010-2012 D-Light Team, University of Salzburg /
//  Upper Austria University of Applied Science
//  
//  This program is free software: you can redistribute it and/or modify
//  it under the terms of the GNU General Public License as published by
//  the Free Software Foundation, either version 3 of the License, or
//  (at your option) any later version.
//
//  This program is distributed in the hope that it will be useful,
//  but WITHOUT ANY WARRANTY; without even the implied warranty of
//  MERCHANTABILITY or FITNESS FOR A PARTICULAR PURPOSE.  See the
//  GNU General Public License for more details.
//
//  You should have received a copy of the GNU General Public License
//  along with this program.  If not, see <http://www.gnu.org/licenses/>.
package at.fh_hagenberg.dlight.rmi.server;

import java.io.File;
import java.io.FileWriter;
import java.io.OutputStream;
import java.io.PrintWriter;
import java.io.StringWriter;
import java.sql.ResultSet;
import java.util.ArrayList;
import java.util.HashMap;
import java.util.HashSet;

import at.fh_hagenberg.dlight.config.Configer;
import at.fh_hagenberg.dlight.dbconnector.DbConnector;
import at.fh_hagenberg.dlight.dbconnector.exceptions.DatabaseAccessException;
import at.fh_hagenberg.dlight.dbconnector.exceptions.DatabaseException;

public class CreateAnnotationList {
	ArrayList<String> errMsg = new ArrayList<String>();
	DbConnector conn = null;
	private Boolean gff = false;
	private String gffRegion = "";

	private HashMap<String, Integer> ids = new HashMap<String, Integer>();
	private HashMap<String, String> idprefix = new HashMap<String, String>();

	private String geneOri = "+";
	private Integer geneLength = 0;

	public static final String SEP = "\t";

	public CreateAnnotationList() {
		ids.put("gene", 0);
		ids.put("TF_binding_site", 0);
		ids.put("TSS", 0);
		ids.put("coding_start", 0);
		ids.put("remark", 0);
		ids.put("unknown", 0);
		idprefix.put("gene", "gene");
		idprefix.put("TF_binding_site", "tfbs");
		idprefix.put("TSS", "tss");
		idprefix.put("coding_start", "css");
		idprefix.put("remark", "remark");
		idprefix.put("unknown", "unk");
	}

	public HashMap<String, Object> createList(Integer userId, Integer queryId,
			ArrayList<Integer> geneIds, OutputStream outStream,
			Boolean printHeader) {
		PrintWriter out = new PrintWriter(outStream);
		return createList(userId, queryId, geneIds, out, printHeader);
	}

	public HashMap<String, Object> createList(Integer userId, Integer queryId,
			ArrayList<Integer> geneIds, FileWriter outStream,
			Boolean printHeader) {

		PrintWriter out = new PrintWriter(outStream);
		return createList(userId, queryId, geneIds, out, printHeader);
	}

	public HashMap<String, Object> createList(Integer userId, Integer queryId,
			ArrayList<Integer> geneIds, StringWriter outStream,
			Boolean printHeader) {

		PrintWriter out = new PrintWriter(outStream);
		return createList(userId, queryId, geneIds, out, printHeader);
	}

	public HashMap<String, Object> createList(Integer userId, Integer queryId,
			ArrayList<Integer> geneIds, PrintWriter out, Boolean printHeader) {

		String filename = Configer.getInstance().getTmpDir()
				+ System.currentTimeMillis() + ".scan";
		try {
			conn = new DbConnector();

			String queryType = Configer.QUERY_BASIC_STR;

			try {
				conn.connectToDb();
				String query = "select query_type from user_query "
						+ "inner join user on user_query.user_id = "
						+ "user.id where user.id = " + userId
						+ " and user_query.id = " + queryId;

				ResultSet rs = conn.queryDatabase(query);

				if (rs.next()) {
					queryType = rs.getString("query_type");
				} else {
					errMsg.add("Can not determine querytype of query "
							+ queryId + "!");
				}
				rs.close();

				String geneList = "";
				for (Integer g : geneIds) {
					geneList += g + ",";
				}
				geneList = geneList.substring(0, geneList.lastIndexOf(","));

				query = "select id, gene_id, gene_id_version, shortname, start, end, strand from promotor "
						+ "where id in ("
						+ geneList
						+ ") and (user_id is null or "
						+ "user_id = "
						+ userId
						+ ")";

				rs = conn.queryDatabase(query);

				// print header = ""
				if (printHeader) {
					if (queryType.equals(Configer.QUERY_BASIC_STR)) {
						String header = "method\tgene_acc\tfeature_acc\tstart\tend\tscore_type\tscore\torientation";
						out.println(header);
					} else if (queryType.equals(Configer.QUERY_PAIRED_STR)) {
						String header = "method_1\tgene_acc\tfeature_acc_1\tstart_1\tend_1\tscore_type_1\tscore_1\torientation_1\tmethod_2\tfeature_acc_2\tstart_2\tend_2\tscore_type_2\tscore_2\torientation_2";
						out.println(header);
					} else if (queryType
							.equals(Configer.QUERY_CROSS_GENOME_STR)) {
						String header = "method\tgene_acc\tfeature_acc\tstart\tend\tscore_type\tscore\torientation\thom_match\thom_gene";
						out.println(header);
					} else if (queryType
							.equals(Configer.QUERY_CROSS_GENOME_PAIRED_STR)) {
						String header = "method_1\tgene_acc\tfeature_acc_1\tstart_1\tend_1\tscore_type_1\tscore_1\torientation_1\tmethod_2\tfeature_acc_2\tstart_2\tend_2\tscore_type_2\tscore_2\torientation_2\thom_match\thom_gene";
						out.println(header);
					}
				}

				while (rs.next()) {
					Integer geneId = rs.getInt("id");
					String geneACC = rs.getString("gene_id_version");
					if (geneACC == null) {
						geneACC = rs.getString("gene_id");
					}

					String ori = rs.getString("strand");
					if (ori.equals("r")) {
						geneOri = "-";
					} else {
						geneOri = "+";
					}

					Integer end = rs.getInt("end");
					Integer start = rs.getInt("start");
					geneLength = Math.abs(end - start) + 1;

					if (gff) {
						String line = gffRegion + SEP + "." + SEP + "gene"
								+ SEP + 1 + SEP;
						line += geneLength + SEP + "." + SEP + geneOri + SEP
								+ "." + SEP;
						line += "ID=" + getNextId("gene") + ";Name="
								+ rs.getString("shortname") + ";acc=" + geneACC;
						out.println(line);
					}

					ArrayList<String> lines = null;

					if (queryType.equals(Configer.QUERY_BASIC_STR)) {
						lines = buildFeatureListForFactorSearch(queryId,
								geneId, geneACC);
					} else if (queryType.equals(Configer.QUERY_PAIRED_STR)) {
						lines = buildFeatureListForFactorPairSearch(queryId,
								geneId, geneACC);
					} else if (queryType
							.equals(Configer.QUERY_CROSS_GENOME_STR)) {
						lines = buildFeatureListForCrossGenomeScan(queryId,
								geneId, geneACC);
					} else if (queryType
							.equals(Configer.QUERY_CROSS_GENOME_PAIRED_STR)) {
						lines = buildFeatureListForCrossGenomeTwoFactorScan(
								queryId, geneId, geneACC);
					}

					if (lines == null) {
						continue;
					}

					for (String l : lines) {
						out.println(l);
					}

				}

			} catch (DatabaseException e) {
				e.printStackTrace();
				errMsg.add("Unhandled database exception.\n" + e.getMessage());
			} catch (Exception e) {
				e.printStackTrace();
				errMsg.add("Unknown exception.\n" + e.getMessage());
			}

		} catch (DatabaseException e) {
			e.printStackTrace();
			errMsg.add("Unhandled database exception.\n" + e.getMessage());
		} finally {
			if (conn != null) {
				try {
					conn.disconnect();
				} catch (DatabaseAccessException e) {
					e.printStackTrace();
				}
			}
			if (out != null) {
				out.close();
			}
		}

		HashMap<String, Object> result = new HashMap<String, Object>();
		result.put("filename", filename.substring(
				filename.lastIndexOf(File.separatorChar), filename.length()));
		result.put("errMsg", errMsg);

		return result;
	}

	private String dlight2gffType(String dlType) {
		if (dlType.toUpperCase().equals("GENE")) {
			return "gene";
		} else if (dlType.toUpperCase().equals("PFM")) {
			return "TF_binding_site";
		} else if (dlType.toUpperCase().equals("TSS")) {
			return "TSS";
		} else if (dlType.toUpperCase().equals("CSS")) {
			return "coding_start";
		} else {
			return "remark";
		}
	}

	private String getNextId(String gffType) {
		if (ids.containsKey(gffType)) {
			Integer id = ids.get(gffType);
			id++;
			ids.put(gffType, id);
			return idprefix.get(gffType) + id;
		} else {
			Integer id = ids.get("unknown");
			id++;
			ids.put("unknown", id);
			return idprefix.get("unknown") + id;
		}
	}

	private String getAnnotationPos(Integer start, Integer end)
			throws Exception {
		if (geneOri.equals("-")) {
			start = geneLength - start + 1;
			end = geneLength - end + 1;
			if (start < 1) {
				return null;
			}
			return end + SEP + start;
		}
		if (start > geneLength) {
			return null;
		}
		return start + SEP + end;
	}

	private String getAnnotationOri(String ori) {
		if (geneOri.equals("-")) {
			if (ori.equals("+")) {
				return "-";
			} else {
				return "+";
			}
		}
		return ori;
	}

	private ArrayList<String> buildFeatureListForFactorSearch(Integer queryId,
			Integer geneId, String geneACC) {

		ArrayList<String> lines = new ArrayList<String>();

		HashSet<Integer> locklist = new HashSet<Integer>();
		String annotations = "";
		String exclList = "";
		String scoreType = null;
		Double cutoff = 0.0;
		Integer user_id = null;
		String excl_list = null;
		Integer method_id = null;
		String score_const = "";

		try {

			String query = "select q.user_id, q.query_type, q.matrix_acc, q.paired_acc, q.genome_id, "
					+ "q.gene_acc, q.ref_genome_id, q.min_dist, q.max_dist, q.score_type, q.cutoff,  "
					+ "q.excl_list,q.xref, q.method_id from user_query q "
					+ "where q.id = " + queryId;

			ResultSet rsQuery = conn.queryDatabase(query);

			if (rsQuery.next()) {
				cutoff = rsQuery.getDouble("cutoff");
				scoreType = rsQuery.getString("score_type");

				if (scoreType == null) {
					score_const = "score is null";
				} else if (scoreType.equals("evalue")) {
					score_const = "evalue <= " + cutoff;
				} else if (scoreType.equals("pvalue")) {
					score_const = "pvalue <= " + cutoff;
				} else if (scoreType.equals("score")) {
					score_const = "score >= " + cutoff;
				} else if (scoreType.equals("qvalue")) {
					score_const = "qvalue >= " + cutoff;
				} else {
					score_const = "score is null";
				}

				method_id = rsQuery.getInt("method_id");

				user_id = rsQuery.getInt("user_id");
				excl_list = rsQuery.getString("excl_list");
				String queryAnnotation = "select id from annotation where name regexp(\""
						+ rsQuery.getString("matrix_acc")
						+ "\") and  (user_id is null or user_id = "
						+ user_id
						+ ")";
				ResultSet rsAnnotation = conn.queryDatabase(queryAnnotation);
				while (rsAnnotation.next()) {
					annotations += rsAnnotation.getString("id") + ",";
				}
				rsAnnotation.close();
				if (annotations.equals("")) {
					rsQuery.close();
					return lines;
				}
				annotations = annotations
						.substring(0, annotations.length() - 1);

				if (excl_list != null && !excl_list.equals("")) {
					String queryExcl = "select id from annotation where name regexp(\""
							+ excl_list
							+ "\")  and (user_id is null or user_id = "
							+ user_id + ")";

					ResultSet rsM = conn.queryDatabase(queryExcl);
					while (rsM.next()) {
						exclList += rsM.getString("id") + ",";
					}
					rsM.close();
				}

			} else {
				rsQuery.close();
				return lines;
			}
			rsQuery.close();

			if (exclList.equals("")) {
				exclList = "-1";
			} else {
				exclList = exclList.substring(0, exclList.length() - 1);
			}

			// while (rs.next()) {
			query = "call getBindingSiteQueryType1 (" + geneId + ", \""
					+ annotations + "\", \"" + score_const + "\", \""
					+ exclList + "\"," + method_id + ", " + user_id + ")";

			ResultSet rsBs = conn.queryDatabase(query);
			while (rsBs.next()) {
				query = "call getBindingSiteDetail(" + rsBs.getString("id")
						+ ")";

				ResultSet rsBsD = conn.queryDatabase(query);

				if (rsBsD.next()) {
					double s = 0.0;
					if (scoreType != null)
						s = rsBsD.getDouble(scoreType);

					String line = "";
					if (gff) {
						String pos = getAnnotationPos(rsBsD.getInt("start"),
								rsBsD.getInt("end"));
						if (pos != null) {
							String atype = dlight2gffType(rsBsD
									.getString("atype"));
							line = gffRegion + SEP;
							line += rsBsD.getString("method") + SEP;
							line += atype + SEP;
							line += pos + SEP;
							line += s + SEP;
							line += getAnnotationOri(rsBsD.getString("ori"))
									+ SEP;
							line += "." + SEP;
							line += "ID=" + getNextId(atype) + ";";
							String mgene = rsBsD.getString("matrix_gene");
							if (mgene != null) {
								line += "Name=" + mgene + ";";
							}
							line += "acc=" + rsBsD.getString("name");
							lines.add(line);
						}
					} else {
						line = rsBsD.getString("method") + SEP;
						line += geneACC + SEP;
						line += rsBsD.getString("name") + SEP;
						line += rsBsD.getInt("start") + SEP;
						line += rsBsD.getInt("end") + SEP;
						line += scoreType + SEP;
						line += s + SEP;
						line += rsBsD.getString("ori");
						lines.add(line);
					}

					locklist.add(rsBs.getInt("id"));
				}
				rsBsD.close();
			}
			rsBs.close();

			lines.addAll(addAlwaysShowBs(user_id, geneId, geneACC, method_id,
					exclList, scoreType, locklist));

		} catch (DatabaseException e) {
			e.printStackTrace();
			errMsg.add("Unhandled database exception.\n" + e.getMessage());

		} catch (Exception e) {
			e.printStackTrace();
			errMsg.add("Unknown exception.\n" + e.getMessage());
		}

		return lines;
	}

	private ArrayList<String> buildFeatureListForCrossGenomeScan(
			Integer queryId, Integer geneId, String geneACC) {

		ArrayList<String> lines = new ArrayList<String>();

		HashSet<Integer> locklist = new HashSet<Integer>();
		String annotations = "";
		String exclList = "";
		String scoreType = null;
		Double cutoff = 0.0;
		Integer user_id = null;
		String excl_list = null;
		Integer refGenome = null;
		String xref = "none";
		Integer method_id = null;
		String score_const = "";

		try {

			String query = "select q.user_id, q.query_type, q.matrix_acc, q.paired_acc, q.genome_id, "
					+ "q.gene_acc, q.ref_genome_id, q.min_dist, q.max_dist, q.score_type, q.cutoff,  "
					+ "q.excl_list,q.xref, q.method_id from user_query q "
					+ "where q.id = " + queryId;

			ResultSet rsQuery = conn.queryDatabase(query);

			if (rsQuery.next()) {
				user_id = rsQuery.getInt("user_id");
				excl_list = rsQuery.getString("excl_list");
				refGenome = rsQuery.getInt("ref_genome_id");
				xref = rsQuery.getString("xref");
				method_id = rsQuery.getInt("method_id");

				cutoff = rsQuery.getDouble("cutoff");
				scoreType = rsQuery.getString("score_type");

				if (scoreType == null) {
					score_const = "score is null";
				} else if (scoreType.equals("evalue")) {
					score_const = "evalue <= " + cutoff;
				} else if (scoreType.equals("pvalue")) {
					score_const = "pvalue <= " + cutoff;
				} else if (scoreType.equals("score")) {
					score_const = "score >= " + cutoff;
				} else if (scoreType.equals("qvalue")) {
					score_const = "qvalue >= " + cutoff;
				} else {
					score_const = "score is null";
				}

				String queryAnnotation = "select id from annotation where name regexp(\""
						+ rsQuery.getString("matrix_acc")
						+ "\") and  (user_id is null or user_id = "
						+ user_id
						+ ")";
				ResultSet rsAnnotation = conn.queryDatabase(queryAnnotation);
				while (rsAnnotation.next()) {
					annotations += rsAnnotation.getString("id") + ",";
				}
				rsAnnotation.close();
				if (annotations.equals("")) {
					rsQuery.close();
					return lines;
				}

				if (refGenome == null) {
					return buildFeatureListForFactorSearch(queryId, geneId,
							geneACC);
				}

				annotations = annotations
						.substring(0, annotations.length() - 1);

				if (excl_list != null && !excl_list.equals("")) {
					String queryExcl = "select id from annotation where name regexp(\""
							+ excl_list
							+ "\")  and (user_id is null or user_id = "
							+ user_id + ")";

					ResultSet rsM = conn.queryDatabase(queryExcl);
					while (rsM.next()) {
						exclList += rsM.getString("id") + ",";
					}
					rsM.close();
				}

			} else {
				rsQuery.close();
				return lines;
			}
			rsQuery.close();

			if (exclList.equals("")) {
				exclList = "-1";
			} else {
				exclList = exclList.substring(0, exclList.length() - 1);
			}

			// while (rs.next()) {
			query = "call getBindingSiteQueryType3 (" + geneId + ","
					+ refGenome + ", \"" + annotations + "\", \"" + score_const
					+ "\", \"" + exclList + "\", " + method_id + ", " + user_id
					+ ")";

			ResultSet rsBs = conn.queryDatabase(query);
			while (rsBs.next()) {
				query = "call getBindingSiteDetail(" + rsBs.getString("id")
						+ ")";

				ResultSet rsBsD = conn.queryDatabase(query);

				if (rsBsD.next()) {
					Boolean ok = true;
					double s = 0.0;
					if (scoreType != null)
						s = rsBsD.getDouble(scoreType);

					String line = "";
					if (gff) {
						String pos = getAnnotationPos(rsBsD.getInt("start"),
								rsBsD.getInt("end"));
						if (pos != null) {
							String atype = dlight2gffType(rsBsD
									.getString("atype"));
							line = gffRegion + SEP;
							line += rsBsD.getString("method") + SEP;
							line += atype + SEP;
							line += pos + SEP;
							line += s + SEP;
							line += getAnnotationOri(rsBsD.getString("ori"))
									+ SEP;
							line += "." + SEP;
							line += "ID=" + getNextId(atype) + ";";
							String mgene = rsBsD.getString("matrix_gene");
							if (mgene != null) {
								line += "Name=" + mgene + ";";
							}
							line += "acc=" + rsBsD.getString("name");
						} else {
							ok = false;
						}

					} else {

						line = rsBsD.getString("method") + SEP;
						line += geneACC + SEP;
						line += rsBsD.getString("name") + SEP;
						line += rsBsD.getInt("start") + SEP;
						line += rsBsD.getInt("end") + SEP;
						line += scoreType + SEP;
						line += s + SEP;
						line += rsBsD.getString("ori") + SEP;
					}

					Boolean xrefOK = true;
					String homGene = "";
					String homMatch = "";

					String acc = rsBs.getString("hom_acc");
					if (acc == null) {
						acc = rsBs.getString("hom_acc_short");
					}
					Integer hommatch = rsBs.getInt("hommatch");

					if (acc != null) {
						homGene += acc;
						if (hommatch > 0) {
							homMatch += "MATCH";
						} else {
							homMatch += "NO";
							if (xref.equals("nomatch")) {
								xrefOK = false;
							}
						}
					} else {
						homGene += "-";
						homMatch += "NO";
						if (xref.equals("nohom")) {
							xrefOK = false;
						}
					}

					if (gff) {
						line += ";Note=homMatch:" + homMatch + "::homGene:"
								+ homGene;
					} else {
						line += homMatch + SEP + homGene;
					}

					if (xrefOK && ok) {
						lines.add(line);
						locklist.add(rsBs.getInt("id"));
					}
				}
				rsBsD.close();
			}
			rsBs.close();

			lines.addAll(addAlwaysShowBs(user_id, geneId, geneACC, method_id,
					exclList, scoreType, locklist));

		} catch (DatabaseException e) {
			e.printStackTrace();
			errMsg.add("Unhandled database exception.\n" + e.getMessage());

		} catch (Exception e) {
			e.printStackTrace();
			errMsg.add("Unknown exception.\n" + e.getMessage());
		}

		return lines;
	}

	private ArrayList<String> buildFeatureListForCrossGenomeTwoFactorScan(
			Integer queryId, Integer geneId, String geneACC) {

		ArrayList<String> lines = new ArrayList<String>();

		HashSet<Integer> locklist = new HashSet<Integer>();
		String matrix = "";
		String paired = "";
		Double cutoff = 0.0;
		String scoreType = null;
		Integer minDist = 0;
		Integer maxDist = 0;
		Integer user_id = null;
		String excl_list = null;
		String matrices = "";
		String pairedMat = "";
		String exclList = "";
		Integer refGenome = null;
		String xref = "none";
		Integer method_id = null;
		String score_const = "";
		Boolean pairedAll = false;

		try {
			String query = "select q.user_id, q.query_type, q.matrix_acc, q.paired_acc, q.genome_id, "
					+ "q.gene_acc, q.ref_genome_id, q.min_dist, q.max_dist, q.score_type, q.cutoff,  "
					+ "q.excl_list,q.xref, q.method_id, q.paired_all_methods from user_query q "
					+ "where q.id = " + queryId;

			ResultSet rsQuery = conn.queryDatabase(query);

			if (rsQuery.next()) {
				matrix = rsQuery.getString("matrix_acc");
				paired = rsQuery.getString("paired_acc");

				minDist = rsQuery.getInt("min_dist");
				maxDist = rsQuery.getInt("max_dist");
				user_id = rsQuery.getInt("user_id");
				excl_list = rsQuery.getString("excl_list");
				refGenome = rsQuery.getInt("ref_genome_id");
				xref = rsQuery.getString("xref");
				method_id = rsQuery.getInt("method_id");

				cutoff = rsQuery.getDouble("cutoff");
				scoreType = rsQuery.getString("score_type");

				pairedAll = rsQuery.getBoolean("paired_all_methods");

				if (scoreType == null) {
					score_const = "score is null";
				} else if (scoreType.equals("evalue")) {
					score_const = "evalue <= " + cutoff;
				} else if (scoreType.equals("pvalue")) {
					score_const = "pvalue <= " + cutoff;
				} else if (scoreType.equals("score")) {
					score_const = "score >= " + cutoff;
				} else if (scoreType.equals("qvalue")) {
					score_const = "qvalue >= " + cutoff;
				} else {
					score_const = "score is null";
				}

				query = "select id from annotation where name regexp(\""
						+ matrix + "\")";
				ResultSet rsM = conn.queryDatabase(query);
				while (rsM.next()) {
					matrices += rsM.getString("id") + ",";
				}
				rsM.close();

				query = "select id from annotation where name regexp(\""
						+ paired + "\")";
				rsM = conn.queryDatabase(query);
				while (rsM.next()) {
					pairedMat += rsM.getString("id") + ",";
				}
				rsM.close();

				if (excl_list != null && !excl_list.equals("")) {
					String queryExcl = "select id from annotation where name regexp(\""
							+ excl_list
							+ "\")  and (user_id is null or user_id = "
							+ user_id + ")";

					rsM = conn.queryDatabase(queryExcl);
					while (rsM.next()) {
						exclList += rsM.getString("id") + ",";
					}
					rsM.close();
				}

			} else {
				rsQuery.close();
				return lines;
			}

			if (refGenome == null) {
				return buildFeatureListForFactorPairSearch(queryId, geneId,
						geneACC);
			}

			if (!matrices.equals("") && !pairedMat.equals("")) {
				matrices = matrices.substring(0, matrices.length() - 1);
				pairedMat = pairedMat.substring(0, pairedMat.length() - 1);
			} else {
				rsQuery.close();
				return lines;
			}

			if (exclList.equals("")) {
				exclList = "-1";
			} else {
				exclList = exclList.substring(0, exclList.length() - 1);
			}

			rsQuery.close();

			query = "call getBindingSiteQueryType4";
			if (pairedAll) {
				query += "PairedAllMeth";
			}

			query += "(" + geneId + "," + refGenome + ", \"" + matrices
					+ "\",\"" + pairedMat + "\", \"" + score_const + "\", "
					+ minDist + "," + maxDist + ", \"" + exclList + "\","
					+ method_id + "," + user_id + ")";

			ResultSet rsBs = conn.queryDatabase(query);
			while (rsBs.next()) {

				Integer bsId1 = rsBs.getInt("id1");
				Integer bsId2 = rsBs.getInt("id2");

				query = "call getBindingSiteDetail(" + bsId1 + ")";

				ResultSet rsD1 = conn.queryDatabase(query);

				query = "call getBindingSiteDetail(" + bsId2 + ")";

				ResultSet rsD2 = conn.queryDatabase(query);

				// add feature 1
				if (rsD1.next()) {
					if (rsD2.next()) {

						Boolean xrefOK = true;
						String homGene = "";
						String homMatch = "";

						String acc = rsBs.getString("hom_acc");
						if (acc == null) {
							acc = rsBs.getString("hom_acc_short");
						}
						Integer hommatch = rsBs.getInt("hommatch");

						if (acc != null) {
							homGene += acc;
							if (hommatch > 0) {
								homMatch += "MATCH";
							} else {
								homMatch += "NO";
								if (xref.equals("nomatch")) {
									xrefOK = false;
								}
							}
						} else {
							homGene += "-";
							homMatch += "NO";
							if (xref.equals("nohom")) {
								xrefOK = false;
							}
						}

						if (xrefOK) {

							if (gff) {

								double s = 0.0;
								if (scoreType != null)
									s = rsD1.getDouble(scoreType);

								String pos1 = getAnnotationPos(
										rsD1.getInt("start"),
										rsD1.getInt("end"));

								String pos2 = getAnnotationPos(
										rsD2.getInt("start"),
										rsD2.getInt("end"));

								if (pos1 != null && pos2 != null) {

									String line = "";
									String atype = dlight2gffType(rsD1
											.getString("atype"));
									line = gffRegion + SEP;
									line += rsD1.getString("method") + SEP;
									line += atype + SEP;
									line += pos1 + SEP;
									line += s + SEP;
									line += getAnnotationOri(rsD1
											.getString("ori")) + SEP;
									line += "." + SEP;
									String id1 = getNextId(atype);
									line += "ID=" + id1 + ";";
									String mgene = rsD1
											.getString("matrix_gene");
									if (mgene != null) {
										line += "Name=" + mgene + ";";
									}
									line += "acc=" + rsD1.getString("name");

									String atype2 = dlight2gffType(rsD1
											.getString("atype"));
									String id2 = getNextId(atype2);

									line += ";Note=pairWith:" + id2
											+ "::homMatch:" + homMatch
											+ "::homGene:" + homGene;

									s = 0.0;
									if (scoreType != null)
										s = rsD2.getDouble(scoreType);

									lines.add(line);
									line = "";
									line = gffRegion + SEP;
									line += rsD2.getString("method") + SEP;
									line += atype2 + SEP;
									line += pos2 + SEP;
									line += s + SEP;
									line += getAnnotationOri(rsD2
											.getString("ori")) + SEP;
									line += "." + SEP;
									line += "ID=" + id2 + ";";
									mgene = rsD2.getString("matrix_gene");
									if (mgene != null) {
										line += "Name=" + mgene + ";";
									}
									line += "acc=" + rsD2.getString("name");

									line += ";Note=pairWith:" + id1
											+ "::homMatch:" + homMatch
											+ "::homGene:" + homGene;

									lines.add(line);
								}

							} else {
								double s = 0.0;
								if (scoreType != null)
									s = rsD1.getDouble(scoreType);

								// annotation1
								String line = rsD1.getString("method") + SEP;
								line += geneACC + SEP;
								line += rsD1.getString("name") + SEP;
								line += rsD1.getInt("start") + SEP;
								line += rsD1.getInt("end") + SEP;
								line += scoreType + SEP;
								line += s + SEP;
								line += rsD1.getString("ori") + SEP;

								s = 0.0;
								if (scoreType != null)
									s = rsD2.getDouble(scoreType);

								// annotation2
								line += rsD2.getString("method") + SEP;
								line += rsD2.getString("name") + SEP;
								line += rsD2.getInt("start") + SEP;
								line += rsD2.getInt("end") + SEP;
								line += scoreType + SEP;
								line += s + SEP;
								line += rsD2.getString("ori") + SEP;

								line += homMatch + SEP + homGene;

								lines.add(line);
							}

							locklist.add(bsId1);
							locklist.add(bsId2);
						}

					}
				}
				rsD1.close();
				rsD2.close();
			}

			rsBs.close();

			lines.addAll(addAlwaysShowBs(user_id, geneId, geneACC, method_id,
					exclList, scoreType, locklist));

		} catch (DatabaseException e) {
			e.printStackTrace();
			errMsg.add("Unhandled database exception.\n" + e.getMessage());

		} catch (Exception e) {
			e.printStackTrace();
			errMsg.add("Unknown exception.\n" + e.getMessage());
		}

		return lines;

	}

	private ArrayList<String> buildFeatureListForFactorPairSearch(
			Integer queryId, Integer geneId, String geneACC) {

		ArrayList<String> lines = new ArrayList<String>();

		HashSet<Integer> locklist = new HashSet<Integer>();
		String matrix = "";
		String paired = "";
		Double cutoff = 0.0;
		String scoreType = null;
		Integer minDist = 0;
		Integer maxDist = 0;
		Integer user_id = null;
		String excl_list = null;
		String matrices = "";
		String pairedMat = "";
		String exclList = "";
		Integer method_id = null;
		String score_const = "";
		Boolean pairedAll = false;

		try {
			String query = "select q.user_id, q.query_type, q.matrix_acc, q.paired_acc, q.genome_id, "
					+ "q.gene_acc, q.ref_genome_id, q.min_dist, q.max_dist, q.score_type, q.cutoff,  "
					+ "q.excl_list,q.xref, q.method_id, q.paired_all_methods from user_query q "
					+ "where q.id = " + queryId;

			ResultSet rsQuery = conn.queryDatabase(query);

			if (rsQuery.next()) {
				matrix = rsQuery.getString("matrix_acc");
				paired = rsQuery.getString("paired_acc");
				minDist = rsQuery.getInt("min_dist");
				maxDist = rsQuery.getInt("max_dist");
				user_id = rsQuery.getInt("user_id");
				excl_list = rsQuery.getString("excl_list");

				method_id = rsQuery.getInt("method_id");

				cutoff = rsQuery.getDouble("cutoff");
				scoreType = rsQuery.getString("score_type");

				pairedAll = rsQuery.getBoolean("paired_all_methods");

				if (scoreType == null) {
					score_const = "score is null";
				} else if (scoreType.equals("evalue")) {
					score_const = "evalue <= " + cutoff;
				} else if (scoreType.equals("pvalue")) {
					score_const = "pvalue <= " + cutoff;
				} else if (scoreType.equals("score")) {
					score_const = "score >= " + cutoff;
				} else if (scoreType.equals("qvalue")) {
					score_const = "qvalue >= " + cutoff;
				} else {
					score_const = "score is null";
				}

				query = "select id from annotation where name regexp(\""
						+ matrix + "\")";

				ResultSet rsM = conn.queryDatabase(query);
				while (rsM.next()) {
					matrices += rsM.getString("id") + ",";
				}
				rsM.close();

				query = "select id from annotation where name regexp(\""
						+ paired + "\")";
				rsM = conn.queryDatabase(query);
				while (rsM.next()) {
					pairedMat += rsM.getString("id") + ",";
				}
				rsM.close();

				if (excl_list != null && !excl_list.equals("")) {
					String queryExcl = "select id from annotation where name regexp(\""
							+ excl_list
							+ "\")  and (user_id is null or user_id = "
							+ user_id + ")";

					rsM = conn.queryDatabase(queryExcl);
					while (rsM.next()) {
						exclList += rsM.getString("id") + ",";
					}
					rsM.close();
				}

			} else {
				rsQuery.close();
				return lines;
			}

			if (!matrices.equals("") && !pairedMat.equals("")) {
				matrices = matrices.substring(0, matrices.length() - 1);
				pairedMat = pairedMat.substring(0, pairedMat.length() - 1);
			} else {
				rsQuery.close();
				return lines;
			}

			if (exclList.equals("")) {
				exclList = "-1";
			} else {
				exclList = exclList.substring(0, exclList.length() - 1);
			}

			rsQuery.close();

			query = "call getBindingSiteQueryType2";
			if (pairedAll) {
				query += "PairedAllMeth";
			}

			query += "(" + geneId + ", \"" + matrices + "\",\"" + pairedMat
					+ "\", \"" + score_const + "\", " + minDist + "," + maxDist
					+ ", \"" + exclList + "\"," + method_id + "," + user_id
					+ ")";

			ResultSet rsBs = conn.queryDatabase(query);
			while (rsBs.next()) {

				Integer bsId1 = rsBs.getInt("id1");
				Integer bsId2 = rsBs.getInt("id2");

				query = "call getBindingSiteDetail(" + bsId1 + ")";

				ResultSet rsD1 = conn.queryDatabase(query);

				query = "call getBindingSiteDetail(" + bsId2 + ")";

				ResultSet rsD2 = conn.queryDatabase(query);

				// add feature 1
				if (rsD1.next()) {
					if (rsD2.next()) {

						if (gff) {

							String pos1 = getAnnotationPos(
									rsD1.getInt("start"), rsD1.getInt("end"));
							String pos2 = getAnnotationPos(
									rsD2.getInt("start"), rsD2.getInt("end"));

							double s = 0.0;
							if (scoreType != null)
								s = rsD1.getDouble(scoreType);

							if (pos1 != null && pos2 != null) {

								String line = "";
								String atype = dlight2gffType(rsD1
										.getString("atype"));
								line = gffRegion + SEP;
								line += rsD1.getString("method") + SEP;
								line += atype + SEP;
								line += pos1 + SEP;
								line += s + SEP;
								line += getAnnotationOri(rsD1.getString("ori"))
										+ SEP;
								line += "." + SEP;
								String id1 = getNextId(atype);
								line += "ID=" + id1 + ";";
								String mgene = rsD1.getString("matrix_gene");
								if (mgene != null) {
									line += "Name=" + mgene + ";";
								}
								line += "acc=" + rsD1.getString("name");

								String atype2 = dlight2gffType(rsD1
										.getString("atype"));
								String id2 = getNextId(atype2);

								line += ";Note=pairWith:" + id2;

								s = 0.0;
								if (scoreType != null)
									s = rsD2.getDouble(scoreType);

								lines.add(line);
								line = "";
								line = gffRegion + SEP;
								line += rsD2.getString("method") + SEP;
								line += atype2 + SEP;
								line += pos2 + SEP;
								line += s + SEP;
								line += getAnnotationOri(rsD2.getString("ori"))
										+ SEP;
								line += "." + SEP;
								line += "ID=" + id2 + ";";
								mgene = rsD2.getString("matrix_gene");
								if (mgene != null) {
									line += "Name=" + mgene + ";";
								}
								line += "acc=" + rsD2.getString("name");

								line += ";Note=pairWith:" + id1;

								lines.add(line);
							}
						} else {

							double s = 0.0;
							if (scoreType != null)
								s = rsD1.getDouble(scoreType);

							// annotation1
							String line = rsD1.getString("method") + SEP;
							line += geneACC + SEP;
							line += rsD1.getString("name") + SEP;
							line += rsD1.getInt("start") + SEP;
							line += rsD1.getInt("end") + SEP;
							line += scoreType + SEP;
							line += s + SEP;
							line += rsD1.getString("ori") + SEP;

							s = 0.0;
							if (scoreType != null)
								s = rsD2.getDouble(scoreType);

							// annotation2
							line += rsD2.getString("method") + SEP;
							line += rsD2.getString("name") + SEP;
							line += rsD2.getInt("start") + SEP;
							line += rsD2.getInt("end") + SEP;
							line += scoreType + SEP;
							line += s + SEP;
							line += rsD2.getString("ori");

							lines.add(line);
						}

						locklist.add(bsId1);

						locklist.add(bsId2);
					}
				}
				rsD1.close();
				rsD2.close();
			}
			rsBs.close();

			lines.addAll(addAlwaysShowBs(user_id, geneId, geneACC, method_id,
					exclList, scoreType, locklist));

		} catch (DatabaseException e) {
			e.printStackTrace();
			errMsg.add("Unhandled database exception.\n" + e.getMessage());

		} catch (Exception e) {
			e.printStackTrace();
			errMsg.add("Unknown exception.\n" + e.getMessage());
		}

		return lines;
	}

	private ArrayList<String> addAlwaysShowBs(Integer userId, Integer geneId,
			String geneACC, Integer methodId, String exclList,
			String scoreType, HashSet<Integer> locked) {
		ArrayList<String> lines = new ArrayList<String>();

		try {
			String query = "call getBindingSiteShowAlways (" + geneId + ", \""
					+ exclList + "\", " + methodId + ", " + userId + ")";

			ResultSet rsBs = conn.queryDatabase(query);
			while (rsBs.next()) {
				if (locked.contains(rsBs.getInt("id"))) {
					continue;
				}
				query = "call getBindingSiteDetail(" + rsBs.getString("id")
						+ ")";

				ResultSet rsBsD = conn.queryDatabase(query);

				if (rsBsD.next()) {

					double s = 0.0;
					if (scoreType != null)
						s = rsBsD.getDouble(scoreType);

					String line = "";
					if (gff) {

						String pos = getAnnotationPos(rsBsD.getInt("start"),
								rsBsD.getInt("end"));
						if (pos != null) {
							String atype = dlight2gffType(rsBsD
									.getString("atype"));
							line = gffRegion + SEP;
							line += rsBsD.getString("method") + SEP;
							line += atype + SEP;
							line += pos + SEP;
							line += s + SEP;
							line += getAnnotationOri(rsBsD.getString("ori"))
									+ SEP;
							line += "." + SEP;
							line += "ID=" + getNextId(atype) + ";";
							String mgene = rsBsD.getString("matrix_gene");
							if (mgene != null) {
								line += "Name=" + mgene + ";";
							}
							line += "acc=" + rsBsD.getString("name");
							lines.add(line);
						}

					} else {

						line = rsBsD.getString("method") + SEP;
						line += geneACC + SEP;
						line += rsBsD.getString("name") + SEP;
						line += rsBsD.getInt("start") + SEP;
						line += rsBsD.getInt("end") + SEP;
						line += scoreType + SEP;
						line += s + SEP;
						line += rsBsD.getString("ori");
						lines.add(line);
					}

				}
				rsBsD.close();
			}
			rsBs.close();

		} catch (DatabaseException e) {
			e.printStackTrace();
			errMsg.add("Unhandled database exception.\n" + e.getMessage());

		} catch (Exception e) {
			e.printStackTrace();
			errMsg.add("Unknown exception.\n" + e.getMessage());
		}
		return lines;
	}

	public Boolean getGff() {
		return gff;
	}

	public void setGff(Boolean gff) {
		this.gff = gff;
	}

	public String getGffRegion() {
		return gffRegion;
	}

	public void setGffRegion(String gffRegion) {
		this.gffRegion = gffRegion;
	}

	public HashMap<String, Integer> getIds() {
		return ids;
	}

	public void setIds(HashMap<String, Integer> ids) {
		this.ids = ids;
	}

}
