# Supplementary material for: D-Light on promoters: a client-server system for the analysis and visualization of cis-regulatory elements
Source: BMC Bioinformatics. 2013 Apr 24;14:140. doi: 10.1186/1471-2105-14-140 (PMC3685601; doi:10.1186/1471-2105-14-140)
Supplement: Additional file 4 — Source code package. Source code of server and client. [file 1471-2105-14-140-S4.zip › dloprom-1.1-src/client_and_rmi/src/at/fh_hagenberg/dlight/rmi/server/DlightRMIServer.java]

//	Copyright (C) 2010  D-Light Team, University of Salzburg /
//  Upper Austria University of Applied Science
//  
//  This program is free software: you can redistribute it and/or modify
//  it under the terms of the GNU General Public License as published by
//  the Free Software Foundation, either version 3 of the License, or
//  (at your option) any later version.
//
//  This program is distributed in the hope that it will be useful,
//  but WITHOUT ANY WARRANTY; without even the implied warranty of
//  MERCHANTABILITY or FITNESS FOR A PARTICULAR PURPOSE.  See the
//  GNU General Public License for more details.
//
//  You should have received a copy of the GNU General Public License
//  along with this program.  If not, see <http://www.gnu.org/licenses/>.
package at.fh_hagenberg.dlight.rmi.server;

import java.rmi.registry.LocateRegistry;
import java.rmi.registry.Registry;
import java.rmi.server.UnicastRemoteObject;

import at.fh_hagenberg.dlight.config.Configer;
import at.fh_hagenberg.dlight.rmi.common.DlightRmi;

/**
 * The Server side implementation.
 * 
 * @author Tobias Ehrenberger, dlight, 2009-11-02
 */
public class DlightRMIServer {
	/**
	 * The main method that starts the dlight-RMI-Server.
	 * 
	 * @param args
	 */
	static DlightRmiImpl caller;
	
	public static void main(String[] args) {
		try {
			// define and create Registry
			final int port = new Integer(Configer.getInstance().getPort())
					.intValue();
			Registry registry = LocateRegistry.createRegistry(port);
			
			// create instance and bind it to registry
			caller = new DlightRmiImpl();
			DlightRmi stub = (DlightRmi) UnicastRemoteObject.exportObject(
					caller, port);
			registry.bind("dlightRMI", stub);

			// run the server
			System.out.println("D-Light RMI-Server started");
			while (true) {
				Thread.sleep(Long.MAX_VALUE);
			}
		} catch (Exception e) {
			System.err.println(e.toString());
		} finally {
			System.out.println("D-Light RMI-Server stopped");
		}
	}
}
