# Supplementary material for: D-Light on promoters: a client-server system for the analysis and visualization of cis-regulatory elements
Source: BMC Bioinformatics. 2013 Apr 24;14:140. doi: 10.1186/1471-2105-14-140 (PMC3685601; doi:10.1186/1471-2105-14-140)
Supplement: Additional file 4 — Source code package. Source code of server and client. [file 1471-2105-14-140-S4.zip › dloprom-1.1-src/client_and_rmi/src/at/fh_hagenberg/dlight/rmi/server/QueryCrossGenomeThread.java]

//	Copyright (C) 2010-2012 D-Light Team, University of Salzburg /
//  Upper Austria University of Applied Science
//  
//  This program is free software: you can redistribute it and/or modify
//  it under the terms of the GNU General Public License as published by
//  the Free Software Foundation, either version 3 of the License, or
//  (at your option) any later version.
//
//  This program is distributed in the hope that it will be useful,
//  but WITHOUT ANY WARRANTY; without even the implied warranty of
//  MERCHANTABILITY or FITNESS FOR A PARTICULAR PURPOSE.  See the
//  GNU General Public License for more details.
//
//  You should have received a copy of the GNU General Public License
//  along with this program.  If not, see <http://www.gnu.org/licenses/>.
package at.fh_hagenberg.dlight.rmi.server;

import java.sql.ResultSet;
import java.sql.SQLException;
import java.util.HashMap;
import java.util.HashSet;

import at.fh_hagenberg.dlight.dbconnector.DbConnector;
import at.fh_hagenberg.dlight.dbconnector.exceptions.DatabaseException;

public class QueryCrossGenomeThread extends Thread {
	String query;
	QueryCrossGenome caller;
	CallBackCrossGenome callback;
	String xref;
	Boolean crossQuery = false;

	public QueryCrossGenomeThread(QueryCrossGenome caller, String query,
			CallBackCrossGenome callback, String xref, Boolean crossQuery) {
		this.query = query;
		this.caller = caller;
		this.callback = callback;
		this.xref = xref;
		this.crossQuery = crossQuery;
	}

	@Override
	public void run() {
		DbConnector conn;
		HashMap<Integer, HashMap<String, String>> geneList = new HashMap<Integer, HashMap<String, String>>();
		HashMap<Integer, HashSet<Integer>> matrixList = new HashMap<Integer, HashSet<Integer>>();

		try {
			conn = new DbConnector();
			conn.connectToDb();

			ResultSet rs = conn.queryDatabase(query);
				
			if (crossQuery) {
				if (xref.contains("nomatch")) {
					while (rs.next()) {
						Integer geneId = rs.getInt("promotor_id");
						geneList.put(geneId, null);
						if (!matrixList.containsKey(geneId)){
							matrixList.put(geneId, new HashSet<Integer>());						
						}
						matrixList.get(geneId).add(rs.getInt("annotation"));
					}					
				} else {
					while (rs.next()) {
						Integer geneId = rs.getInt("promotor_id");
						geneList.put(geneId, null);
					}
				}
				
			} else if (xref.contains("nomatch")) {
				while (rs.next()) {
					String acc = rs.getString("acc");
					if (acc == null) {
						acc = rs.getString("acc_short");
					}
					Integer geneId = rs.getInt("promotor_id");

					geneList.put(geneId, new HashMap<String, String>());
					geneList.get(geneId).put("strand", rs.getString("strand"));
					geneList.get(geneId)
							.put("details", rs.getString("details"));
					geneList.get(geneId).put("acc", acc);
					geneList.get(geneId).put("promotor_id", geneId.toString());
					
					
					if (!matrixList.containsKey(geneId)){
						matrixList.put(geneId, new HashSet<Integer>());						
					}
					matrixList.get(geneId).add(rs.getInt("annotation"));					
										
				}
			} else {
				while (rs.next()) {
					String acc = rs.getString("acc");
					if (acc == null) {
						acc = rs.getString("acc_short");
					}
					Integer geneId = rs.getInt("promotor_id");

					geneList.put(geneId, new HashMap<String, String>());
					geneList.get(geneId).put("strand", rs.getString("strand"));
					geneList.get(geneId)
							.put("details", rs.getString("details"));
					geneList.get(geneId).put("acc", acc);
					geneList.get(geneId).put("promotor_id", geneId.toString());
				}
			}
			conn.disconnect();
			callback.call(geneList, matrixList);
		} catch (DatabaseException e) {
			e.printStackTrace();
			callback.call(geneList, matrixList);
		} catch (SQLException e) {
			e.printStackTrace();
			callback.call(geneList, matrixList);
		}

	}
}
