# Supplementary material for: D-Light on promoters: a client-server system for the analysis and visualization of cis-regulatory elements
Source: BMC Bioinformatics. 2013 Apr 24;14:140. doi: 10.1186/1471-2105-14-140 (PMC3685601; doi:10.1186/1471-2105-14-140)
Supplement: Additional file 4 — Source code package. Source code of server and client. [file 1471-2105-14-140-S4.zip › dloprom-1.1-src/client_and_rmi/src/at/fh_hagenberg/dlight/rmi/server/QueryCrossGenome.java]

//	Copyright (C) 2010-2012 D-Light Team, University of Salzburg /
//  Upper Austria University of Applied Science
//  
//  This program is free software: you can redistribute it and/or modify
//  it under the terms of the GNU General Public License as published by
//  the Free Software Foundation, either version 3 of the License, or
//  (at your option) any later version.
//
//  This program is distributed in the hope that it will be useful,
//  but WITHOUT ANY WARRANTY; without even the implied warranty of
//  MERCHANTABILITY or FITNESS FOR A PARTICULAR PURPOSE.  See the
//  GNU General Public License for more details.
//
//  You should have received a copy of the GNU General Public License
//  along with this program.  If not, see <http://www.gnu.org/licenses/>.
package at.fh_hagenberg.dlight.rmi.server;

import java.sql.ResultSet;
import java.util.HashMap;
import java.util.HashSet;
import java.util.Set;

import at.fh_hagenberg.dlight.dbconnector.DbConnector;
import at.fh_hagenberg.dlight.dbconnector.exceptions.DatabaseException;

public class QueryCrossGenome {
	HashMap<Integer, HashSet<Integer>> matrixList1 = null;
	HashMap<Integer, HashSet<Integer>> matrixList2 = null;
	HashMap<Integer, HashMap<String, String>> geneList1 = null;
	HashMap<Integer, HashMap<String, String>> geneList2 = null;
	HashMap<Integer, Integer> homologePromotors = null;
	QueryCrossGenomeThread thread1;
	QueryCrossGenomeThread thread2;
	QueryHomologesThread thread3;
	String xref;
	Integer numbSeqG1 = -1;
	Integer numbSeqG2 = -1;
	Integer paired = null;

	public QueryCrossGenome(String query1, String query2, Integer genome1,
			Integer genome2, String xref, Integer paired) {
		this.xref = xref;
		this.paired = paired;

		thread1 = new QueryCrossGenomeThread(this, query1,
				new CallBackCrossGenome() {

					@Override
					public void call(
							HashMap<Integer, HashMap<String, String>> geneList,
							HashMap<Integer, HashSet<Integer>> matrixList) {
						matrixList1 = matrixList;
						geneList1 = geneList;

					}

				}, xref, false);

		thread2 = new QueryCrossGenomeThread(this, query2,
				new CallBackCrossGenome() {
					@Override
					public void call(
							HashMap<Integer, HashMap<String, String>> geneList,
							HashMap<Integer, HashSet<Integer>> matrixList) {
						matrixList2 = matrixList;
						geneList2 = geneList;
					}
				}, xref, true);

		thread3 = new QueryHomologesThread(this, genome1, genome2);
	}

	public HashMap<String, HashMap<String, String>> start() {

		if (paired != null && xref.equals("nomatch")) {
			String bsquery = "select count(*) as numbBs from bindingsite where annotation_id = " + paired;
			try {
				DbConnector conn = new DbConnector();
				conn.connectToDb();
				ResultSet rs = conn.queryDatabase(bsquery);
				int numbBs = 0;
				if (rs.next()){
					numbBs = rs.getInt("numbBs");
				}
				if (numbBs > 100000){
					thread3.start();
					thread1.run();
					thread2.start();
				}
				else {
					thread3.start();
					thread1.start();
					thread2.start();					
				}
				conn.disconnect();
			} catch (Exception e) {
				e.printStackTrace();
				thread3.start();
				thread1.run();
				thread2.start();
			}
			

		} else if (xref.equals("nomatch")) {
			thread3.start();
			thread1.start();
			thread2.start();
		} else if (xref.equals("nohom")) {
			thread1.start();
			thread3.start();
		} else {
			thread1.start();
		}

		while ((geneList1 == null) || (homologePromotors == null)) {
			try {
				Thread.sleep(500);
			} catch (InterruptedException e) {
				e.printStackTrace();
			}
		}

		Set<Integer> geneKeys = new HashSet<Integer>();
		if (xref.equals("nomatch")) {
			for (Integer geneId : matrixList1.keySet()) {
				if (homologePromotors.containsKey(geneId)) {
					geneKeys.add(geneId);
				}
			}

			while ((geneList2 == null)) {
				try {
					Thread.sleep(500);
				} catch (InterruptedException e) {
					e.printStackTrace();
				}
			}
		}

		HashMap<String, HashMap<String, String>> geneList = new HashMap<String, HashMap<String, String>>();

		if (xref.equals("nomatch")) {
			if (matrixList2.size() > numbSeqG2 * 0.975) {
				for (Integer geneId : geneKeys) {
					geneList.put(geneId.toString(), geneList1.get(geneId));
				}
			} else {
				for (Integer geneId : geneKeys) {
					if (matrixList2.containsKey(homologePromotors.get(geneId))) {
						HashSet<Integer> ml2 = matrixList2
								.get(homologePromotors.get(geneId));

						for (Integer matrixId : matrixList1.get(geneId)) {
							if (ml2.contains(matrixId)) {
								geneList.put(geneId.toString(),
										geneList1.get(geneId));
								continue;
							}
						}
					}
				}
			}

		} else if (xref.equals("nohom")) {
			for (Integer geneId : geneList1.keySet()) {
				if (homologePromotors.containsKey(geneId)) {
					geneList.put(geneId.toString(), geneList1.get(geneId));
				}
			}

		} else if (xref.equals("none")) {
			for (Integer geneId : geneList1.keySet()) {
				geneList.put(geneId.toString(), geneList1.get(geneId));
			}
		}

		matrixList1 = null;
		matrixList2 = null;
		geneList1 = null;
		geneList2 = null;
		homologePromotors = null;

		return geneList;
	}

	public void setHomologePromotors(
			HashMap<Integer, Integer> homologePromotors, Integer numbSeqG1,
			Integer numbSeqG2) {
		this.homologePromotors = homologePromotors;
		this.numbSeqG1 = numbSeqG1;
		this.numbSeqG2 = numbSeqG2;
	}

}
