# Supplementary material for: D-Light on promoters: a client-server system for the analysis and visualization of cis-regulatory elements
Source: BMC Bioinformatics. 2013 Apr 24;14:140. doi: 10.1186/1471-2105-14-140 (PMC3685601; doi:10.1186/1471-2105-14-140)
Supplement: Additional file 4 — Source code package. Source code of server and client. [file 1471-2105-14-140-S4.zip › dloprom-1.1-src/client_and_rmi/src/at/fh_hagenberg/dlight/rmi/server/CheckGeneMatrixThread.java]

//	Copyright (C) 2010  D-Light Team, University of Salzburg /
//  Upper Austria University of Applied Science
//  
//  This program is free software: you can redistribute it and/or modify
//  it under the terms of the GNU General Public License as published by
//  the Free Software Foundation, either version 3 of the License, or
//  (at your option) any later version.
//
//  This program is distributed in the hope that it will be useful,
//  but WITHOUT ANY WARRANTY; without even the implied warranty of
//  MERCHANTABILITY or FITNESS FOR A PARTICULAR PURPOSE.  See the
//  GNU General Public License for more details.
//
//  You should have received a copy of the GNU General Public License
//  along with this program.  If not, see <http://www.gnu.org/licenses/>.
package at.fh_hagenberg.dlight.rmi.server;

import java.sql.ResultSet;
import java.sql.SQLException;

import at.fh_hagenberg.dlight.dbconnector.DbConnector;
import at.fh_hagenberg.dlight.dbconnector.exceptions.DatabaseException;

public class CheckGeneMatrixThread extends Thread {
	private String query;
	private Boolean finished;
	private Boolean contains;
	private Boolean failed;
		
	public CheckGeneMatrixThread(String query) {
		this.query = query;
		this.finished = false;
		this.contains = false;
		this.failed = false;	
	}
	
	public void run() {
		System.out.println(query);
		try {
			DbConnector dbConnector = new DbConnector();
			dbConnector.connectToDb();
			ResultSet rs = dbConnector.queryDatabase(query);
			if (rs.next()) {
				contains = true;
			}
			dbConnector.disconnect();
			dbConnector = null;
		} catch (DatabaseException e) {
			finished = true;		
			failed = true;
			e.printStackTrace();
		} catch (SQLException e) {
			finished = true;
			failed = true;
			e.printStackTrace();
		}			
		finished = true;		
	}
	
	public Boolean getFinished() {
		return finished;
	}
	
	public Boolean getContains() {
		if (failed)
			return null;
		return contains;
	}

}
