# Supplementary material for: D-Light on promoters: a client-server system for the analysis and visualization of cis-regulatory elements
Source: BMC Bioinformatics. 2013 Apr 24;14:140. doi: 10.1186/1471-2105-14-140 (PMC3685601; doi:10.1186/1471-2105-14-140)
Supplement: Additional file 4 — Source code package. Source code of server and client. [file 1471-2105-14-140-S4.zip › dloprom-1.1-src/client_and_rmi/src/at/fh_hagenberg/dlight/rmi/server/DlightRmiImpl.java]

//	Copyright (C) 2010-2012  D-Light Team, University of Salzburg /
//  Upper Austria University of Applied Science
//  
//  This program is free software: you can redistribute it and/or modify
//  it under the terms of the GNU General Public License as published by
//  the Free Software Foundation, either version 3 of the License, or
//  (at your option) any later version.
//
//  This program is distributed in the hope that it will be useful,
//  but WITHOUT ANY WARRANTY; without even the implied warranty of
//  MERCHANTABILITY or FITNESS FOR A PARTICULAR PURPOSE.  See the
//  GNU General Public License for more details.
//
//  You should have received a copy of the GNU General Public License
//  along with this program.  If not, see <http://www.gnu.org/licenses/>.
package at.fh_hagenberg.dlight.rmi.server;

import java.io.BufferedInputStream;
import java.io.BufferedReader;
import java.io.BufferedWriter;
import java.io.File;
import java.io.FileInputStream;
import java.io.FileNotFoundException;
import java.io.FileOutputStream;
import java.io.FileReader;
import java.io.FileWriter;
import java.io.IOException;
import java.io.InputStream;
import java.io.LineNumberReader;
import java.io.OutputStream;
import java.io.PrintWriter;
import java.io.StringWriter;
import java.math.BigDecimal;
import java.rmi.RemoteException;
import java.sql.PreparedStatement;
import java.sql.ResultSet;
import java.sql.SQLException;
import java.sql.Savepoint;
import java.text.DecimalFormat;
import java.util.ArrayList;
import java.util.Arrays;
import java.util.Collections;
import java.util.HashMap;
import java.util.HashSet;
import java.util.Random;
import java.util.Set;

import javax.swing.JTable;
import javax.swing.RowFilter;
import javax.swing.table.DefaultTableModel;
import javax.swing.table.TableModel;
import javax.swing.table.TableRowSorter;

import at.fh_hagenberg.dlight.rmi.common.DlightRmi;
import at.fh_hagenberg.dlight.rmi.common.RMIInputStream;
import at.fh_hagenberg.dlight.rmi.common.RMIInputStreamImpl;
import at.fh_hagenberg.dlight.rmi.common.RMIOutputStream;
import at.fh_hagenberg.dlight.rmi.common.RMIOutputStreamImpl;
import at.fh_hagenberg.dlight.threads.RunAndCallThread;
import at.fh_hagenberg.dlight.threads.interfaces.CallBack;
import at.fh_hagenberg.dlight.viewer.data.Segment;
import at.fh_hagenberg.dlight.config.Configer;
import at.fh_hagenberg.dlight.dbconnector.DbConnector;
import at.fh_hagenberg.dlight.dbconnector.exceptions.DatabaseAccessException;
import at.fh_hagenberg.dlight.dbconnector.exceptions.DatabaseException;

/**
 * This class implements the RMI-ScannerCaller-Interface that is needed to call
 * the scanner and query the database from a remote computer.
 * 
 * @author Tobias Ehrenberger, dlight, 2009-11-16, modified by Josef Laimer
 */
public class DlightRmiImpl implements DlightRmi {
	public static final String INFO_SEPARATOR = "###";

	/**
	 * SQL-Connector (DbConnector) pool.
	 */
	private ArrayList<DbConnector> dbConnectorPool = new ArrayList<DbConnector>();

	private HashMap<Long, Integer> jobProgr = new HashMap<Long, Integer>();
	private HashMap<Long, String> jobStateInfo = new HashMap<Long, String>();

	/**
	 * The suffix that is used for identifying organism binary files.
	 */
	@SuppressWarnings("unused")
	private static final String BINARY_SUFFIX = Configer.BINARY_SUFFIX;

	private Random generator = new Random();

	class XrefPair {
		public Integer g1;
		public Integer g2;

		public XrefPair(Integer g1, Integer g2) {
			this.g1 = g1;
			this.g2 = g2;
		}

		@Override
		public int hashCode() {
			final int prime = 31;
			int result = 1;
			result = prime * result + ((g1 == null) ? 0 : g1.hashCode());
			result = prime * result + ((g2 == null) ? 0 : g2.hashCode());
			return result;
		}

		@Override
		public boolean equals(Object obj) {
			if (this == obj)
				return true;
			if (obj == null)
				return false;
			if (getClass() != obj.getClass())
				return false;
			XrefPair other = (XrefPair) obj;
			if (g1 == null) {
				if (other.g1 != null)
					return false;
			} else if (!g1.equals(other.g1))
				return false;
			if (g2 == null) {
				if (other.g2 != null)
					return false;
			} else if (!g2.equals(other.g2))
				return false;
			return true;
		}

		@Override
		public String toString() {
			return "Hom [g1=" + g1 + ", g2=" + g2 + "]";
		}
	}

	/**
	 * Appends the command to the output-file, that is created by the scanner.
	 * The character-sequence '###' splits the scanner-ouput from the command,
	 * that is added.
	 * 
	 * @param filepath
	 *            The path of the output-file.
	 * @param command
	 *            The command that is appended.
	 * @throws RemoteException
	 *             Is thrown if an error occurs.
	 */
	@SuppressWarnings({ "unused" })
	private void addCommandStringToOutputFile(String filepath, String command)
			throws RemoteException {
		BufferedWriter writer;
		try {
			writer = new BufferedWriter(new FileWriter(filepath, true));
			writer.write(System.getProperty("line.separator") + "###"
					+ System.getProperty("line.separator") + command
					+ System.getProperty("line.separator"));
			writer.close();
		} catch (Exception e) {
			e.printStackTrace();
			throw new RemoteException("An error occurred!");
		}
	}

	private DbConnector getLongQueryConnector(Integer userId)
			throws DatabaseException {
		DbConnector dbConn = new DbConnector();
		dbConn.connectToDb();
		return dbConn;
	}

	private DbConnector getConnector() throws DatabaseException {
		DbConnector dbConn;
		int maxcon = Configer.getInstance().getMaxSQLConn();
		if (dbConnectorPool.size() > maxcon) {
			ArrayList<DbConnector> delete = new ArrayList<DbConnector>();
			for (DbConnector dbConnTmp : dbConnectorPool) {
				if (dbConnTmp.isClosed()) {
					delete.add(dbConnTmp);
				} else if (dbConnTmp.age() > 120) {
					System.out.println("age " + dbConnTmp.age());
					try {
						dbConnTmp.disconnect();
					} catch (Exception e) {
					}
					delete.add(dbConnTmp);
				}
			}

			for (DbConnector dbConnTmp : delete) {
				dbConnectorPool.remove(dbConnTmp);
			}
		}
		dbConn = new DbConnector();
		dbConnectorPool.add(dbConn);
		return dbConn;
	}

	// /**
	// * {@inheritDoc}
	// *
	// * @see
	// at.fh_hagenberg.dlight.rmi.common.DlightRmi#parseFile(java.lang.String)
	// */
	// public LinkedList<LinkedList<String>> getInformation(final String
	// username,
	// final String accessionNumber) throws RemoteException {
	// try {
	// LinkedList<LinkedList<String>> result = new
	// LinkedList<LinkedList<String>>();
	// LinkedList<String> currentResult = null;
	//
	// String query = "SELECT * FROM PROMOTOR_REGIONS WHERE name LIKE \"%"
	// + accessionNumber + "%\""
	// + " AND (user LIKE \"Public\" OR user LIKE \"" + username
	// + "\")";
	//
	// DbConnector dbConnector = getConnector();
	// ResultSet rs = dbConnector.queryDatabase(query);
	//
	// // process result-set
	// while (rs.next()) {
	// currentResult = new LinkedList<String>();
	// currentResult.addLast(rs.getString("name"));
	// currentResult.addLast(rs.getString("chromosome"));
	// currentResult.addLast(rs.getString("seqFrom"));
	// currentResult.addLast(rs.getString("seqTo"));
	// currentResult.addLast(rs.getString("strand"));
	// currentResult.addLast(rs.getString("sequence"));
	// result.addLast(currentResult);
	// }
	// rs.close();
	// dbConnector.disconnect();
	// return result;
	//
	// } catch (Exception e) {
	// System.err.println(e.getMessage());
	// e.printStackTrace();
	// throw new RemoteException(
	// "An unexpected error occurred.\n  Message: "
	// + e.getMessage());
	// }
	// }

	/**
	 * {@inheritDoc}
	 * 
	 * @see at.fh_hagenberg.dlight.rmi.common.DlightRmi#isMatrixInDatabase(java.lang.Integer)
	 */
	public boolean isMatrixInDatabase(final Integer userId,
			final String matrixId) throws RemoteException {
		try {
			DbConnector dbConnector = getConnector();
			String query = "select * from view_matrix where name = \""
					+ matrixId + "\" and (user_id is null or user_id = "
					+ "(select id from user where username = \"Public\") "
					+ "or user_id = " + userId + ")";

			ResultSet rs = dbConnector.queryDatabase(query);

			boolean isInDb = false;
			if (rs.next()) {
				isInDb = true;
			}
			dbConnector.disconnect();
			return isInDb;
		} catch (Exception e) {
			e.printStackTrace();
			throw new RemoteException(
					"An unexpected error occurred.\n  Message: "
							+ e.getMessage());
		}
	}

	/**
	 * {@inheritDoc}
	 * 
	 * @see at.fh_hagenberg.dlight.rmi.common.DlightRmi#isSequenceInDatabase(java.lang.Integer)
	 */
	public boolean isSequenceInDatabase(final Integer userId, String sequenceId)
			throws RemoteException {
		try {
			DbConnector dbConnector = getConnector();
			ResultSet rs = dbConnector
					.queryDatabase("select * from promotor where gene_id_version regexp(\""
							+ sequenceId + "\") " + " and user_id = " + userId);

			boolean isInDb = false;
			if (rs.next()) {
				isInDb = true;
			}
			dbConnector.disconnect();
			return isInDb;
		} catch (Exception e) {
			e.printStackTrace();
			throw new RemoteException(
					"An unexpected error occurred.\n  Message: "
							+ e.getMessage());
		}
	}

	// /**
	// * {@inheritDoc}
	// *
	// * @see
	// at.fh_hagenberg.dlight.rmi.common.DlightRmi#getInformationById(java.lang.String)
	// */
	// public LinkedList<LinkedList<String>> getInformationById(
	// String accessionNumber) throws RemoteException {
	// try {
	// LinkedList<LinkedList<String>> result = new
	// LinkedList<LinkedList<String>>();
	// LinkedList<String> currentResult = null;
	//
	// String query = "SELECT * FROM ALL_PROTEINS WHERE gene_id LIKE \"%"
	// + accessionNumber + "%\"";
	//
	// DbConnector dbConnector = getConnector();
	// ResultSet rs = dbConnector.queryDatabase(query);
	//
	// // process result-set
	// while (rs.next()) {
	// currentResult = new LinkedList<String>();
	// currentResult.addLast(rs.getString("short_name"));
	// currentResult.addLast(rs.getString("details"));
	// currentResult.addLast(rs.getString("protein_id"));
	// currentResult.addLast(rs.getString("gene_id"));
	// result.addLast(currentResult);
	// }
	// rs.close();
	// dbConnector.disconnect();
	//
	// dbConnector.disconnect();
	// return result;
	// } catch (Exception e) {
	// System.err.println(e.getMessage());
	// e.printStackTrace();
	// throw new RemoteException(
	// "An unexpected error occurred.\n  Message: "
	// + e.getMessage());
	// }
	// }

	// /**
	// * {@inheritDoc}
	// *
	// * @see
	// at.fh_hagenberg.dlight.rmi.common.DlightRmi#getInformationByName(java.lang.String)
	// */
	// public LinkedList<LinkedList<String>> getInformationByName(String
	// geneName)
	// throws RemoteException {
	// try {
	// LinkedList<LinkedList<String>> result = new
	// LinkedList<LinkedList<String>>();
	// LinkedList<String> currentResult = null;
	//
	// String query = "SELECT * FROM ALL_PROTEINS WHERE short_name LIKE \"%"
	// + geneName + "%\"";
	//
	// DbConnector dbConnector = getConnector();
	// ResultSet rs = dbConnector.queryDatabase(query);
	//
	// // process result-set
	// while (rs.next()) {
	// currentResult = new LinkedList<String>();
	// currentResult.addLast(rs.getString("short_name"));
	// currentResult.addLast(rs.getString("details"));
	// currentResult.addLast(rs.getString("protein_id"));
	// currentResult.addLast(rs.getString("gene_id"));
	// result.addLast(currentResult);
	// }
	// rs.close();
	// dbConnector.disconnect();
	// return result;
	// } catch (Exception e) {
	// System.err.println(e.getMessage());
	// e.printStackTrace();
	// throw new RemoteException(
	// "An unexpected error occurred.\n  Message: "
	// + e.getMessage());
	// }
	// }

	/**
	 * {@inheritDoc}
	 * 
	 * @see at.fh_hagenberg.dlight.rmi.common.DlightRmi#getOrganisms(java.lang.Integer)
	 */
	public ArrayList<String[]> getOrganisms(final Integer userId)
			throws RemoteException {

		try {
			DbConnector dbConnector = getConnector();

			String query = "select distinct id, shortname, longname, version, isdefault from genome "
					+ "where "
					+ "(user_id IS NULL or user_id = "
					+ userId
					+ ") " + "and active=TRUE order by isdefault desc, version";

			ResultSet rs = dbConnector.queryDatabase(query);

			ArrayList<String[]> orgs = new ArrayList<String[]>();

			while (rs.next()) {
				Boolean def = rs.getBoolean("isdefault");
				String[] currOrg = { rs.getString("id"),
						rs.getString("shortname"), rs.getString("longname"),
						rs.getString("version"), def.toString() };
				orgs.add(currOrg);
			}
			rs.close();
			dbConnector.disconnect();
			return orgs;
		} catch (Exception e) {
			System.err.println(e.getMessage());
			throw new RemoteException(
					"An unexpected error occurred.\n  Message: "
							+ e.getMessage());
		}
	}

	/**
	 * {@inheritDoc}
	 * 
	 * @see at.fh_hagenberg.dlight.rmi.common.DlightRmi#getAnnotationIds(java.lang.Integer)
	 */
	public HashMap<String, Integer> getAnnotationIds(final Integer userId)
			throws RemoteException {
		HashMap<String, Integer> annotations = new HashMap<String, Integer>();

		String stmt = "select id, name from annotation where user_id is null or user_id = ?";
		DbConnector con = null;

		try {
			con = getConnector();
			PreparedStatement pstmt = con.generateSelectPreparedStmt(stmt);
			pstmt.setInt(1, userId);

			ResultSet rs = con.queryDatabase(pstmt);
			while (rs.next()) {
				String n = rs.getString("name");
				Integer id = rs.getInt("id");
				annotations.put(n, id);
			}

			con.commitNotClose();
			rs.close();
			con.disconnect();

		} catch (DatabaseException e) {
			e.printStackTrace();
		} catch (SQLException e) {
			if (con != null) {
				try {
					con.disconnect();
				} catch (DatabaseAccessException e1) {
					e1.printStackTrace();
				}
			}
			e.printStackTrace();
		}

		return annotations;
	}

	/**
	 * {@inheritDoc}
	 * 
	 * @see at.fh_hagenberg.dlight.rmi.common.DlightRmi#uploadMatrix(java.lang.
	 *      Integer, java.lang.String, java.lang.String, java.lang.String,
	 *      java.util.HashMap<java.lang.String, java.lang.String>, Long)
	 */
	public ArrayList<String> uploadMatrix(Integer userId, String matrixID,
			String matrixName, HashMap<String, String[]> matrix,
			HashMap<String, String> matrixInfo, Long jobId)
			throws RemoteException {

		if (jobId == null) {
			jobId = jobId();
		}

		jobProgr.put(jobId, 0);
		jobStateInfo.put(jobId, "store matrix");

		ArrayList<String> errMsg = new ArrayList<String>();
		if (matrixName != null && matrix != null && matrixInfo != null) {

			// save in database
			// ----------------
			String stmtAnnotation = "insert into annotation (name, annotation_type_id, user_id) values "
					+ "(\""
					+ matrixID
					+ "\", (select id from annotation_type where name = \"PFM\"), "
					+ userId + ")";

			Savepoint savepoint = null;
			DbConnector dbConnector = null;
			try {
				dbConnector = getConnector();
				savepoint = dbConnector.createSavepoint();
				ResultSet rs = dbConnector.insertIntoGetKeys(stmtAnnotation);
				Integer pk = null;
				if (rs.next()) {
					pk = rs.getInt(1);
				}
				if (pk != null) {

					String stmtMatrix = "insert into matrix(id, matrix_type_id, gene) values "
							+ "("
							+ pk
							+ ", (select id from matrix_type where name=\"USER\"), \""
							+ matrixName + "\")";

					int nrOfInsertions = dbConnector.insertInto(stmtMatrix);
					if (nrOfInsertions < 0) {
						dbConnector.rollback(savepoint);
						dbConnector.disconnect();
						errMsg.add("ERR: Insertion of matrix " + matrixID
								+ " failed due to an unknown error.");
						return errMsg;
					}

					// insert annotations
					if (matrixInfo.containsKey("protein")) {
						if (!matrixInfo.get("protein").equals("")) {
							String stmtProtein = "insert into matrix_protein(matrix_id, protein) "
									+ "values ("
									+ pk
									+ ", \""
									+ matrixInfo.get("protein") + "\")";
							dbConnector.insertInto(stmtProtein);
							matrixInfo.remove("protein");
						}
					}

					for (String key : matrixInfo.keySet()) {
						String stmtAnno = "insert into matrix_annotation (matrix_id, tag, value) values ("
								+ pk
								+ ", '"
								+ key
								+ "', '"
								+ matrixInfo.get(key) + "')";
						dbConnector.insertInto(stmtAnno);
					}

					// insert matrix
					String stmtData = "insert into matrix_data (matrix_id, row, col, value) values ";
					for (String base : matrix.keySet()) {
						String[] row = matrix.get(base);

						for (int c = 0; c < row.length; ++c) {
							stmtData += "(";
							stmtData += pk + ", '" + base + "', " + c + ", "
									+ row[c];
							stmtData += "),";
						}
					}
					stmtData = stmtData.substring(0, stmtData.lastIndexOf(","));
					dbConnector.insertInto(stmtData);
					dbConnector.commit();
					dbConnector.disconnect();
				} else {
					dbConnector.rollback();
					dbConnector.disconnect();
					errMsg.add("ERR: Insertion of matrix " + matrixID
							+ " failed due to an unknown error.");
					return errMsg;
				}

				AddUserDataThread thr = new AddUserDataThread(pk, -1, userId);
				thr.start();

				jobStateInfo.put(jobId, "bindingsite prediction");
				jobProgr.put(jobId, 0);

				String stmt = "select count(*) from promotor where user_id is null or user_id = ?";

				PreparedStatement pstmt = dbConnector
						.generateSelectPreparedStmt(stmt);
				pstmt.setInt(1, userId);

				rs = dbConnector.queryDatabase(pstmt);

				Integer nProm = null;
				if (rs.next()) {
					nProm = rs.getInt(1);
				}
				rs.close();

				stmt = "select count(distinct promotor_id) from bindingsite where annotation_id = ?";
				pstmt = dbConnector.generateSelectPreparedStmt(stmt);
				pstmt.setInt(1, pk);

				int slcounter = 0;
				while (thr.isAlive()) {
					try {
						Thread.sleep(2000);
						if (slcounter > 4) {
							try {
								if (dbConnector == null) {
									dbConnector = getConnector();
								}
								rs = dbConnector.queryDatabase(pstmt);
								dbConnector.commitNotClose();
								if (rs.next()) {
									Integer count = rs.getInt(1);
									if (nProm != null && count != null) {
										Double prec = 100.0 / nProm * count;
										jobProgr.put(jobId, prec.intValue());
									}
								}
								slcounter = 0;
							} catch (DatabaseException e) {
								dbConnector = null;
								slcounter = 2;
								e.printStackTrace();
							} catch (SQLException e) {
								slcounter = 2;
								e.printStackTrace();
							}
						}
						++slcounter;
					} catch (Exception e) {
					}
				}

				jobStateInfo.put(jobId, "update meta data");
				jobProgr.put(jobId, 0);

				updateMethodAnnotations();

				jobProgr.remove(jobId);
				jobStateInfo.remove(jobId);

			} catch (Exception e) {
				e.printStackTrace();
				try {
					if (savepoint != null) {
						dbConnector.rollback(savepoint);
						dbConnector.disconnect();
					}
				} catch (SQLException e1) {
					e1.printStackTrace();
					e.printStackTrace();
					errMsg.add("ERR: Insertion of matrix " + matrixID
							+ " failed due to an unhandled SQL exception.");
					return errMsg;
				} catch (DatabaseAccessException e1) {
					e1.printStackTrace();
					e.printStackTrace();
					errMsg.add("ERR: Insertion of matrix " + matrixID
							+ " failed due to an unhandled SQL exception.");
					return errMsg;
				}
			}

		} else {
			throw new RemoteException(
					"All the matrix-info parameters need to be set!");
		}
		return errMsg;
	}

	/**
	 * {@inheritDoc}
	 * 
	 * @see 
	 *      at.fh_hagenberg.dlight.rmi.common.DlightRmi#uploadMatrices(java.lang.
	 *      Integer, java.util.HashMap<java.lang.String, java.lang.Double[][]>,
	 *      java.util.HashMap<java.lang.String, java.lang.String>, Long)
	 */
	@Override
	public ArrayList<String> uploadMatrices(final Integer userId,
			HashMap<String, Double[][]> matrices,
			HashMap<String, String> matrixNames, Long jobId)
			throws RemoteException {
		ArrayList<String> errMsg = new ArrayList<String>();

		if (jobId == null) {
			jobId = jobId();
		}

		jobProgr.put(jobId, 0);
		jobStateInfo.put(jobId, "store matrices");

		HashMap<String, String[]> annotations = getAnnotations(userId);

		String stmt1 = "insert into annotation (name, annotation_type_id, user_id) "
				+ "values (?, (select id from annotation_type where name = \"PFM\"), ?)";

		String stmt2 = "insert into matrix(id, matrix_type_id, gene) values "
				+ "(?, (select id from matrix_type where name=\"USER\"), ?)";

		// String stmt3 = "insert into matrix_protein(matrix_id, protein) "
		// + "values (?, ?)";
		//
		// String stmt4 =
		// "insert into matrix_annotation (matrix_id, tag, value) "
		// + "values (?, ?, ?)";

		String stmt5 = "insert into matrix_data (matrix_id, row, col, value) "
				+ "values (?, ?, ?, ?)";

		DbConnector con = null;
		Savepoint sp = null;

		ArrayList<Integer> matrixIds = new ArrayList<Integer>();

		String[] rows = { "A", "C", "G", "T" };

		try {
			con = getConnector();

			PreparedStatement pstmt1 = con.generateInsertionPreparedStmt(stmt1);
			PreparedStatement pstmt2 = con.generateInsertionPreparedStmt(stmt2);
			// PreparedStatement pstmt3 =
			// con.generateInsertionPreparedStmt(stmt3);
			// PreparedStatement pstmt4 =
			// con.generateInsertionPreparedStmt(stmt4);
			PreparedStatement pstmt5 = con.generateInsertionPreparedStmt(stmt5);

			sp = con.createSavepoint();

			Set<String> accs = matrices.keySet();

			Integer idx = 0;
			for (String acc : accs) {
				if (!annotations.containsKey(acc)) {
					pstmt1.setString(1, acc);
					pstmt1.setInt(2, userId);

					ResultSet rs = con.insertIntoGetKeys(pstmt1);
					Integer pk = null;
					if (rs.next()) {
						pk = rs.getInt(1);
					} else {
						errMsg.add("Can not add matrix " + acc
								+ ", for unknown reasons.");
						continue;
					}

					pstmt2.setInt(1, pk);
					if (matrixNames.containsKey(acc)) {
						pstmt2.setString(2, matrixNames.get(acc));
					} else {
						pstmt2.setString(2, "-");
					}

					con.insertIntoGetKeys(pstmt2);

					pstmt5.setInt(1, pk);
					Double[][] m = matrices.get(acc);
					for (int r = 0; r < 4; ++r) {
						pstmt5.setString(2, rows[r]);
						for (int c = 0; c < m[r].length; ++c) {
							pstmt5.setInt(3, c + 1);
							pstmt5.setDouble(4, m[r][c]);
							con.insertIntoGetKeys(pstmt5);
						}
					}

					matrixIds.add(pk);

				} else {
					errMsg.add("Duplicate matrix ACC. The matrix ACC " + acc
							+ " is already in use.");
				}

				Double proc = 100.0 / accs.size() * idx;
				jobProgr.put(jobId, proc.intValue());
			}

			con.commitNotClose();

			// Bindingsite prediction
			jobProgr.put(jobId, 0);
			jobStateInfo.put(jobId, "bindingsite prediction");

			File f = new File(Configer.getInstance().getTmpDir()
					+ jobId.toString() + ".ids");

			PrintWriter out;
			out = new PrintWriter(f);
			for (Integer id : matrixIds) {
				out.println(id);
			}
			out.close();

			AddUserDataThread thr = new AddUserDataThread(f.getPath(), userId,
					true);

			thr.start();

			Integer nIds = null;
			PreparedStatement pstmt = null;
			String stmt = "select count(*) from promotor where user_id is null or user_id = ?";
			try {
				pstmt = con.generateSelectPreparedStmt(stmt);
				pstmt.setInt(1, userId);

				ResultSet rs = con.queryDatabase(pstmt);

				if (rs.next()) {
					nIds = rs.getInt(1);
				}

			} catch (Exception e) {
				e.printStackTrace();
			}

			pstmt = null;

			String inString = "";
			for (Integer id : matrixIds) {
				inString += "," + id;
			}
			if (inString.length() > 0) {
				inString = inString.substring(1);
			}

			try {
				stmt = "select count(distinct promotor_id) from bindingsite where annotation_id in ("
						+ inString + ")";
				pstmt = con.generateSelectPreparedStmt(stmt);
			} catch (Exception e) {
				e.printStackTrace();
				pstmt = null;
			}

			int slcounter = 0;
			while (thr.isAlive()) {
				try {
					Thread.sleep(2000);
					if (slcounter > 4) {
						if (nIds != null && pstmt != null) {
							try {
								ResultSet rs = con.queryDatabase(pstmt);
								con.commitNotClose();
								if (rs.next()) {
									Integer count = rs.getInt(1);
									Double prog = 100.0 / nIds * count;
									jobProgr.put(jobId, prog.intValue());

								}
							} catch (Exception e) {
								e.printStackTrace();
							}
						}
					}
					++slcounter;
				} catch (Exception e) {
				}
			}

			deleteFile(f);

			jobProgr.put(jobId, 0);
			jobStateInfo.put(jobId, "update meta data");

			updateMethodAnnotations();

			jobProgr.remove(jobId);
			jobStateInfo.remove(jobId);

		} catch (DatabaseException e) {
			e.printStackTrace();
			throw new RemoteException(
					"An unhandled database exception occurred.", e);
		} catch (SQLException e) {
			if (con != null) {
				if (sp != null) {
					try {
						con.rollback(sp);
					} catch (SQLException e1) {
						e1.printStackTrace();
					}
				}
				try {
					con.disconnect();
				} catch (DatabaseAccessException e1) {
					e1.printStackTrace();
				}
			}
			e.printStackTrace();
			throw new RemoteException("An unhandled SQL exception occurred.", e);
		} catch (FileNotFoundException e) {
			if (con != null) {
				try {
					con.disconnect();
				} catch (DatabaseAccessException e1) {
					e1.printStackTrace();
				}
			}

			e.printStackTrace();
			throw new RemoteException(
					"Bindingsite prediction failed for unknown reasons.", e);
		}

		return errMsg;
	}

	/**
	 * {@inheritDoc}
	 * 
	 * at.fh_hagenberg.dlight.rmi.common.DlightRmi.uploadSequence(Integer,
	 * String[], HashMap<String, String>, Boolean)
	 */
	@Override
	public ArrayList<String> uploadSequence(Integer userId, String[] sequence,
			HashMap<String, String> annotations, Boolean predBs)
			throws RemoteException {
		ArrayList<String> errMsg = new ArrayList<String>();
		if (userId != null && sequence != null && annotations != null) {
			// save in database

			String insertPromotor = "insert into promotor (gene_id, "
					+ "gene_id_version, genome_id, chromosome, start, end, "
					+ "strand, sequence, shortname, details, protein_id, user_id) values "
					+ "(\"" + annotations.get("name") + "\", \""
					+ annotations.get("name") + "\", "
					+ annotations.get("organism") + ", \""
					+ annotations.get("chromosome") + "\", "
					+ annotations.get("seqFrom") + ","
					+ annotations.get("seqTo");

			if (annotations.get("strand").equals("")) {
				insertPromotor += ", \"none\", ";
			} else {
				insertPromotor += ", \"" + annotations.get("strand") + "\", ";
			}

			insertPromotor += "\"" + sequence[1] + "\", \""
					+ annotations.get("short_name") + "\", \""
					+ annotations.get("details") + "\", \""
					+ annotations.get("protein_id") + "\", " + userId + ")";

			Savepoint sp = null;
			DbConnector dbConnector = null;

			int pk = 0;

			try {
				dbConnector = getConnector();
				sp = dbConnector.createSavepoint();

				int numbRows = dbConnector.insertInto(insertPromotor);
				if (numbRows < 1) {
					dbConnector.rollback(sp);
					dbConnector.disconnect();
					errMsg.add("ERR: Insertion of sequence "
							+ annotations.get("name")
							+ " failed due to an unknown error.");
					return errMsg;
				} else {
					String stmtPromId = "select max(id) as id from promotor where gene_id_version = \""
							+ annotations.get("name")
							+ "\" and user_id = "
							+ userId;
					ResultSet rs = dbConnector.queryDatabase(stmtPromId);

					if (rs.next()) {
						pk = rs.getInt("id");
					} else {
						dbConnector.rollback(sp);
						dbConnector.disconnect();
						errMsg.add("ERR: Insertion of sequence "
								+ annotations.get("name")
								+ " failed due to an unknown error.");
						return errMsg;
					}
				}

				if (pk == 0) {
					dbConnector.rollback(sp);
					dbConnector.disconnect();
					errMsg.add("ERR: Insertion of sequence "
							+ annotations.get("name")
							+ " failed due to an unknown error.");
					return errMsg;
				}

				if (annotations.containsKey("orthologous")) {
					String orthGenesStr = annotations.get("orthologous");
					if (!orthGenesStr.equals("")) {

						ArrayList<String> orthGenes = new ArrayList<String>(
								Arrays.asList(orthGenesStr
										.split("[,\\|\\n\\t\\r\\s+]")));

						for (String og : orthGenes) {
							String stmt1 = "select id from promotor where (gene_id = ? or gene_id_version = ?) "
									+ "and (user_id is null or user_id = ?)";

							PreparedStatement pstmt1 = dbConnector
									.generateSelectPreparedStmt(stmt1);
							pstmt1.setString(1, og);
							pstmt1.setString(2, og);
							pstmt1.setInt(3, userId);

							HashSet<Integer> ogids = new HashSet<Integer>();
							ResultSet rs = dbConnector.queryDatabase(pstmt1);

							while (rs.next()) {
								ogids.add(rs.getInt("id"));
							}

							if (ogids.size() < 1) {
								errMsg.add("WARNING: Can not find homologous gene "
										+ og
										+ ". Please only use valid and precise sequence ACCs (incl. version)");
							}

							String stmt2 = "insert into user_homologene (promotor_id1, promotor_id2, user_id) values (?,?,?)";
							PreparedStatement pstmt2 = dbConnector
									.generateInsertionPreparedStmt(stmt2);

							try {
								for (Integer oid : ogids) {
									pstmt2.setInt(1, pk);
									pstmt2.setInt(2, oid);
									pstmt2.setInt(3, userId);
									dbConnector.insertIntoGetKeys(pstmt2);
									pstmt2.setInt(1, oid);
									pstmt2.setInt(2, pk);
									pstmt2.setInt(3, userId);
									dbConnector.insertIntoGetKeys(pstmt2);
								}
							} catch (Exception e) {
								e.printStackTrace();
							}
						}
					}
				}

				int start = Integer.parseInt(annotations.get("seqFrom"));
				int end = Integer.parseInt(annotations.get("seqTo"));
				int methId = -1;

				String stmtMeth = "select id from method where name=\"seqfeat\"";
				ResultSet rs = dbConnector.queryDatabase(stmtMeth);

				if (rs.next()) {
					methId = rs.getInt("id");
				}

				if (methId > -1) {

					if (annotations.containsKey("tss")
							&& !annotations.get("tss").equals("")) {
						int tss = Integer.parseInt(annotations.get("tss"));
						int tss_ = tss - start;
						if (start > end) {
							tss_ = end - tss;
						}
						String stmtAnno = "select id from annotation where name=\"TSS\"";
						rs = dbConnector.queryDatabase(stmtAnno);
						int annoId = -1;
						if (rs.next()) {
							annoId = rs.getInt("id");
						}

						if (annoId > -1) {
							String stmtTss = "insert into bindingsite"
									+ "(promotor_id, method_id, annotation_id, start, end) "
									+ "values (" + pk + ", " + methId + ", "
									+ annoId + ", " + tss_ + ", " + tss_ + ")";
							dbConnector.insertInto(stmtTss);
						}

					}

					if (annotations.containsKey("css")
							&& !annotations.get("css").equals("")) {
						int css = Integer.parseInt(annotations.get("css"));
						int css_ = css - start;
						if (start > end) {
							css_ = end - css;
						}
						String stmtAnno = "select id from annotation where name=\"CSS\"";
						rs = dbConnector.queryDatabase(stmtAnno);
						int annoId = -1;
						if (rs.next()) {
							annoId = rs.getInt("id");
						}

						if (annoId > -1) {
							String stmtCss = "insert into bindingsite"
									+ "(promotor_id, method_id, annotation_id, start, end) "
									+ "values (" + pk + ", " + methId + ", "
									+ annoId + ", " + css_ + ", " + css_ + ")";
							dbConnector.insertInto(stmtCss);
						}

					}

				}

				if (errMsg.size() > 0) {
					dbConnector.rollback(sp);
					dbConnector.disconnect();
					return errMsg;
				}

				dbConnector.commit();
				dbConnector.disconnect();

				if (predBs) {
					AddUserDataThread thr = new AddUserDataThread(-1, pk,
							userId);
					thr.run(); // wilfull - wait for bs prediction
				}

				callUpdateMethodAnnotations();
				return errMsg;

			} catch (Exception e) {
				e.printStackTrace();
				if (dbConnector != null && sp != null) {
					try {
						dbConnector.rollback(sp);
						dbConnector.disconnect();
					} catch (SQLException e1) {
						e1.printStackTrace();
						errMsg.add("ERR: Insertion of sequence "
								+ annotations.get("name")
								+ " failed due to an unhandled SQL exception.");
						return errMsg;
					} catch (DatabaseAccessException e1) {
						e.printStackTrace();
						errMsg.add("ERR: Insertion of sequence "
								+ annotations.get("name")
								+ " failed due to an unhandled SQL exception.");
						return errMsg;
					}
				}
			}
		} else {
			throw new RemoteException(
					"All the sequence-info parameters need to be set!");
		}
		errMsg.add("ERR: Insertion of sequence " + annotations.get("name")
				+ " failed due to an unknown error.");
		return errMsg;
	}

	/**
	 * {@inheritDoc}
	 * 
	 * at.fh_hagenberg.dlight.rmi.common.DlightRmi.procUploadedSequenceFile(
	 * Integer, Integer, Integer, Boolean)
	 */
	public ArrayList<String> procUploadedSequenceFile(Integer userId,
			Integer genomeId, Long jobId, Boolean bsPred)
			throws RemoteException {

		ArrayList<String> errMsg = new ArrayList<String>();

		DbConnector con = null;
		Savepoint sp = null;

		ArrayList<Integer> ids = new ArrayList<Integer>();

		Integer css = null;
		Integer tss = null;
		Integer seqfeat = null;
		File f = null;
		try {
			// get connector
			con = getConnector();

			// get existing gene ids
			String stmt = "select gene_id_version from promotor where "
					+ "user_id is null or user_id = ?";

			PreparedStatement pstmt = con.generateSelectPreparedStmt(stmt);
			pstmt.setInt(1, userId);

			ResultSet rs = con.queryDatabase(pstmt);
			HashSet<String> accs = new HashSet<String>();
			while (rs.next()) {
				accs.add(rs.getString("gene_id_version"));
			}

			// get CSS and TSS ids
			stmt = "select id from annotation where name=\"CSS\"";
			rs = con.queryDatabase(stmt);
			if (rs.next()) {
				css = rs.getInt("id");
			}

			stmt = "select id from annotation where name=\"TSS\"";
			rs = con.queryDatabase(stmt);
			if (rs.next()) {
				tss = rs.getInt("id");
			}

			// get method id for CSS and TSS
			stmt = "select id from method where name=\"seqfeat\"";
			rs = con.queryDatabase(stmt);
			if (rs.next()) {
				seqfeat = rs.getInt("id");
			}

			sp = con.createSavepoint();

			jobStateInfo.put(jobId, "insert sequences");
			jobProgr.put(jobId, 0);

			// parse files and insert sequences
			stmt = "insert into promotor (gene_id, gene_id_version, genome_id, chromosome, "
					+ "start, end, strand, sequence, user_id, shortname, details, protein_id) "
					+ "values (?, ?, ?, ?, ?, ?, ?, ?, ?, ?, ?, ?)";

			pstmt = con.generateInsertionPreparedStmt(stmt);

			String stmtBs = "insert into bindingsite (promotor_id, method_id, annotation_id, "
					+ "start, end) values (?, ?, ?, ?, ?)";

			PreparedStatement pstmtBs = con
					.generateInsertionPreparedStmt(stmtBs);

			f = new File(Configer.getInstance().getTmpDir() + jobId.toString());

			LineNumberReader lnr = new LineNumberReader(new FileReader(f));
			while ((lnr.readLine()) != null)
				;
			Integer nlines = lnr.getLineNumber();
			lnr.close();

			BufferedReader fastaFile = new BufferedReader(new FileReader(f));

			String line = null;

			String lastHeader = null;
			Boolean headerFailed = false;
			Boolean sequFailed = true;
			Integer lastHeaderLine = 0;
			String sequence = "";

			int linenumb = 0;
			do {
				line = fastaFile.readLine();

				if (line != null) {
					++linenumb;
					line = line.trim();
					if (line.length() < 1) {
						continue;
					}
				}

				if (line == null || line.startsWith(">")) {
					if (!headerFailed && lastHeader != null) {
						if (sequFailed) {
							errMsg.add("Ivalid sequence for entry: "
									+ lastHeader + " at line " + lastHeaderLine);
						} else {
							if (!sequence.equals("")) {
								if (lastHeader.contains("|")) {
									// insert sequence
									String[] h = lastHeader.substring(1)
											.replace("||", "| |").split("\\|");

									if (accs.contains(h[0])) {
										errMsg.add("The ACC " + h[0]
												+ " is already in use.");
									} else {
										pstmt.setString(1, h[0]); // acc
										pstmt.setString(2, h[0]); // acc
										pstmt.setInt(3, genomeId); // genome id
										pstmt.setString(4, h[2].trim()); // chrom.

										Long start = 0L; // start
										Long end = 0L; // end
										if (h[3].trim().equals("")
												&& h[4].trim().equals("")) {
											end = start + sequence.length();
										} else if (h[3].trim().equals("")) {
											end = Long.valueOf(h[4]);
											start = end - sequence.length();
										} else if (h[4].trim().equals("")) {
											start = Long.valueOf(h[3]);
											end = start + sequence.length();
										} else {
											start = Long.valueOf(h[3]);
											end = Long.valueOf(h[4]);
										}

										pstmt.setLong(5, start);
										pstmt.setLong(6, end);

										String strand = h[1].trim()
												.toLowerCase(); // strand
										if (strand.trim().equals("")) {
											strand = "none";
										} else {
											strand.replace("+", "f");
											strand.replace("-", "r");
										}
										pstmt.setString(7, strand);
										pstmt.setString(8, sequence); // sequence
										pstmt.setInt(9, userId); // user id

										if (h[7].trim().equals("")) { // shortname
											pstmt.setNull(10,
													java.sql.Types.VARCHAR);
										} else {
											pstmt.setString(10, h[7]);
										}

										if (h[8].trim().equals("")) { // details
											pstmt.setNull(11,
													java.sql.Types.VARCHAR);
										} else {
											pstmt.setString(11, h[8]);
										}

										if (h.length > 9) {
											if (h[9].trim().equals("")) { // protein
																			// id
												pstmt.setNull(12,
														java.sql.Types.VARCHAR);
											} else {
												pstmt.setString(12, h[9]);
											}
										} else {
											pstmt.setNull(12,
													java.sql.Types.VARCHAR);
										}

										rs = con.insertIntoGetKeys(pstmt);
										Integer id = null;
										if (rs.next()) {
											id = rs.getInt(1);
										}

										if (id != null) {
											ids.add(id);
											pstmtBs.setInt(1, id);
											if (seqfeat != null && tss != null) {
												if (!h[5].trim().equals("")) { // tss
													Long tsspos = Long
															.valueOf(h[5]);
													if (strand == "r") {
														tsspos = end - tsspos
																+ 1;
													} else {
														tsspos = tsspos - start
																+ 2;
													}
													pstmtBs.setInt(2, seqfeat);
													pstmtBs.setInt(3, tss);
													pstmtBs.setLong(4, tsspos);
													pstmtBs.setLong(5, tsspos);
													con.insertIntoGetKeys(pstmtBs);
												}
											}

											if (seqfeat != null && css != null) {
												if (!h[6].trim().equals("")) { // css
													Long csspos = Long
															.valueOf(h[6]);
													if (strand == "r") {
														csspos = end - csspos
																+ 1;
													} else {
														csspos = csspos - start
																+ 2;
													}
													pstmtBs.setInt(2, seqfeat);
													pstmtBs.setInt(3, css);
													pstmtBs.setLong(4, csspos);
													pstmtBs.setLong(5, csspos);
													con.insertIntoGetKeys(pstmtBs);
												}
											}
										}

									}
								} else {
									String acc = lastHeader.substring(1).trim()
											.split(" ")[0];
									if (accs.contains(acc)) {
										errMsg.add("The ACC " + acc
												+ " is already in use.");
									} else {
										pstmt.setString(1, acc); // acc
										pstmt.setString(2, acc); // acc
										pstmt.setInt(3, genomeId); // genome id
										pstmt.setString(4, ""); // chrom.

										Long start = 0L; // start
										Long end = start + sequence.length(); // end
										pstmt.setLong(5, start);
										pstmt.setLong(6, end);
										pstmt.setString(7, "none"); // strand
										pstmt.setString(8, sequence); // sequence
										pstmt.setInt(9, userId); // user id
										pstmt.setNull(10,
												java.sql.Types.VARCHAR); // shortname
										pstmt.setNull(11,
												java.sql.Types.VARCHAR); // details

										pstmt.setNull(12,
												java.sql.Types.VARCHAR); // protein
																			// id

										rs = con.insertIntoGetKeys(pstmt);
										Integer id = null;
										if (rs.next()) {
											id = rs.getInt(1);
										}
									}
								}
							}
						}
					}
					if (line != null) {
						lastHeaderLine = linenumb;
						if (!line.contains("|") && line.trim().length() > 1) {
							sequFailed = false;
							headerFailed = false;
						} else if (!line.matches(Configer.FASTA_HEADER_REGEX)) {
							errMsg.add("Invalid FASTA header at line "
									+ lastHeaderLine + ": " + line);
							headerFailed = true;
						} else {
							sequFailed = false;
							headerFailed = false;
						}
						lastHeader = line;
						sequence = "";
					}

				} else {
					if (lastHeader == null) {
						errMsg.add("The given file does not appear to be FASTA formatted.");
						fastaFile.close();
						line = null;
						continue;
					}
					if (line.matches("[A-Za-z]*")) {
						sequence += line;
					} else {
						sequFailed = true;
					}
				}

				Double perc = (100.0 / nlines) * linenumb;
				jobProgr.put(jobId, perc.intValue());
			} while (line != null);

			fastaFile.close();

			con.commit();
			deleteFile(f);
		} catch (DatabaseException e) {
			if (con != null) {
				try {
					if (sp != null) {
						con.rollback(sp);
					}
					con.disconnect();
				} catch (Exception e1) {
					e1.printStackTrace();
				}
			}
			e.printStackTrace();
			deleteFile(f);
			throw new RemoteException("Unhandled database exception occurred.",
					e);
		} catch (SQLException e) {
			if (con != null) {
				try {
					if (sp != null) {
						con.rollback(sp);
					}
					con.disconnect();
				} catch (Exception e1) {
					e1.printStackTrace();
				}
			}
			e.printStackTrace();
			deleteFile(f);
			throw new RemoteException("Unhandled SQL exception occurred.", e);
		} catch (IOException e) {
			if (con != null) {
				try {
					if (sp != null) {
						con.rollback(sp);
					}
					con.disconnect();
				} catch (Exception e1) {
					e1.printStackTrace();
				}
			}
			e.printStackTrace();
			deleteFile(f);
			throw new RemoteException("Unhandled IO exception occurred.", e);
		}

		// predict bindingsites
		if (bsPred) {
			jobStateInfo.put(jobId, "bindingsite prediction");
			jobProgr.put(jobId, 0);

			Collections.sort(ids);

			Integer nIds = ids.size();
			f = new File(Configer.getInstance().getTmpDir() + jobId.toString()
					+ ".ids");

			PrintWriter out;
			try {
				out = new PrintWriter(f);
				for (Integer id : ids) {
					out.println(id);
				}
				out.close();

				AddUserDataThread thr = new AddUserDataThread(f.getPath(),
						userId);
				thr.start();

				String stat = "select max(promotor_id) from bindingsite";

				if (seqfeat != null) {
					stat += " where method_id != " + seqfeat;
				}

				try {
					con = getConnector();
				} catch (DatabaseException e1) {
					con = null;
				}

				int slcounter = 0;
				while (thr.isAlive()) {
					try {
						Thread.sleep(2000);
						if (slcounter > 4) {
							try {
								if (con == null) {
									con = getConnector();
								}
								ResultSet rs = con.queryDatabase(stat);
								con.commitNotClose();
								if (rs.next()) {
									Integer maxId = rs.getInt(1);
									if (ids.contains(maxId)) {
										int idx = ids.indexOf(maxId);
										Double prec = 100.0 / nIds * idx;
										jobProgr.put(jobId, prec.intValue());
									}
								}
								slcounter = 0;
							} catch (DatabaseException e) {
								con = null;
								slcounter = 2;
								e.printStackTrace();
							} catch (SQLException e) {
								slcounter = 2;
								e.printStackTrace();
							}
						}
						++slcounter;
					} catch (Exception e) {
					}
				}

				if (con != null) {
					try {
						con.disconnect();
					} catch (DatabaseAccessException e) {
						e.printStackTrace();
					}
				}

				jobStateInfo.put(jobId, "update meta data");
				jobProgr.put(jobId, 0);

				callUpdateMethodAnnotations();

			} catch (FileNotFoundException e) {
				e.printStackTrace();
				deleteFile(f);
				throw new RemoteException(
						"Can start bindingsite prediction for unknown reasons.");
			}
			deleteFile(f);
		}

		jobProgr.remove(jobId);
		jobStateInfo.remove(jobId);

		return errMsg;
	}

	private boolean deleteFile(File f) {
		if (f == null) {
			return false;
		}
		if (f.isFile()) {
			try {
				return f.delete();
			} catch (Exception e) {
				e.printStackTrace();
			}
		}
		return false;
	}

	public String addGenome(HashMap<String, String> values)
			throws RemoteException {
		try {
			DbConnector conn = getConnector();
			String stmt = "select id from genome where version = ? and (user_id is null or user_id = ?)";

			PreparedStatement pstmt = conn.generateSelectPreparedStmt(stmt);
			pstmt.setString(1, values.get("version"));
			pstmt.setInt(2, Integer.valueOf(values.get("user_id")));

			ResultSet rs = conn.queryDatabase(pstmt);

			if (rs.next()) {
				rs.close();
				conn.disconnect();
				return "The given genome version is already in use.";
			}

			stmt = "insert into genome(shortname, longname, version, user_id) values "
					+ "(?, ?, ?, ?)";

			pstmt = conn.generateInsertionPreparedStmt(stmt);
			pstmt.setString(1, values.get("shortname"));
			pstmt.setString(2, values.get("longname"));
			pstmt.setString(3, values.get("version"));
			pstmt.setInt(4, Integer.valueOf(values.get("user_id")));

			rs = conn.insertIntoGetKeys(pstmt);

			conn.commit();
			conn.disconnect();

			return null;

		} catch (DatabaseException e) {
			e.printStackTrace();
			throw new RemoteException(
					"An unhandled database exception occurred.", e);
		} catch (SQLException e) {
			e.printStackTrace();
			throw new RemoteException("An unhandled SQL exception occurred.", e);
		}
	}

	/**
	 * {@inheritDoc}
	 * 
	 * at.fh_hagenberg.dlight.rmi.common.DlightRmi.addXrefData( Integer,
	 * String[][])
	 */
	public ArrayList<String> addXrefData(Integer userId, String[][] xrefdata,
			Long jobId) throws RemoteException {
		ArrayList<String> errMsg = new ArrayList<String>();

		jobStateInfo.put(jobId, "process x-ref data");
		jobProgr.put(jobId, 0);
		Integer nrows = xrefdata.length;

		String stmt = "select id, gene_id, gene_id_version from promotor where user_id is null or user_id = ?";

		HashMap<String, Integer> vaccs = new HashMap<String, Integer>();
		HashMap<String, Integer> accs = new HashMap<String, Integer>();

		DbConnector con = null;

		try {
			con = getConnector();
			PreparedStatement pstmt = con.generateSelectPreparedStmt(stmt);
			pstmt.setInt(1, userId);

			ResultSet rs = con.queryDatabase(pstmt);
			while (rs.next()) {
				String acc = rs.getString("gene_id");
				String vacc = rs.getString("gene_id_version");
				Integer id = rs.getInt("id");
				accs.put(acc, id);
				if (vacc != null) {
					vaccs.put(vacc, id);
				}
			}

			stmt = "insert into user_homologene (promotor_id1, promotor_id2, user_id) "
					+ "select ?, ?, ? from dual where not exists "
					+ "(select * from homologene where promotor_id1 = ? and promotor_id2 = ?)";

			pstmt = con.generateInsertionPreparedStmt(stmt);
			int i = 0;
			for (String[] xrow : xrefdata) {
				ArrayList<Integer> pids = new ArrayList<Integer>();
				for (String xcol : xrow) {
					String[] xcolSpl = xcol.split(",");
					for (String x : xcolSpl) {
						x = x.trim();
						if (x.equals("-")) {
						} else if (vaccs.containsKey(x)) {
							pids.add(vaccs.get(x));
						} else if (accs.containsKey(x)) {
							pids.add(accs.get(x));
						} else {
							errMsg.add("WARNING: Unknown sequence ACC: " + x);
						}
					}
				}
				for (Integer pid1 : pids) {
					for (Integer pid2 : pids) {
						if (!pid1.equals(pid2)) {
							pstmt.setInt(1, pid1);
							pstmt.setInt(2, pid2);
							pstmt.setInt(3, userId);
							pstmt.setInt(4, pid1);
							pstmt.setInt(5, pid2);

							try {
								con.insertIntoGetKeys(pstmt);
							} catch (Exception e) {
							}

						}
					}
				}
				++i;
				Double proc = 100.0 / nrows * i;
				jobProgr.put(jobId, proc.intValue());
			}

			con.commit();
			con.disconnect();

		} catch (DatabaseException e) {
			e.printStackTrace();
			jobProgr.remove(jobId);
			jobStateInfo.remove(jobId);
			throw new RemoteException("Unhandled database exception occurred.",
					e);
		} catch (SQLException e) {
			e.printStackTrace();
			if (con != null) {
				try {
					con.disconnect();
				} catch (DatabaseAccessException e1) {
					e1.printStackTrace();
				}
			}
			jobProgr.remove(jobId);
			jobStateInfo.remove(jobId);
			throw new RemoteException("Unhandled SQL exception occurred.", e);
		}

		jobProgr.remove(jobId);
		jobStateInfo.remove(jobId);

		return errMsg;
	}

	/**
	 * {@inheritDoc}
	 * 
	 * at.fh_hagenberg.dlight.rmi.common.DlightRmi.addAnnotationType(Integer,
	 * String, Integer, String)
	 */
	@Override
	public boolean addAnnotation(Integer userId, String annotationName,
			Integer typeId, String note) throws RemoteException {

		try {
			DbConnector conn = getConnector();
			String stmt = "insert into annotation(name, annotation_type_id, "
					+ "note, user_id) " + "values (\"" + annotationName
					+ "\", " + typeId + ", \"" + note + "\", " + userId + ")";

			int rows = conn.insertInto(stmt);

			conn.commit();
			conn.disconnect();
			if (rows < 1) {
				return false;
			}

		} catch (DatabaseException e) {
			e.printStackTrace();
			return false;
		} catch (SQLException e) {
			e.printStackTrace();
			return false;
		}

		return true;
	}

	/**
	 * {@inheritDoc}
	 * 
	 * at.fh_hagenberg.dlight.rmi.common.DlightRmi.addAnnotationType(Integer,
	 * String)
	 */
	@Override
	public boolean addAnnotationType(Integer userId, String typeName)
			throws RemoteException {

		try {
			DbConnector conn = getConnector();
			String query = "select id from annotation_type where name = \""
					+ typeName + "\" and (user_id is null or user_id = "
					+ userId + ")";
			ResultSet rs = conn.queryDatabase(query);
			if (rs.next()) {
				conn.disconnect();
				return false;
			}

			String stmt = "insert into annotation_type(name, user_id) values (\""
					+ typeName + "\", " + userId + ")";

			int rows = conn.insertInto(stmt);
			conn.commit();
			conn.disconnect();
			if (rows < 1) {
				return false;
			}
		} catch (DatabaseException e) {
			e.printStackTrace();
			return false;
		} catch (SQLException e) {
			e.printStackTrace();
			return false;
		}

		return true;
	}

	/**
	 * {@inheritDoc}
	 * 
	 * @see 
	 *      at.fh_hagenberg.dlight.rmi.common.DlightRmi.uploadBindingsite(Integer
	 *      , Integer, String, HashMap<String, Object[]>, Boolean)
	 */
	@SuppressWarnings("unchecked")
	@Override
	public ArrayList<String> uploadBindingsite(Integer userId,
			Integer methodId, Integer genomeId, Integer geneId,
			ArrayList<String> scoreType, HashMap<String, Object[]> values,
			Boolean genomicCoords, Long jobId) throws RemoteException {

		if (jobId == null) {
			jobId = jobId();
		}

		ArrayList<String> errMsg = new ArrayList<String>();

		DbConnector conn;

		System.out.println("@upload bindingsites ... start");
		System.out.println("@upload bindingsites ... get method");
		Boolean pfmMethod = false;
		try {
			conn = getConnector();

			String query = "select id, pfm_method from method ";

			if (methodId < 0) {
				query += "where name = \"user\"";
			} else {
				query += "where id = " + methodId;
			}

			ResultSet rs = conn.queryDatabase(query);
			if (rs.next()) {
				methodId = rs.getInt("id");
				pfmMethod = rs.getBoolean("pfm_method");
			}

			conn.disconnect();
		} catch (DatabaseException e) {
			e.printStackTrace();
			throw new RemoteException("Unexpected database connector error");
		} catch (SQLException e) {
			e.printStackTrace();
			throw new RemoteException("Unexpected database connector error");
		}

		System.out.println("@upload bindingsites ... check sequences");
		HashMap<String, Object> sequences = null;

		if (values.get("sequence") != null) {
			sequences = checkSequences(values.get("sequence"), userId,
					genomeId, geneId, jobId);

			if (sequences == null) {
				throw new RemoteException("Unexpected database connector error");
			}

			for (String id : (HashSet<String>) sequences.get("noId")) {
				errMsg.add("Sequence '" + id + "' does not exists!");
			}
		} else if (values.get("chromosome") != null) {
			sequences = sequencesByPositions(values.get("start"),
					values.get("end"), values.get("chromosome"), userId,
					genomeId, jobId);

			if (sequences == null) {
				throw new RemoteException("An unhandeled exception occurred");
			}
			genomicCoords = true;
		} else {
			errMsg.add("You have to define either sequence ACCs or chromosomes.");
		}
		System.out.println("@upload bindingsites ... check annotations");
		HashMap<String, Object> annotations = checkAnnotations(
				values.get("annotation"), methodId, userId, pfmMethod, jobId);

		if (annotations == null) {
			throw new RemoteException("Unexpected database connector error");
		}

		if (((ArrayList<String>) annotations.get("errMsg")).size() > 0) {
			System.out.println("@upload Bindingsite "
					+ ((ArrayList<String>) annotations.get("errMsg"))
							.toString());
			errMsg.addAll((ArrayList<String>) annotations.get("errMsg"));
			return errMsg;
		}

		for (String id : (HashSet<String>) annotations.get("noId")) {
			errMsg.add("Annotation '" + id + "' does not exists!");
		}

		if (errMsg.size() > 0) {
			System.out.println("@upload Bindingsite " + errMsg.toString());
			return errMsg;
		}

		System.out.println("@upload bindingsites ... insert bindingsites");
		Savepoint sp = null;
		try {
			conn = getConnector();
			sp = conn.createSavepoint();

			String stmt = "insert into bindingsite(promotor_id, method_id, annotation_id, "
					+ "start, end, ori, score, evalue, qvalue, pvalue, user_id, binding_sequence, "
					+ "note, user_added) values (?, ?, ?, ?, ?, ?, ?, ?, ?, ?, ?, ?, ?, true)";

			PreparedStatement pstmt = conn.generateInsertionPreparedStmt(stmt);

			jobStateInfo.put(jobId, "add annotations");
			jobProgr.put(jobId, 0);
			Integer nAnnotations = values.get("start").length;
			for (int i = 0; i < nAnnotations; ++i) {
				ArrayList<Integer> startpoints = ((ArrayList<ArrayList<Integer>>) sequences
						.get("startpoints")).get(i);

				ArrayList<Integer> ids = ((ArrayList<ArrayList<Integer>>) sequences
						.get("ids")).get(i);

				for (int j = 0; j < startpoints.size(); ++j) {

					Integer startpoint = 0;

					if (genomicCoords) {
						startpoint = startpoints.get(j);
					}

					pstmt.setInt(1, ids.get(j));
					pstmt.setInt(2, methodId);
					pstmt.setInt(3, ((HashMap<String, Integer>) annotations
							.get("ids")).get(values.get("annotation")[i]));
					pstmt.setInt(
							4,
							(Integer.valueOf(values.get("start")[i].toString()) - startpoint));
					pstmt.setInt(
							5,
							(Integer.valueOf(values.get("end")[i].toString()) - startpoint));

					String ori = "none";
					if (values.get("orientation") != null) {
						ori = (String) values.get("orientation")[i];
						ori = ori.replace("f", "+");
						ori = ori.replace("r", "-");
						ori = ori.replace("unk", "none");
						ori = ori.replace("unknown", "none");
						ori = ori.replace(".", "none");
					}
					pstmt.setString(6, ori);

					HashMap<String, Double> scores = new HashMap<String, Double>();
					if (scoreType.size() > 0) {
						for (String type : scoreType) {
							BigDecimal bd = new BigDecimal(
									(String) values.get(type)[i]);
							scores.put(type, bd.doubleValue());
						}
					}

					if (scores.containsKey("score")) {
						pstmt.setDouble(7, scores.get("score"));
					} else {
						pstmt.setNull(7, java.sql.Types.DECIMAL);
					}

					if (scores.containsKey("evalue")) {
						pstmt.setDouble(8, scores.get("evalue"));
					} else {
						pstmt.setNull(8, java.sql.Types.DOUBLE);
					}

					if (scores.containsKey("qvalue")) {
						pstmt.setDouble(9, scores.get("qvalue"));
					} else {
						pstmt.setNull(9, java.sql.Types.DOUBLE);
					}

					if (scores.containsKey("pvalue")) {
						pstmt.setDouble(10, scores.get("pvalue"));
					} else {
						pstmt.setNull(10, java.sql.Types.DOUBLE);
					}

					pstmt.setInt(11, userId);

					if (values.get("bindingsequence") != null) {
						pstmt.setString(12,
								(String) values.get("bindingsequence")[i]);
					} else {
						pstmt.setNull(12, java.sql.Types.VARCHAR);
					}

					if (values.get("note") != null) {
						pstmt.setString(13, (String) values.get("note")[i]);
					} else {
						pstmt.setNull(13, java.sql.Types.VARCHAR);
					}

					ResultSet rs = conn.insertIntoGetKeys(pstmt);
					if (!rs.next()) {
						errMsg.add("SQL insert failed: " + pstmt.toString());
					}
				}

				Double proc = 100.0 / nAnnotations * i;
				jobProgr.put(jobId, proc.intValue());
			}
			System.out.println("@upload bindingsites ... fin");

			jobStateInfo.put(jobId, "update method tables");
			jobProgr.put(jobId, 0);

			if (errMsg.size() > 0) {
				conn.rollback(sp);
				conn.disconnect();
				updateMethodAnnotations();
			} else {
				conn.commit();
				conn.disconnect();
				updateMethodAnnotations();

			}

			jobProgr.remove(jobId);
			jobStateInfo.remove(jobId);

			return errMsg;

		} catch (DatabaseException e) {
			e.printStackTrace();
			throw new RemoteException("Unexpected database connector error");
		} catch (SQLException e) {
			e.printStackTrace();
			try {
				if (sp != null) {
					conn.rollback(sp);
				}
				conn.disconnect();
			} catch (SQLException e1) {
				e1.printStackTrace();
			} catch (DatabaseAccessException e1) {
				e1.printStackTrace();
			}
			throw new RemoteException("Unexpected database connector error");
		} catch (Exception e) {
			e.printStackTrace();
			throw new RemoteException("An unhandled exception occurred.", e);
		}
	}

	private void callUpdateMethodAnnotations() {
		RunAndCallThread thr = new RunAndCallThread(new CallBack() {
			@Override
			public void call() {
				try {
					updateMethodAnnotations();
				} catch (RemoteException e) {
					e.printStackTrace();
				}
			}
		}, new CallBack() {
			@Override
			public void call() {
			}
		});
		thr.start();
	}

	private HashMap<String, Object> checkSequences(Object[] sequences,
			Integer userId, Integer genomeId, Integer geneId, Long jobId) {
		HashMap<String, Object> result = new HashMap<String, Object>();
		ArrayList<ArrayList<Integer>> ids = new ArrayList<ArrayList<Integer>>(
				sequences.length);
		ArrayList<ArrayList<Integer>> startpoints = new ArrayList<ArrayList<Integer>>(
				sequences.length);
		HashSet<String> noId = new HashSet<String>();
		String query = "";

		jobStateInfo.put(jobId, "sequence acc validation");
		jobProgr.put(jobId, 0);

		try {
			DbConnector dbConnector = getConnector();
			Integer nSequ = sequences.length;
			for (int i = 0; i < nSequ; ++i) {
				String seq = sequences[i].toString();
				query = "select distinct id, gene_id, gene_id_version, start from promotor where (gene_id_version=\""
						+ seq
						+ "\" or gene_id=\""
						+ seq
						+ "\") and (user_id is null or user_id = "
						+ userId
						+ ")";
				if (geneId != null) {
					query += " and id = " + geneId;
				} else if (genomeId != null) {
					query += " and genome_id = " + genomeId;
				}
				ResultSet rs = dbConnector.queryDatabase(query);

				ArrayList<Integer> tmpstarts = new ArrayList<Integer>();
				ArrayList<Integer> tmpids = new ArrayList<Integer>();

				while (rs.next()) {
					tmpids.add(rs.getInt("id"));
					tmpstarts.add(rs.getInt("start"));
				}
				startpoints.add(i, tmpstarts);
				ids.add(i, tmpids);

				rs.close();

				if (tmpids.size() < 1) {
					noId.add(seq.toString());
				}

				Double proc = 100.0 / sequences.length * i;
				jobProgr.put(jobId, proc.intValue());
			}

			dbConnector.disconnect();
			result.put("startpoints", startpoints);
			result.put("ids", ids);
			result.put("noId", noId);
			return result;

		} catch (DatabaseException e) {
			e.printStackTrace();
		} catch (SQLException e) {
			e.printStackTrace();
		}

		return null;
	}

	private HashMap<String, Object> sequencesByPositions(Object[] starts,
			Object[] ends, Object[] chromosomes, Integer userId,
			Integer genomeId, Long jobId) {
		HashMap<String, Object> result = new HashMap<String, Object>();
		ArrayList<ArrayList<Integer>> ids = new ArrayList<ArrayList<Integer>>();
		ArrayList<ArrayList<Integer>> startpoints = new ArrayList<ArrayList<Integer>>();
		HashSet<String> noId = new HashSet<String>();

		jobStateInfo.put(jobId, "coordinate validation");
		jobProgr.put(jobId, 0);

		try {
			DbConnector dbConnector = getConnector();
			
			String query = "select id, start, end, chromosome from promotor where genome_id = ? and (user_id is null or user_id = ?) " +
					"order by chromosome, start";
			PreparedStatement pstmt = dbConnector.generateSelectPreparedStmt(query);
			pstmt.setInt(1, genomeId);
			pstmt.setInt(2, userId);
			
			class Positions {
				public Integer start;
				public Integer end;
				public Integer id;
				
				public Positions(Integer start, Integer end, Integer id) {
					this.start = start; this.end = end; this.id = id;
				}
				
				public Boolean between (Integer pos) {
					return pos >= start && pos <= end;
				}
				
				public Boolean between (Integer pos1, Integer pos2) {
					return (pos1 >= start && pos1 <= end) || (pos2 >= start && pos2 <= end);
				}
			}
			
			HashMap<String, ArrayList<Positions>> chrPositions = new HashMap<String, ArrayList<Positions>>();
			
			ResultSet rs = dbConnector.queryDatabase(pstmt);
			while (rs.next()) {
				String chr = rs.getString("chromosome");
				if (!chrPositions.containsKey(chr)) {
					chrPositions.put(chr, new ArrayList<Positions>());
				}
				chrPositions.get(rs.getString("chromosome")).add(new Positions(rs.getInt("start"), rs.getInt("end"), rs.getInt("id")));
			}
			
			rs.close();
			
			dbConnector.disconnect();
			
			Integer nstarts = starts.length;
			for (int i = 0; i < nstarts; ++i) {
				// chrom, genome, user, start, end
				String chr = ((String) chromosomes[i]);
				Integer start = Integer.valueOf((String) starts[i]);
				Integer end = Integer.valueOf((String) ends[i]);
				
				ArrayList<Integer> tmpstarts = new ArrayList<Integer>();
				ArrayList<Integer> tmpids = new ArrayList<Integer>();
				
				if (!chrPositions.containsKey(chr)) {
					chr = "chr" + chr;
				}
				
				if (chrPositions.containsKey(chr)) {
					for (Positions p : chrPositions.get(chr)) {
						if (p.between(start, end)) {
							tmpids.add(p.id);
							tmpstarts.add(p.start);
						}
					}
				}

				startpoints.add(i, tmpstarts);
				ids.add(i, tmpids);

				Double proc = 100.0 / nstarts * i;
				jobProgr.put(jobId, proc.intValue());
			}

			
			result.put("startpoints", startpoints);
			result.put("ids", ids);
			result.put("noId", noId);
			return result;
			
//
//			query = "select distinct id, gene_id, gene_id_version, start from promotor where "
//					+ "chromosome = ? and genome_id = ? and (user_id is null or user_id = ?) and "
//					+ "(? between start and end or ? between start and end)";
//
//			pstmt = dbConnector
//					.generateSelectPreparedStmt(query);
//
//			Integer nstarts = starts.length;
//			for (int i = 0; i < nstarts; ++i) {
//				// chrom, genome, user, start, end
//				String chr = ((String) chromosomes[i]);
//				pstmt.setString(1, chr);
//				pstmt.setInt(2, genomeId);
//				pstmt.setInt(3, userId);
//				pstmt.setInt(4, Integer.valueOf((String) starts[i]));
//				pstmt.setInt(5, Integer.valueOf((String) ends[i]));
//
//				rs = dbConnector.queryDatabase(pstmt);
//
//				ArrayList<Integer> tmpstarts = new ArrayList<Integer>();
//				ArrayList<Integer> tmpids = new ArrayList<Integer>();
//
//				while (rs.next()) {
//					tmpids.add(rs.getInt("id"));
//					tmpstarts.add(rs.getInt("start"));
//				}
//
//				rs.close();
//
//				if (tmpids.size() < 1 && !chr.toLowerCase().startsWith("chr")) {
//					chr = "chr" + chr;
//					rs = dbConnector.queryDatabase(pstmt);
//
//					while (rs.next()) {
//						tmpids.add(rs.getInt("id"));
//						tmpstarts.add(rs.getInt("start"));
//					}
//
//					rs.close();
//				}
//
//				startpoints.add(i, tmpstarts);
//				ids.add(i, tmpids);
//
//				Double proc = 100.0 / nstarts * i;
//				jobProgr.put(jobId, proc.intValue());
//			}
//
//			dbConnector.disconnect();
//			result.put("startpoints", startpoints);
//			result.put("ids", ids);
//			result.put("noId", noId);
//			return result;

		} catch (DatabaseException e) {
			e.printStackTrace();
		} catch (SQLException e) {
			e.printStackTrace();
		}

		return null;
	}

	private HashMap<String, Object> checkAnnotations(Object[] annotations,
			Integer methodId, Integer userId, Boolean pfmMethod, Long jobId) {
		HashMap<String, Object> result = new HashMap<String, Object>();
		HashMap<String, Integer> ids = new HashMap<String, Integer>();
		HashSet<String> noId = new HashSet<String>();
		ArrayList<String> errMsg = new ArrayList<String>();

		String query = "";

		jobStateInfo.put(jobId, "annotation validation");
		jobProgr.put(jobId, 0);

		try {
			DbConnector dbConnector = getConnector();

			query = "select annotation_type_id from method where id = "
					+ methodId;
			ResultSet rsMeth = dbConnector.queryDatabase(query);
			Integer atId = -1;
			if (rsMeth.next()) {
				atId = rsMeth.getInt("annotation_type_id");
			}

			query = "select distinct id, name from annotation where user_id is null or user_id = ?";
			PreparedStatement pstmt = dbConnector
					.generateSelectPreparedStmt(query);
			pstmt.setInt(1, userId);
			HashMap<String, Integer> aids = new HashMap<String, Integer>();
			ResultSet rs = dbConnector.queryDatabase(pstmt);

			while (rs.next()) {
				Integer id = rs.getInt("id");
				String name = rs.getString("name");
				aids.put(name, id);
			}
			rs.close();

			String stmt = "insert into annotation(name, annotation_type_id, user_id) "
					+ "values (?, ?, ?)";
			pstmt = dbConnector.generateInsertionPreparedStmt(stmt);

			Integer nAnnotations = annotations.length;
			int i = 0;

			for (Object annotation : annotations) {
				Integer id = aids.get(annotation.toString());

				if (id == null) {
					if (pfmMethod) {
						errMsg.add("Unknown annotation ACC "
								+ annotation.toString() + ".");
						noId.add(annotation.toString());
					} else {

						pstmt.setString(1, annotation.toString());
						pstmt.setInt(2, atId);
						pstmt.setInt(3, userId);

						rs = dbConnector.insertIntoGetKeys(pstmt);
						if (rs.next()) {
							id = rs.getInt(1);
						}
						rs.close();
						if (id != null) {
							ids.put(annotation.toString(), id);
							aids.put(annotation.toString(), id);
						} else {
							errMsg.add("Can not add annotation ACC "
									+ annotation.toString() + ".");
							noId.add(annotation.toString());
						}
					}
				} else {
					ids.put(annotation.toString(), id);
				}

				++i;
				Double proc = 100.0 / nAnnotations * i;
				jobProgr.put(jobId, proc.intValue());
			}
			dbConnector.commit();
			dbConnector.disconnect();

			result.put("ids", ids);
			result.put("noId", noId);
			result.put("errMsg", errMsg);
			return result;

		} catch (DatabaseException e) {
			e.printStackTrace();
		} catch (SQLException e) {
			e.printStackTrace();
		}

		return null;
	}

	/**
	 * {@inheritDoc}
	 * 
	 * @see at.fh_hagenberg.dlight.rmi.common.DlightRmi#addUser(java.lang.String,
	 *      char[], java.lang.String)
	 */
	public boolean addUser(String username, char[] password, String email)
			throws RemoteException {

		// insert the user information into the database
		DbConnector dbConnector = null;

		String insertStatement = "INSERT INTO user(username, password, email, administrator) "
				+ "VALUES(\'"
				+ username
				+ "\', "
				+ "MD5(\'"
				+ arr2String(password) + "\'), " + "\'" + email + "\', false);";

		try {
			dbConnector = getConnector();
			int nrOfInsertions = dbConnector.insertInto(insertStatement);

			dbConnector.commit();

			if (nrOfInsertions == 1) {
				return true;
			}

			dbConnector.disconnect();
		} catch (Exception e) {
			e.printStackTrace();
			if (dbConnector != null) {
				try {
					dbConnector.rollback();
				} catch (SQLException e2) {
					e2.printStackTrace();
				}

			}

		}
		return false;
	}

	/**
	 * {@inheritDoc}
	 * 
	 * @see at.fh_hagenberg.dlight.rmi.common.DlightRmi#userIsValid(java.lang.String,
	 *      char[])
	 */
	public Integer userIsValid(String username, char[] password)
			throws RemoteException {
		DbConnector dbConnector = null;
		try {
			String stmt = "";
			if (username.equals("Public")) {
				stmt = "SELECT id, username, password FROM user WHERE username = \"Public\"";
			} else {
				stmt = "SELECT id, username, password FROM user"
						+ " WHERE username = \"" + username + "\""
						+ " AND password = MD5(\"" + arr2String(password)
						+ "\")";
			}
			dbConnector = getConnector();
			ResultSet rs = dbConnector.queryDatabase(stmt);

			Integer isInDb = -1;
			if (rs.next()) {
				isInDb = rs.getInt("id");
			}
			rs.close();
			dbConnector.disconnect();
			return isInDb;
		} catch (Exception e) {
			System.err.println(e.getMessage());
			e.printStackTrace();
			throw new RemoteException(
					"An unexpected error occurred.\n  Message: "
							+ e.getMessage());
		}
	}

	/**
	 * {@inheritDoc}
	 * 
	 * @see at.fh_hagenberg.dlight.rmi.common.DlightRmi#userExists(java.lang.String,
	 *      java.lang.String)
	 */
	public boolean userExists(String username, String emailAddress)
			throws RemoteException {
		try {

			DbConnector dbConnector = getConnector();
			ResultSet rs = dbConnector
					.queryDatabase("SELECT username, email FROM user"
							+ " WHERE username = \"" + username + "\""
							+ "   AND email = \"" + emailAddress + "\"");

			boolean isInDb = false;

			if (rs.next()) {
				isInDb = true;
			}
			rs.close();
			dbConnector.disconnect();
			return isInDb;
		} catch (Exception e) {
			System.err.println(e.getMessage());
			e.printStackTrace();

			throw new RemoteException(
					"An unexpected error occurred.\n  Message: "
							+ e.getMessage());
		}
	}

	private String arr2String(char[] str) {
		String s = "";
		for (int i = 0; i < str.length; ++i) {
			s += str[i];
		}
		return s;
	}

	/**
	 * {@inheritDoc}
	 * 
	 * @see at.fh_hagenberg.dlight.rmi.common.DlightRmi#changePassword(java.lang.String,
	 *      char[])
	 */
	public void changePassword(String username, char[] oldPassword,
			char[] password) throws RemoteException {
		Savepoint sp = null;
		DbConnector dbConnector = null;
		try {
			dbConnector = getConnector();

			sp = dbConnector.createSavepoint();

			String stmt = "SELECT id FROM user " + "WHERE username = \""
					+ username + "\" AND password = MD5(\""
					+ arr2String(oldPassword) + "\")";

			ResultSet rs = dbConnector.queryDatabase(stmt);
			Integer id = null;
			if (rs.next()) {
				id = rs.getInt("id");
			}

			if (id == null) {
				dbConnector.disconnect();
				throw new RemoteException(
						"The given user data (username, old password) are not valid.");
			} else {
				dbConnector.update("UPDATE user " + "SET password = MD5(\""
						+ arr2String(password) + "\") WHERE id = " + id);
				dbConnector.commit();
				dbConnector.disconnect();
			}

		} catch (RemoteException e) {
			e.printStackTrace();
			throw e;
		} catch (Exception e) {
			e.printStackTrace();

			if (dbConnector != null && sp != null) {
				try {
					dbConnector.rollback(sp);
					dbConnector.disconnect();
				} catch (SQLException e1) {
					e1.printStackTrace();
				} catch (DatabaseAccessException e2) {
					e2.printStackTrace();
				}
			}
			throw new RemoteException(
					"An unexpected error occurred.\n  Message: "
							+ e.getMessage());
		}
	}

	/**
	 * {@inheritDoc}
	 * 
	 * @see at.fh_hagenberg.dlight.rmi.common.DlightRmi#usernameExists(java.lang.String)
	 */
	public boolean usernameExists(String username) throws RemoteException {
		try {

			DbConnector dbConnector = getConnector();
			ResultSet rs = dbConnector
					.queryDatabase("SELECT username FROM user"
							+ " WHERE username = \"" + username + "\"");

			boolean isInDb = false;
			if (rs.next()) {
				isInDb = true;
			}
			rs.close();
			dbConnector.disconnect();
			return isInDb;
		} catch (Exception e) {
			System.err.println(e.getMessage());
			e.printStackTrace();
			throw new RemoteException(
					"An unexpected error occurred.\n  Message: "
							+ e.getMessage());
		}
	}

	/**
	 * {@inheritDoc}
	 * 
	 * @see at.fh_hagenberg.dlight.rmi.common.DlightRmi#getUserResultEntries(java.lang.Integer)
	 */
	@Override
	public Object[][] getUserResultEntries(Integer userId)
			throws RemoteException {
		ArrayList<Object[]> result = new ArrayList<Object[]>();

		DbConnector dbConnector = null;
		try {
			dbConnector = new DbConnector();
			dbConnector.connectToDb();

			String query = "select q.id, q.name, DATE_FORMAT(q.query_time, "
					+ "\'%Y-%m-%e %H:%i\') as query_time , q.matrix_acc, "
					+ "q.paired_acc, q.paired_all_methods, (select concat(shortname, \" (\", version, \")\") "
					+ "from genome where id = q.genome_id) as genome, q.gene_acc, "
					+ "(select concat(shortname, \" (\", version, \")\") from "
					+ "genome where id = q.ref_genome_id) as refgenome, q.min_dist, "
					+ "q.max_dist, q.score_type, q.cutoff, q.excl_list, q.xref, m.name as method, paired_with_query "
					+ "from user_query q left join method m on q.method_id = m.id where q.user_id = "
					+ userId + " and show_query = true order by q.query_time";

			ResultSet rs = dbConnector.queryDatabase(query);

			while (rs.next()) {
				Object row[] = new Object[] { rs.getInt("id"),
						rs.getString("name"), rs.getString("query_time"),
						rs.getString("matrix_acc"), rs.getString("paired_acc"),
						rs.getBoolean("paired_all_methods"),
						rs.getString("genome"), rs.getString("gene_acc"),
						rs.getString("refgenome"), rs.getInt("min_dist"),
						rs.getInt("max_dist"), rs.getString("method"),
						rs.getString("score_type"), rs.getDouble("cutoff"),
						rs.getString("excl_list"), rs.getString("xref"),
						rs.getInt("paired_with_query") };
				result.add(row);
			}
			rs.close();
			dbConnector.disconnect();

		} catch (Exception e) {
			e.printStackTrace();
			if (dbConnector != null) {
				try {
					dbConnector.disconnect();
				} catch (DatabaseAccessException e1) {
					e1.printStackTrace();
				}
			}
			return null;
		}

		Object result_[][] = result.toArray(new Object[result.size()][15]);

		return result_;
	}

	/**
	 * {@inheritDoc}
	 * 
	 * @see at.fh_hagenberg.dlight.rmi.common.DlightRmi#getUserMatrices(java.lang.Integer)
	 */
	@Override
	public Object[][] getUserAnnotations(Integer userId) throws RemoteException {
		ArrayList<Object[]> result = new ArrayList<Object[]>();

		try {
			DbConnector dbConnector = getConnector();

			String query = "select id, name, type, matrix_type,  gene, protein, "
					+ "note from view_annotation where user_id = "
					+ userId
					+ " and name != \"" + Configer.DELETED_ANNOTATION + "\"";

			ResultSet rs = dbConnector.queryDatabase(query);

			while (rs.next()) {
				Object row[] = new Object[] { rs.getInt("id"),
						rs.getString("name"), rs.getString("type"),
						rs.getString("matrix_type"), rs.getString("gene"),
						rs.getString("protein"), rs.getString("note") };
				result.add(row);
			}
			rs.close();
			dbConnector.disconnect();

		} catch (Exception e) {
			e.printStackTrace();
			return null;
		}

		Object result_[][] = result.toArray(new Object[result.size()][7]);

		return result_;
	}

	/**
	 * {@inheritDoc}
	 * 
	 * @see at.fh_hagenberg.dlight.rmi.common.DlightRmi#getUserSequences(java.lang.Integer)
	 */
	@Override
	public Object[][] getUserSequences(Integer userId) throws RemoteException {
		ArrayList<Object[]> result = new ArrayList<Object[]>();

		try {
			DbConnector dbConnector = getConnector();

			String query = " select p.id as id, p.gene_id as gene_id, "
					+ "p.gene_id_version as gene_id_v, concat(g.shortname, "
					+ "\" (\", g.version, \")\") as genome, p.chromosome as chrom, "
					+ "p.start as start, p.end as end, p.strand as strand, "
					+ "p.shortname as shortname, p.details as details, "
					+ "p.protein_id as proteinACC "
					+ "from promotor p left join genome g on p.genome_id = g.id "
					+ "where p.user_id = " + userId;

			ResultSet rs = dbConnector.queryDatabase(query);

			while (rs.next()) {
				String geneId = rs.getString("gene_id_v");
				if (geneId == null) {
					geneId = rs.getString("gene_id");
				}

				Object row[] = new Object[] { rs.getInt("id"), geneId,
						rs.getString("genome"), rs.getString("chrom"),
						rs.getInt("start"), rs.getInt("end"),
						rs.getString("strand"), rs.getString("shortname"),
						rs.getString("details"), rs.getString("proteinACC") };

				result.add(row);
			}
			rs.close();
			dbConnector.disconnect();

		} catch (DatabaseException e) {
			e.printStackTrace();
			return null;
		} catch (SQLException e) {
			e.printStackTrace();
			return null;
		}

		return result.toArray(new Object[result.size()][11]);
	}

	/**
	 * {@inheritDoc}
	 * 
	 * @see at.fh_hagenberg.dlight.rmi.common.DlightRmi#getUserBindingsite(java.lang.Integer)
	 */
	@Override
	public Object[][] getUserBindingsite(Integer userId) throws RemoteException {
		ArrayList<Object[]> result = new ArrayList<Object[]>();

		try {
			DbConnector dbConnector = getConnector();

			String query = "select bs.id, bs.promotor_id, g.version as genome, p.gene_id, p.gene_id_version, "
					+ "me.name as mname, bs.annotation_id, a.name as aname,  bs.start, "
					+ "bs.end, bs.score, bs.evalue, bs.qvalue, bs.pvalue, bs.ori, bs.note, "
					+ "bs.binding_sequence from bindingsite bs "
					+ "left join promotor p on bs.promotor_id = p.id "
					+ "left join method me on bs.method_id = me.id "
					+ "left join annotation a on bs.annotation_id = a.id "
					+ "left join view_matrix m on bs.annotation_id = m.id "
					+ "left join genome g on p.genome_id = g.id "
					+ "where bs.user_added = true "
					+ "and bs.user_id = "
					+ userId;

			ResultSet rs = dbConnector.queryDatabase(query);

			while (rs.next()) {
				String geneACC = rs.getString("gene_id_version");
				if (geneACC == null) {
					geneACC = rs.getString("gene_id");
				}
				String annoName = rs.getString("aname");

				Object row[] = new Object[] { rs.getInt("id"),
						rs.getString("genome"), geneACC, rs.getString("mname"),
						annoName, rs.getInt("bs.start"), rs.getInt("bs.end"),
						rs.getString("ori"), rs.getDouble("score"),
						rs.getDouble("pvalue"), rs.getDouble("evalue"),
						rs.getString("binding_sequence"), rs.getString("note")

				};
				result.add(row);
			}
			rs.close();
			dbConnector.disconnect();

		} catch (DatabaseException e) {
			e.printStackTrace();
			return null;
		} catch (SQLException e) {
			e.printStackTrace();
			return null;
		}

		return result.toArray(new Object[result.size()][12]);
	}

	/**
	 * {@inheritDoc}
	 * 
	 * @see at.fh_hagenberg.dlight.rmi.common.DlightRmi#getUserXrefData(java.lang.Integer)
	 */
	public Object[][] getUserXrefData(Integer userId) throws RemoteException {
		String stmt = "select  promotor_id1, promotor_id2, gene_id1, gene_id2, "
				+ "gene_id_version1, gene_id_version2, concat(g1.shortname, \" (\", g1.version, \")\") as genome1, "
				+ "concat(g2.shortname, \" (\", g2.version, \")\") as genome2 "
				+ "from view_homologene_genome "
				+ "inner join genome g1 on view_homologene_genome.genome_id1 = g1.id "
				+ "inner join genome g2 on view_homologene_genome.genome_id2 = g2.id "
				+ "where hom_user_id = ? and (user_id1 is null or user_id1 = ?) and (user_id2 is null or user_id2 = ?) "
				+ "order by genome_id1, genome_id2";
		ArrayList<Object[]> result = new ArrayList<Object[]>();
		HashSet<String> done = new HashSet<String>();

		DbConnector con = null;

		try {
			con = getConnector();
			PreparedStatement pstmt = con.generateSelectPreparedStmt(stmt);
			pstmt.setInt(1, userId);
			pstmt.setInt(2, userId);
			pstmt.setInt(3, userId);

			ResultSet rs = con.queryDatabase(pstmt);

			while (rs.next()) {
				Integer pId1 = rs.getInt("promotor_id1");
				Integer pId2 = rs.getInt("promotor_id2");

				String k = pId1.toString() + ":" + pId2.toString();
				if (!done.contains(k)) {
					done.add(k);
					k = pId2.toString() + ":" + pId1.toString();
					done.add(k);

					String acc1 = rs.getString("gene_id_version1");
					String acc2 = rs.getString("gene_id_version2");
					if (acc1 == null) {
						acc1 = rs.getString("gene_id1");
					}
					if (acc2 == null) {
						acc2 = rs.getString("gene_id2");
					}
					String genome1 = rs.getString("genome1");
					String genome2 = rs.getString("genome2");
					if (!genome1.equals(genome2)) {
						Object[] row = { pId1, pId2, acc1, acc2, genome1,
								genome2 };
						result.add(row);
					}
				}
			}

			con.commitNotClose();
			rs.close();
			con.disconnect();

		} catch (DatabaseException e) {
			e.printStackTrace();
			throw new RemoteException(
					"An unhandled database exception occurred.", e);

		} catch (SQLException e) {
			if (con != null) {
				try {
					con.disconnect();
				} catch (DatabaseAccessException e1) {
					e1.printStackTrace();
				}
			}

			e.printStackTrace();
			throw new RemoteException("An unhandled SQL exception occurred.", e);
		}

		return result.toArray(new Object[result.size()][6]);

	}

	/**
	 * {@inheritDoc}
	 * 
	 * @see at.fh_hagenberg.dlight.rmi.common.DlightRmi#checkGeneNames(java.lang.String[])
	 */
	@Override
	public boolean checkGeneNames(ArrayList<String> genes)
			throws RemoteException {
		try {
			DbConnector dbConnector = getConnector();

			for (String gene : genes) {
				String query = "select distinct id from promotor where gene_id_version regexp(\'"
						+ gene + "\')";
				ResultSet rs = dbConnector.queryDatabase(query);
				if (!rs.next()) {
					rs.close();
					dbConnector.disconnect();
					return false;
				}
			}

		} catch (Exception e) {
			e.printStackTrace();
		}

		return true;
	}

	/**
	 * {@inheritDoc}
	 * 
	 * @see at.fh_hagenberg.dlight.rmi.common.DlightRmi#checkMatrixNames(java.lang.String[])
	 */
	@Override
	public boolean checkMatrixNames(ArrayList<String> matrices)
			throws RemoteException {
		try {
			DbConnector dbConnector = getConnector();

			for (String m : matrices) {
				if (m.startsWith("*") || m.startsWith("?")) {
					m = "." + m;
				}

				String query = "select distinct name from annotation where name regexp(\""
						+ m + "\")";
				ResultSet rs = dbConnector.queryDatabase(query);

				if (!rs.next()) {
					rs.close();
					query = "select distinct name from annotation where name like \""
							+ m + "\"";
					rs = dbConnector.queryDatabase(query);
				}

				if (!rs.next()) {
					rs.close();
					query = "select distinct name from annotation where name like \"%"
							+ m + "%\"";
					rs = dbConnector.queryDatabase(query);
				}

				if (!rs.next()) {
					rs.close();
					dbConnector.disconnect();
					return false;
				}
				rs.close();
			}

			dbConnector.disconnect();

		} catch (Exception e) {
			e.printStackTrace();
		}
		return true;
	}

	/**
	 * {@inheritDoc}
	 * 
	 * @see at.fh_hagenberg.dlight.rmi.common.DlightRmi#deleteQuery(java.lang.Integer,
	 *      java.lang.Integer)
	 */
	public boolean deleteQuery(Integer userId, Integer queryId)
			throws RemoteException {

		String query = "select paired_with_query from user_query where id = "
				+ queryId + " and user_id = " + userId;

		try {
			DbConnector dbConnector = getConnector();

			ResultSet rs = dbConnector.queryDatabase(query);

			if (rs.next()) {
				Integer id = rs.getInt("paired_with_query");

				if (id != null) {
					query = "delete from user_query where id = " + id
							+ " and user_id = " + userId;
					dbConnector.deleteFrom(query);
				}
			}

			query = "delete from user_query where id = " + queryId
					+ " and user_id = " + userId;

			dbConnector.deleteFrom(query);
			dbConnector.commit();
		} catch (Exception e) {
			System.err.println(e.getMessage());
			e.printStackTrace();
			throw new RemoteException(
					"An unexpected error occurred.\n  Message: "
							+ e.getMessage());
		}
		return true;
	}

	private ArrayList<Integer> annotationId(String matrixACC, Integer userId,
			DbConnector conn) throws DatabaseException, SQLException {
		ArrayList<Integer> ids = new ArrayList<Integer>();

		String query = "select id from annotation   " + " where name regexp(\""
				+ matrixACC + "\")  and (user_id is null or user_id = "
				+ userId + ")";

		ResultSet rs = conn.queryDatabase(query);
		while (rs.next()) {
			ids.add(rs.getInt("id"));
		}

		rs.close();

		if (ids.isEmpty()) {
			query = "select id from annotation  " + " where name like \""
					+ matrixACC + "\" and (user_id is null or user_id = "
					+ userId + ")";
			rs = conn.queryDatabase(query);
			while (rs.next()) {
				ids.add(rs.getInt("id"));
			}
		}

		rs.close();

		if (ids.isEmpty()) {
			if (ids.isEmpty()) {
				query = "select id from annotation  " + " where name like \"%"
						+ matrixACC + "%\" and (user_id is null or user_id = "
						+ userId + ")";
				rs = conn.queryDatabase(query);
				while (rs.next()) {
					ids.add(rs.getInt("id"));
				}
			}
		}

		rs.close();
		return ids;
	}

	private ArrayList<Integer> annotationIds(String matrixACCs, Integer userId,
			DbConnector conn) throws DatabaseException, SQLException {
		if (matrixACCs.contains("|")) {
			ArrayList<Integer> ids = new ArrayList<Integer>();

			String[] accs = matrixACCs.split("\\|");

			for (String acc : accs) {
				if (acc.length() > 0) {
					ids.addAll(annotationId(acc, userId, conn));
				}
			}

			return ids;
		} else {
			return annotationId(matrixACCs, userId, conn);
		}
	}

	/**
	 * {@inheritDoc}
	 * 
	 * @see 
	 *      at.fh_hagenberg.dlight.rmi.common.DlightRmi#getGenesInResult(java.lang
	 *      .Integer, Integer queryId)
	 */
	@Override
	public HashMap<String, HashMap<String, String>> getGenesInResult(
			Integer userId, Integer queryId) throws RemoteException {

		HashMap<String, HashMap<String, String>> geneList = new HashMap<String, HashMap<String, String>>();

		try {
			DbConnector dbConnector = getLongQueryConnector(userId);

			String query = "select q.user_id, q.query_type, q.matrix_acc, q.paired_acc, "
					+ "q.paired_all_methods, q.genome_id, "
					+ "q.gene_acc, q.ref_genome_id, q.min_dist, q.max_dist, q.score_type, q.cutoff, "
					+ "q.excl_list,q.xref, q.method_id from user_query q "
					+ "where q.id = " + queryId + " and q.user_id = " + userId;

			ResultSet rs = dbConnector.queryDatabase(query);

			if (rs.next()) {
				String queryType = rs.getString("query_type");
				String matrixACC = rs.getString("matrix_acc");
				String pairedACC = rs.getString("paired_acc");
				String genesACC = rs.getString("gene_acc");
				String genomeId = rs.getString("genome_id");
				String minDist = rs.getString("min_dist");
				String maxDist = rs.getString("max_dist");
				String refGenome = rs.getString("ref_genome_id");
				String xref = rs.getString("xref");
				String excl_list = rs.getString("excl_list");
				String method_id = rs.getString("method_id");
				String scoreType = rs.getString("score_type");
				Double cutoff = rs.getDouble("cutoff");
				Boolean pairedAllMethods = rs.getBoolean("paired_all_methods");

				String score_const = "";

				if (scoreType == null) {
					score_const = "score is null ";
				} else if (scoreType.equals("evalue")) {
					score_const = "evalue <= " + cutoff;
				} else if (scoreType.equals("pvalue")) {
					score_const = "pvalue <= " + cutoff;
				} else if (scoreType.equals("score")) {
					score_const = "score >= " + cutoff;
				} else if (scoreType.equals("qvalue")) {
					score_const = "qvalue >= " + cutoff;
				} else {
					score_const = "score is null ";
				}

				if (matrixACC.startsWith("*") || matrixACC.startsWith("?")) {
					matrixACC = "." + matrixACC;
				}

				String matrices = "";

				ArrayList<Integer> mIds = annotationIds(matrixACC, userId,
						dbConnector);

				for (Integer id : mIds) {
					matrices += id.toString() + ",";
				}

				if (!matrices.equals("")) {
					matrices = matrices.substring(0, matrices.length() - 1);
				} else {
					dbConnector.disconnect();
					return null;
				}

				String exclList = "";
				if (excl_list != null && !excl_list.equals("")) {

					mIds = annotationIds(excl_list, userId, dbConnector);

					for (Integer id : mIds) {
						exclList += id.toString() + ",";
					}
				}

				if (exclList.equals("")) {
					exclList = "-1";
				} else {
					exclList = exclList.substring(0, exclList.length() - 1);
				}

				String geneIds = getRegexpGenes(userId, genomeId, genesACC);

				if (queryType.equals("basic") || queryType.equals("paired")) {

					if (queryType.equals("basic")) {

						query = "call getPromotorsQueryType1(" + genomeId
								+ ", \"" + matrices + "\", \"" + geneIds
								+ "\", \"" + score_const + "\", \"" + exclList
								+ "\"," + method_id + "," + userId + ")";

					} else if (queryType.equals("paired")) {
						String pairedM = "";

						mIds = annotationIds(pairedACC, userId, dbConnector);

						for (Integer id : mIds) {
							pairedM += id.toString() + ",";
						}

						if (!pairedM.equals("")) {
							pairedM = pairedM
									.substring(0, pairedM.length() - 1);
						} else {
							return geneList;
						}

						query = "call getPromotorsQueryType2";
						if (pairedAllMethods) {
							query += "PairedAllMeth";
						}

						query += "(" + genomeId + ", \"" + matrices + "\", \""
								+ pairedM + "\", \"" + geneIds + "\", \""
								+ score_const + "\", " + minDist + ", "
								+ maxDist + ", \"" + exclList + "\","
								+ method_id + "," + userId + ")";
					}

					rs = dbConnector.queryDatabase(query);

					while (rs.next()) {
						String acc = rs.getString("acc");
						if (acc == null) {
							acc = rs.getString("acc_short");
						}

						String geneId = rs.getString("promotor_id");

						String details = "";
						if (rs.getString("shortname") != null) {
							details = rs.getString("shortname");
						}
						String d = rs.getString("details");
						if (d != null) {
							if (!d.trim().equals("")) {
								if (!details.equals("")) {
									details += ", ";
								}
								details += d;

							}
						}
						details.trim();

						geneList.put(geneId, new HashMap<String, String>());
						geneList.get(geneId).put("strand",
								rs.getString("strand"));
						geneList.get(geneId).put("details", details);
						geneList.get(geneId).put("acc", acc);
						geneList.get(geneId).put("promotor_id", geneId);
					}

					rs.close();

				} else if (queryType.equals("cross_genome_paired")
						|| queryType.equals("cross_genome")) {

					if (queryType.equals("cross_genome_paired")) {

						String pairedM = "";

						mIds = annotationIds(pairedACC, userId, dbConnector);

						for (Integer id : mIds) {
							pairedM += id.toString() + ",";
						}

						if (!pairedM.equals("")) {
							pairedM = pairedM
									.substring(0, pairedM.length() - 1);
						} else {
							return geneList;
						}

						query = "call getPromotorsQueryType4";
						if (xref.equals("none")) {
							query = "call getPromotorsQueryType2";
						} else if (xref.equals("nohom")) {
							query += "NoHom";
						}
						if (pairedAllMethods) {
							query += "PairedAllMeth";
						}

						query += "(" + genomeId;
						if (!xref.equals("none")) {
							query += "," + refGenome;
						}
						query += ",\"" + matrices + "\",\"" + pairedM + "\",\""
								+ geneIds + "\",\"" + score_const + "\","
								+ minDist + "," + maxDist + ",\"" + exclList
								+ "\"," + method_id + "," + userId + ")";
					} else {

						query = "call getPromotorsQueryType3";
						if (xref.equals("none")) {
							query = "call getPromotorsQueryType1";
						} else if (xref.equals("nohom")
								|| matrixACC.startsWith(".*")) {
							query += "NoHom";
						}

						query += "(" + genomeId;
						if (!xref.equals("none")) {
							query += "," + refGenome;
						}
						query += ",\"" + matrices + "\",\"" + geneIds + "\",\""
								+ score_const + "\",\"" + exclList + "\","
								+ method_id + "," + userId + ")";
					}

					rs = dbConnector.queryDatabase(query);

					if (xref.equals("nomatch")) {
						while (rs.next()) {
							if (rs.getInt("hom_matches") > 0) {
								String acc = rs.getString("acc");
								if (acc == null) {
									acc = rs.getString("acc_short");
								}
								String details = "";
								if (rs.getString("shortname") != null) {
									details = rs.getString("shortname");
								}
								String d = rs.getString("details");
								if (d != null) {
									if (!d.trim().equals("")) {
										if (!details.equals("")) {
											details += ", ";
										}
										details += rs.getString("details");
									}
								}
								details.trim();

								String geneId = rs.getString("promotor_id");
								geneList.put(geneId,
										new HashMap<String, String>());
								geneList.get(geneId).put("strand",
										rs.getString("strand"));
								geneList.get(geneId).put("details", details);
								geneList.get(geneId).put("acc", acc);
								geneList.get(geneId).put("promotor_id", geneId);
							}
						}
					} else if (xref.equals("nohom")) {
						while (rs.next()) {
							if (rs.getString("hom_promotor_id") != null) {
								String acc = rs.getString("acc");
								if (acc == null) {
									acc = rs.getString("acc_short");
								}

								String details = "";
								if (rs.getString("shortname") != null) {
									details = rs.getString("shortname");
								}
								String d = rs.getString("details");
								if (d != null) {
									if (!d.trim().equals("")) {
										if (!details.equals("")) {
											details += ", ";
										}
										details += rs.getString("details");
									}
								}
								details.trim();

								String geneId = rs.getString("promotor_id");
								geneList.put(geneId,
										new HashMap<String, String>());
								geneList.get(geneId).put("strand",
										rs.getString("strand"));
								geneList.get(geneId).put("details", details);
								geneList.get(geneId).put("acc", acc);
								geneList.get(geneId).put("promotor_id", geneId);
							}
						}
					} else if (xref.equals("none")) {
						while (rs.next()) {
							String acc = rs.getString("acc");
							if (acc == null) {
								acc = rs.getString("acc_short");
							}

							String details = "";
							if (rs.getString("shortname") != null) {
								details = rs.getString("shortname");
							}
							String d = rs.getString("details");
							if (d != null) {
								if (!d.trim().equals("")) {
									if (!details.equals("")) {
										details += ", ";
									}
									details += rs.getString("details");
								}
							}
							details.trim();

							String geneId = rs.getString("promotor_id");
							geneList.put(geneId, new HashMap<String, String>());
							geneList.get(geneId).put("strand",
									rs.getString("strand"));
							geneList.get(geneId).put("details", details);
							geneList.get(geneId).put("acc", acc);
							geneList.get(geneId).put("promotor_id", geneId);
						}

					}

				}
			}
			dbConnector.disconnect();
		} catch (Exception e) {
			e.printStackTrace();
			throw new RemoteException(
					"An unexpected error occurred.\n  Message: "
							+ e.getMessage());
		}

		return geneList;

	}

	// returns the ids, seperated by a ","
	private String getRegexpGenes(Integer userId, String genome, String regexp)
			throws RemoteException {
		try {
			DbConnector dbConnector = getConnector();

			String query = "select distinct acc, acc_short, shortname, details, promotor_id from "
					+ "view_promotor_protein where (user_id is null";

			if (userId != null) {
				query += " or user_id = " + userId;
			}
			query += ")";

			if (genome != null) {
				query += " and genome_id = " + genome;
			}

			query += " order by acc_short";

			ResultSet rs = dbConnector.queryDatabase(query);

			String[] genes = regexp.split("\\|");

			String foundIds = "";

			if (regexp.equals("") || regexp.equals("*") || regexp.equals(".*")) {
				while (rs.next()) {
					String id = rs.getString("promotor_id");
					foundIds += "," + id;
				}
			} else {

				ArrayList<Object[]> accs = new ArrayList<Object[]>();

				while (rs.next()) {
					String acc_short = rs.getString("acc_short");
					String acc = rs.getString("acc");
					String id = rs.getString("promotor_id");
					if (acc_short != null) {
						accs.add(new Object[] { acc_short, id });
					}
					if (acc != null) {
						accs.add(new Object[] { acc, id });
					}
				}

				Object[][] data = new Object[accs.size()][2];
				int i = 0;
				for (Object[] r : accs) {
					data[i++] = r;
				}

				foundIds = foundInData(genes, data)[1];

			}
			if (!foundIds.equals("")) {
				foundIds = foundIds.substring(1, foundIds.length());
			} else {
				foundIds = "-1";
			}

			return foundIds;
		} catch (Exception e) {
			System.err.println(e.getMessage());
			e.printStackTrace();
			throw new RemoteException(
					"An unexpected error occurred.\n  Message: "
							+ e.getMessage());
		}
	}

	private String[] foundInData(Object[] patterns, Object[][] data) {
		String notFound = "";
		String foundIds = "";

		DefaultTableModel model = new DefaultTableModel();
		JTable tmpTable = new JTable(model);

		model.setDataVector(data, new String[] { "value", "ids" });
		TableRowSorter<TableModel> sorter = new TableRowSorter<TableModel>(
				model);
		tmpTable.setRowSorter(sorter);

		for (Object pattern : patterns) {
			int count = 0;
			RowFilter<TableModel, Object> rf = null;
			try {
				rf = RowFilter.regexFilter("(?i)" + pattern);
				sorter.setRowFilter(rf);
				count = sorter.getViewRowCount();
				tmpTable.selectAll();

				int selIndex[] = tmpTable.getSelectedRows();

				for (int i = 0; i < selIndex.length; ++i) {
					int realRowIndex = tmpTable
							.convertRowIndexToModel(selIndex[i]);

					Object f = model.getValueAt(realRowIndex, 1);
					foundIds += "," + f;
				}
			} catch (java.util.regex.PatternSyntaxException e) {
			}
			if (count < 1) {
				notFound += pattern + ",";
			} else {
			}
		}
		return new String[] { notFound, foundIds };
	}

	/**
	 * {@inheritDoc}
	 * 
	 * @see at.fh_hagenberg.dlight.rmi.common.DlightRmi#sendSQLquery(java.lang.Integer,
	 *      java.lang.String)
	 */
	@Override
	public ArrayList<HashMap<String, String>> sendSQLquery(String query,
			Integer userId) throws RemoteException {

		try {
			DbConnector dbConnector = getConnector();
			ResultSet rs = dbConnector.queryDatabase(query);

			String[] columns = new String[rs.getMetaData().getColumnCount()];

			for (int i = 0; i < columns.length; ++i) {
				columns[i] = rs.getMetaData().getColumnName(i + 1);
			}

			ArrayList<HashMap<String, String>> result = new ArrayList<HashMap<String, String>>();

			while (rs.next()) {
				HashMap<String, String> row = new HashMap<String, String>();
				for (int i = 0; i < columns.length; ++i) {
					row.put(columns[i].toLowerCase(), rs.getString(columns[i]));
				}

				result.add(row);
			}
			dbConnector.disconnect();
			return result;
		} catch (Exception e) {
			e.printStackTrace();
		}
		return null;
	}

	/**
	 * {@inheritDoc}
	 * 
	 * @see at.fh_hagenberg.dlight.rmi.common.DlightRmi#getAppletProperties()
	 */
	@Override
	public HashMap<String, String> getAppletProperties() throws RemoteException {
		// HashMap; keys = uri, ip, port, prefix, datasource, userRegistration
		HashMap<String, String> properties = new HashMap<String, String>();
		properties.put("uri", Configer.getInstance().getUri());
		properties.put("ip", Configer.getInstance().getIp());
		properties.put("port", Configer.getInstance().getPort());
		properties.put("prefix", Configer.getInstance().getPrefix());
		properties
				.put("datasource", Configer.getInstance().getDatasourceName());
		properties.put("userRegistration", Configer.getInstance()
				.getAllowRegister().toString());
		properties.put("userLogin", Configer.getInstance().getAllowRegister()
				.toString());
		properties.put("institute", Configer.getInstance().getInstitute()
				.toString());
		properties.put("contact", Configer.getInstance().getContact()
				.toString());
		return properties;
	}

	/**
	 * {@inheritDoc}
	 * 
	 * @see at.fh_hagenberg.dlight.rmi.common.DlightRmi#downloadFile(java.lang.Integer,
	 *      java.lang.String)
	 */

	@Override
	public byte[] downloadFile(Integer userId, String filename)
			throws RemoteException {

		String filepath = Configer.getInstance().getTmpDir() + filename;

		File file = new File(filepath);
		if (file.exists() && file.canRead()) {

			byte buffer[] = new byte[(int) file.length()];
			try {
				BufferedInputStream input = new BufferedInputStream(
						new FileInputStream(file));
				input.read(buffer, 0, buffer.length);
				input.close();
				file.delete();
				return buffer;

			} catch (Exception e) {
				e.printStackTrace();
			}
		}

		return null;
	}

	@Override
	public InputStream getDownloadStream(String filename) throws IOException {
		File f = new File(Configer.getInstance().getTmpDir() + filename);
		if (f.exists() && f.canRead()) {
			return new RMIInputStream(new RMIInputStreamImpl(
					new FileInputStream(f)));
		}
		return null;
	}

	@Override
	public OutputStream getUploadStream(String filename) throws IOException {
		File f = new File(Configer.getInstance().getTmpDir() + filename);
		return new RMIOutputStream(new RMIOutputStreamImpl(
				new FileOutputStream(f)));
	}

	@Override
	public void deleteTmpFile(String filename) throws RemoteException {
		File f = new File(Configer.getInstance().getTmpDir() + filename);
		f.delete();
	}

	@Override
	public HashMap<String, Object> createAnnotationFile(Integer userId,
			Integer queryId, Integer geneId) throws RemoteException {

		// get geneList
		ArrayList<Integer> geneList = new ArrayList<Integer>();
		if (geneId == null) {
			Set<String> genes = getGenesInResult(userId, queryId).keySet();
			for (String g : genes) {
				geneList.add(Integer.valueOf(g));
			}
		} else {
			geneList.add(geneId);
		}

		// write file
		CreateAnnotationList fileCreator = new CreateAnnotationList();
		String filename = Configer.getInstance().getTmpDir()
				+ System.currentTimeMillis() + ".scan";
		FileWriter outFile;
		try {
			outFile = new FileWriter(filename);
			HashMap<String, Object> result = fileCreator.createList(userId,
					queryId, geneList, outFile, true);
			outFile.close();
			return result;
		} catch (IOException e) {
			e.printStackTrace();
			throw new RemoteException("Unhandled IO exception.", e);
		}
	}

	public String printAnnotations(Integer userId, Integer queryId,
			Integer geneId, Boolean printHeader, Boolean genomicCoord)
			throws RemoteException {
		return (String) printAnnotationHelp(userId, queryId, geneId,
				printHeader, false, "", null)[0];
	}

	public Object[] printAnnotationsGff3(Integer userId, Integer queryId,
			Integer geneId, String gffRegion, HashMap<String, Integer> lastIds)
			throws RemoteException {
		return printAnnotationHelp(userId, queryId, geneId, false, true,
				gffRegion, lastIds);
	}

	private Object[] printAnnotationHelp(Integer userId, Integer queryId,
			Integer geneId, Boolean printHeader, Boolean gff, String gffRegion,
			HashMap<String, Integer> lastIds) throws RemoteException {

		ArrayList<Integer> geneList = new ArrayList<Integer>();
		;
		geneList.add(geneId);

		StringWriter sw = new StringWriter();

		CreateAnnotationList fileCreator = new CreateAnnotationList();

		fileCreator.setGff(gff);
		fileCreator.setGffRegion(gffRegion);
		if (lastIds != null) {
			fileCreator.setIds(lastIds);
		}

		HashMap<String, Object> resp = fileCreator.createList(userId, queryId,
				geneList, sw, printHeader);

		if (resp.containsKey("errMsg")) {
			@SuppressWarnings("unchecked")
			ArrayList<String> errMsg = (ArrayList<String>) resp.get("errMsg");
			if (errMsg.size() > 0) {
				String err = "";
				for (int i = 0; i < errMsg.size() && i < 4; ++i) {
					err += errMsg.get(i);
				}
				throw new RemoteException("Unhandled exception: " + err);
			}
		}
		String out = sw.getBuffer().toString();
		try {
			sw.close();
		} catch (IOException e) {
			e.printStackTrace();
		}

		return new Object[] { out, fileCreator.getIds() };
	}

	public String printSequenceGff3(Integer userId, Integer geneId)
			throws RemoteException {
		String stmt = "select sequence, strand from promotor where id = "
				+ geneId + " and (user_id is null or user_id = " + userId + ")";

		DbConnector conn = null;
		String seq = "";

		try {
			conn = getConnector();

			ResultSet rs = conn.queryDatabase(stmt);
			if (rs.next()) {
				String sequence = rs.getString("sequence").toUpperCase();
				String strand = rs.getString("strand");
				if (strand.equals("r")) {
					sequence = Segment.complSequ(sequence).toUpperCase();
				}
				Integer nstart = 0;
				Integer nend = nstart + 50;
				while (nend < sequence.length()) {
					seq += sequence.substring(nstart, nend) + "\n";
					nstart = nend;
					nend = nstart + 50;
				}

				if (nstart < sequence.length()) {
					seq += sequence.substring(nstart) + "\n";
				}
			}
			conn.disconnect();
		} catch (DatabaseException e) {
			e.printStackTrace();
			throw new RemoteException("Unhandled database exception.", e);
		} catch (SQLException e) {
			if (conn != null) {
				try {
					conn.disconnect();
				} catch (DatabaseAccessException e1) {
					e1.printStackTrace();
				}
			}
			e.printStackTrace();
			throw new RemoteException("Unhandled SQL exception.", e);
		}

		return seq;
	}

	public Object[] printGff3Regions(Integer userId, Integer queryId,
			ArrayList<Integer> geneIds) throws RemoteException {

		String regions = "";
		HashMap<Integer, String> regionMap = new HashMap<Integer, String>();
		HashSet<String> usedGffnames = new HashSet<String>();
		DbConnector conn = null;

		try {
			String ids = "";

			for (Integer gid : geneIds) {
				ids += gid + ",";
			}

			ids = ids.substring(0, ids.length() - 1);

			String stmt = "select p.id as id, concat(g.version,\"_\",p.chromosome,\"_\",p.gene_id_version) as gname, "
					+ "p.start as start, p.end as end, u.username as user "
					+ "from promotor p left join genome g on p.genome_id = g.id left join user u "
					+ "on p.user_id = u.id where p.id in ("
					+ ids
					+ ") and (p.user_id is null or p.user_id = " + userId + ")";

			conn = getConnector();
			ResultSet rs = conn.queryDatabase(stmt);
			while (rs.next()) {
				Integer id = rs.getInt("id");
				String name = rs.getString("gname");
				Integer start = rs.getInt("start");
				Integer end = rs.getInt("end");
				String user = rs.getString("user");

				if (user != null) {
					name += "_" + user;
				}

				if (usedGffnames.contains(name)) {
					int e = 1;
					String name_ = name + "_" + e;
					while (usedGffnames.contains(name_)) {
						++e;
						name_ = name + "_" + e;
					}
					name = name_;
				}

				regions += "##sequence-region " + name + " " + start + " "
						+ end + "\n";
				usedGffnames.add(name);
				regionMap.put(id, name);
			}

			conn.disconnect();
		} catch (DatabaseException e) {
			e.printStackTrace();
			throw new RemoteException("Unhandled database exception.", e);
		} catch (SQLException e) {
			if (conn != null) {
				try {
					conn.disconnect();
				} catch (DatabaseAccessException e1) {
					e1.printStackTrace();
				}
			}
			e.printStackTrace();
			throw new RemoteException("Unhandled SQL exception.", e);
		}

		return new Object[] { regions, regionMap };
	}

	@Override
	public String createSequences(Integer userId, Integer genomeId)
			throws RemoteException {

		String stmt = "select id, gene_id, gene_id_version, chromosome, start, "
				+ "end, strand, sequence from promotor "
				+ "where (genome_id is null or genome_id = "
				+ genomeId
				+ ") "
				+ "and (user_id is null or user_id = " + userId + ")";

		String filename = Configer.getInstance().getTmpDir()
				+ System.currentTimeMillis() + ".fasta";
		PrintWriter out = null;

		DbConnector conn = null;

		try {

			FileWriter outFile = new FileWriter(filename);
			out = new PrintWriter(outFile, true);

			conn = getConnector();
			ResultSet rs = conn.queryDatabase(stmt);
			while (rs.next()) {
				String acc = rs.getString("gene_id");
				out.println(">" + acc + ":" + rs.getString("chromosome") + ":"
						+ rs.getInt("start") + "-" + rs.getInt("end") + ":"
						+ rs.getString("strand"));
				out.println(rs.getString("sequence"));
			}

			out.close();
			return filename.substring(filename.lastIndexOf(File.separatorChar),
					filename.length());

		} catch (DatabaseException e) {
			e.printStackTrace();
			if (out != null) {
				out.close();
			}
			throw new RemoteException("Unhandled database exception.", e);
		} catch (SQLException e) {
			e.printStackTrace();
			throw new RemoteException("Unhandled SQL exception.", e);
		} catch (IOException e) {
			e.printStackTrace();
			throw new RemoteException("Unhandled IO exception.", e);
		}
	}

	public ArrayList<Integer> getGeneIds(Integer userId, Integer genomeId)
			throws RemoteException {
		String stmt = "select id, gene_id, gene_id_version, chromosome, start, "
				+ "end, strand, sequence from promotor "
				+ "where genome_id = "
				+ genomeId
				+ " and (user_id is null or user_id = "
				+ userId
				+ ")";

		ArrayList<Integer> geneIds = new ArrayList<Integer>();

		try {
			DbConnector conn = getConnector();

			ResultSet rs = conn.queryDatabase(stmt);
			while (rs.next()) {
				geneIds.add(rs.getInt("id"));
			}
		} catch (DatabaseException e) {
			e.printStackTrace();
			throw new RemoteException("Unhandled database exception.", e);
		} catch (SQLException e) {
			e.printStackTrace();
			throw new RemoteException("Unhandled SQL exception.", e);
		}
		return geneIds;
	}

	public String printSequence(Integer userId, Integer genomeId, Integer geneId)
			throws RemoteException {
		String stmt = "select id, gene_id, gene_id_version, chromosome, start, "
				+ "end, strand, sequence from promotor "
				+ "where genome_id = "
				+ genomeId
				+ " and id =  "
				+ geneId
				+ " and (user_id is null or user_id = " + userId + ")";

		DbConnector conn;
		StringWriter sw = new StringWriter();
		PrintWriter out = new PrintWriter(sw);
		try {
			conn = getConnector();
			ResultSet rs = conn.queryDatabase(stmt);
			while (rs.next()) {
				String acc = rs.getString("gene_id_version");
				out.println(">" + acc + ":" + rs.getString("chromosome") + ":"
						+ rs.getInt("start") + "-" + rs.getInt("end") + ":"
						+ rs.getString("strand"));
				out.println(rs.getString("sequence"));
			}
		} catch (DatabaseException e) {
			e.printStackTrace();
			throw new RemoteException("Unhandled database exception.", e);
		} catch (SQLException e) {
			e.printStackTrace();
			throw new RemoteException("Unhandled SQL exception.", e);
		}

		String out_ = sw.getBuffer().toString();
		try {
			out.close();
			sw.close();
		} catch (IOException e) {
			e.printStackTrace();
		}
		return out_;
	}

	/**
	 * {@inheritDoc}
	 * 
	 * @see at.fh_hagenberg.dlight.rmi.common.DlightRmi#getPromotors(java.lang.Integer,
	 *      java.lang.String)
	 */
	@Override
	public HashMap<String, String[]> getPromotors(Integer userId, Integer genome)
			throws RemoteException {
		try {
			DbConnector dbConnector = getConnector();

			String query = "select distinct acc, acc_short, shortname, details, promotor_id from "
					+ "view_promotor_protein where (user_id is null";

			if (userId != null) {
				query += " or user_id = " + userId;
			}
			query += ")";

			if (genome != null) {
				query += " and genome_id = " + genome;
			}

			query += " order by acc_short";

			ResultSet rs = dbConnector.queryDatabase(query);

			HashMap<String, String[]> resultHash = new HashMap<String, String[]>();

			String lastACC = "";
			String ids = "";
			String shortname = "";
			String details = "";
			while (rs.next()) {
				String acc = rs.getString("acc");
				if (acc == null) {
					acc = rs.getString("acc_short");
				}
				String id = rs.getString("promotor_id");
				if (acc.equals(lastACC)) {
					ids += "," + id;
				} else {
					if (!lastACC.equals("")) {
						resultHash.put(lastACC, new String[] { shortname,
								details, ids });
					}
					lastACC = acc;
					ids = id;
					shortname = rs.getString("shortname");
					if (shortname == null) {
						shortname = "";
					}
					details = rs.getString("details");
					if (details == null) {
						details = "";
					}
				}
			}
			if (!lastACC.equals("")) {
				resultHash.put(lastACC,
						new String[] { shortname, details, ids });
			}

			dbConnector.disconnect();
			rs.close();
			return resultHash;
		} catch (Exception e) {
			System.err.println(e.getMessage());
			e.printStackTrace();
			throw new RemoteException(
					"An unexpected error occurred.\n  Message: "
							+ e.getMessage());
		}
	}

	/**
	 * {@inheritDoc}
	 * 
	 * @see at.fh_hagenberg.dlight.rmi.common.DlightRmi#getMatrices(java.lang.Integer,
	 *      java.lang.String)
	 */
	@Override
	public HashMap<String, String[]> getMatrices(Integer userId, String type)
			throws RemoteException {
		try {
			DbConnector dbConnector = getConnector();

			String query = "select distinct  name, "
					+ "gene from view_matrix where "
					+ "(user_id IS NULL OR user_id = " + userId
					+ ") and name != \"" + Configer.DELETED_ANNOTATION + "\"";

			if (type != null) {
				query += " and type_name = \"" + type + "\"";
			}

			ResultSet rs = dbConnector.queryDatabase(query);

			HashMap<String, String[]> resultHash = new HashMap<String, String[]>();
			while (rs.next()) {
				resultHash.put(rs.getString("name"),
						new String[] { rs.getString("gene") });
			}
			rs.close();
			dbConnector.disconnect();
			return resultHash;
		} catch (Exception e) {
			System.err.println(e.getMessage());
			e.printStackTrace();
			throw new RemoteException(
					"An unexpected error occurred.\n  Message: "
							+ e.getMessage());
		}
	}

	/**
	 * {@inheritDoc}
	 * 
	 * @see at.fh_hagenberg.dlight.rmi.common.DlightRmi#getAnnotations4Method(java.lang.Integer,
	 *      java.lang.Integer)
	 */
	@Override
	public HashMap<String, String[]> getAnnotations4Method(Integer userId,
			Integer methodId) throws RemoteException {

		try {
			DbConnector dbConnector = getConnector();

			String query = "select distinct ma.annotation_id, va.name, va.gene "
					+ "from method_annotation ma "
					+ "inner join view_annotation va on ma.annotation_id = va.id "
					+ "where (ma.user_id is null or ma.user_id = "
					+ userId
					+ ")";

			if (methodId > -1) {
				query += " and method_id = " + methodId;
			}

			ResultSet rs = dbConnector.queryDatabase(query);
			HashMap<String, String[]> resultHash = new HashMap<String, String[]>();
			while (rs.next()) {
				resultHash.put(rs.getString("name"),
						new String[] { rs.getString("gene") });
			}
			rs.close();
			dbConnector.disconnect();
			return resultHash;
		} catch (Exception e) {
			System.err.println(e.getMessage());
			e.printStackTrace();
			throw new RemoteException(
					"An unexpected error occurred.\n  Message: "
							+ e.getMessage());
		}
	}

	/**
	 * {@inheritDoc}
	 * 
	 * @see at.fh_hagenberg.dlight.rmi.common.DlightRmi#getAnnotations(java.lang.Integer)
	 */
	@Override
	public HashMap<String, String[]> getAnnotations(Integer userId)
			throws RemoteException {
		try {
			DbConnector dbConnector = getConnector();

			String query = "select distinct name, gene from view_annotation where "
					+ "user_id IS NULL OR user_id = " + userId;

			ResultSet rs = dbConnector.queryDatabase(query);
			HashMap<String, String[]> resultHash = new HashMap<String, String[]>();
			while (rs.next()) {
				resultHash.put(rs.getString("name"),
						new String[] { rs.getString("gene") });
			}
			rs.close();
			dbConnector.disconnect();
			return resultHash;
		} catch (Exception e) {
			System.err.println(e.getMessage());
			e.printStackTrace();
			throw new RemoteException(
					"An unexpected error occurred.\n  Message: "
							+ e.getMessage());
		}

	}

	/**
	 * {@inheritDoc}
	 * 
	 * @see at.fh_hagenberg.dlight.rmi.common.DlightRmi#getTop(java.lang.String)
	 */
	@Override
	public String getTop(String top) throws RemoteException {
		try {
			DbConnector dbConnector = getConnector();

			String id = "top" + top;

			String query = "select value from setup where id = \"" + id + "\"";
			ResultSet rs = dbConnector.queryDatabase(query);

			String result = "";
			while (rs.next()) {
				result = rs.getString("value");
			}
			rs.close();

			dbConnector.disconnect();
			return result;
		} catch (Exception e) {
			System.err.println(e.getMessage());
			e.printStackTrace();
			throw new RemoteException(
					"An unexpected error occurred.\n  Message: "
							+ e.getMessage());
		}

	}

	/**
	 * {@inheritDoc}
	 * 
	 * @see at.fh_hagenberg.dlight.rmi.common.DlightRmi.getMatrixUrl(java.lang
	 *      .Integer)
	 */
	@Override
	public String getMatrixUrl(Integer bsId) throws RemoteException {
		try {
			DbConnector dbConnector = getConnector();

			String query = "select distinct m.name, m.type_name "
					+ "from view_matrix m inner join bindingsite b on m.id = b.annotation_id "
					+ "where b.id = " + bsId + " and m.user_id is null";

			ResultSet rs = dbConnector.queryDatabase(query);

			String type = "";
			String matrixName = "";
			String url = "";
			if (rs.next()) {
				type = rs.getString("type_name");
				matrixName = rs.getString("name");

				if (!type.equals("")) {
					url = "http://jaspar.genereg.net/cgi-bin/jaspar_db.pl?ID="
							+ matrixName + "" + "&rm=present&collection="
							+ type;
				}
			}
			rs.close();
			dbConnector.disconnect();
			return url;
		} catch (Exception e) {
			System.err.println(e.getMessage());
			e.printStackTrace();
			throw new RemoteException(
					"An unexpected error occurred.\n  Message: "
							+ e.getMessage());
		}
	}

	/**
	 * {@inheritDoc}
	 * 
	 * @see at.fh_hagenberg.dlight.rmi.common.DlightRmi.getPromotorUrl(java.lang
	 *      .Integer)
	 */
	@Override
	public String getPromotorUrl(Integer id) throws RemoteException {
		try {
			DbConnector dbConnector = getConnector();

			String query = "select distinct p.chromosome as chromosome, p.start as start, p.end as end, "
					+ "v.version as version from view_promotor_protein p INNER JOIN genome v "
					+ "on p.genome_id = v.id  where promotor_id = " + id;
			ResultSet rs = dbConnector.queryDatabase(query);

			String chrom = "";
			String start = "";
			String end = "";
			String version = "";
			while (rs.next()) {
				chrom = rs.getString("chromosome");
				start = Integer.toString(rs.getInt("start"));
				end = Integer.toString(rs.getInt("end"));
				version = rs.getString("version");
			}
			rs.close();
			String url = "";
			if (!chrom.equals("")) {
				url = "http://genome.ucsc.edu/cgi-bin/hgTracks?db=" + version
						+ "&position=" + chrom + ":" + start + "-" + end;
			}
			dbConnector.disconnect();
			return url;
		} catch (Exception e) {
			System.err.println(e.getMessage());
			e.printStackTrace();
			throw new RemoteException(
					"An unexpected error occurred.\n  Message: "
							+ e.getMessage());
		}
	}

	/**
	 * {@inheritDoc}
	 * 
	 * @see 
	 *      at.fh_hagenberg.dlight.rmi.common.DlightRmi.getPromotorChrPosition(java
	 *      .lang.Integer)
	 */
	@Override
	public String[] getPromotorChrPosition(Integer id) throws RemoteException {
		try {
			DbConnector dbConnector = getConnector();

			String query = "select distinct p.chromosome as chromosome, p.start as start, p.end as end "
					+ "from view_promotor_protein p  where promotor_id = " + id;
			ResultSet rs = dbConnector.queryDatabase(query);

			String chrom = "";
			String start = "";
			String end = "";
			while (rs.next()) {
				chrom = rs.getString("chromosome");
				start = Integer.toString(rs.getInt("start"));
				end = Integer.toString(rs.getInt("end"));
			}
			rs.close();
			String[] promPos = { "", "", "" };
			if (!chrom.equals("")) {
				promPos[0] = chrom;
				promPos[1] = start;
				promPos[2] = end;
			}
			dbConnector.disconnect();
			return promPos;

		} catch (Exception e) {
			System.err.println(e.getMessage());
			e.printStackTrace();
			throw new RemoteException(
					"An unexpected error occurred.\n  Message: "
							+ e.getMessage());
		}
	}

	/**
	 * {@inheritDoc}
	 * 
	 * @see at.fh_hagenberg.dlight.rmi.common.DlightRmi.getTopX(java.lang
	 *      .String)
	 */
	@Override
	public ArrayList<String[]> getTopX(String x) throws RemoteException {
		try {
			DbConnector dbConnector = getConnector();
			String query = "select value from setup where id = \"black" + x
					+ "\"";
			ResultSet rs = dbConnector.queryDatabase(query);

			ArrayList<String[]> result = null;
			while (rs.next()) {
				result = new ArrayList<String[]>();

				String value = rs.getString("value");
				ArrayList<String> mat = new ArrayList<String>(
						Arrays.asList(value.split(",")));
				for (String m : mat) {
					m = m.replace(" ", "");
					query = "select name as cname, gene, "
							+ "name from view_matrix where name = \"" + m
							+ "\"";
					ResultSet rsInfo = dbConnector.queryDatabase(query);
					while (rsInfo.next()) {
						result.add(new String[] { rsInfo.getString("cname"),
								rsInfo.getString("gene"),
								rsInfo.getString("name") });
					}
				}
			}
			rs.close();
			dbConnector.disconnect();
			return result;
		} catch (Exception e) {
			System.err.println(e.getMessage());
			e.printStackTrace();
			throw new RemoteException(
					"An unexpected error occurred.\n  Message: "
							+ e.getMessage());
		}
	}

	/**
	 * {@inheritDoc}
	 * 
	 * @see at.fh_hagenberg.dlight.rmi.common.DlightRmi.storeOptions(java.lang
	 *      .Integer, java.util.HashMap<java.lang.String, java.lang.String>)
	 */
	@Override
	public void storeOptions(Integer userId, HashMap<String, String> options)
			throws RemoteException {
		try {
			DbConnector dbConnector = getConnector();

			for (String key : options.keySet()) {
				String stmt = "insert into user_option values (" + userId
						+ ", \"" + key + "\", \"" + options.get(key)
						+ "\") on duplicate key update option_value =\""
						+ options.get(key) + "\"";
				dbConnector.insertInto(stmt);
			}
			dbConnector.commit();
		} catch (Exception e) {
			System.err.println(e.getMessage());
			e.printStackTrace();
			throw new RemoteException(
					"An unexpected error occurred.\n  Message: "
							+ e.getMessage());

		}
	}

	/**
	 * {@inheritDoc}
	 * 
	 * @see at.fh_hagenberg.dlight.rmi.common.DlightRmi#storeQuery(java.lang.Integer,
	 *      java.lang.Integer, java.lang.Integer, java.lang.String,
	 *      java.lang.String, java.lang.String, java.lang.String, String,
	 *      java.lang.Ingeger, java.lang.Integer, java.lang.Ingeger,
	 *      java.lang.Double, java.lang.Double, java.lang.Double,
	 *      java.lang.Integer)
	 */
	@Override
	public void storeQuery(Integer userId, Integer genomeId,
			Integer refGenomeId, String genes, String matrices, String paired,
			String queryName, String exclList, Integer supprOutput,
			Integer minDist, Integer maxDist, Double cutoff, Integer method_id,
			String scoreType, Boolean pairedAll) throws RemoteException {

		if (genes == null) {
			throw new RemoteException("A genes string is needed!");
		}
		if (matrices == null) {
			throw new RemoteException("A matrices string is needed!");
		}
		if (userId == null) {
			throw new RemoteException("A username is needed!");
		}
		if (genomeId == null) {
			throw new RemoteException("An organism is needed!");
		}

		if (matrices.equals("*") || matrices.equals("")) {
			matrices = ".*";
		}

		if (genes.equals("*") || genes.equals("")) {
			genes = ".*";
		}

		// first determine the type of query ('basic', 'paired', 'cross_genome',
		// 'cross_genome_paired')
		String queryType = "";

		if ((refGenomeId == null) && (paired == null || paired.equals(""))) {
			// simple case only matrix is set, no cross genome, no paired with
			// (type 1 - basic)

			queryType = "basic";

		} else if (refGenomeId == null) {
			// paired case only matrix and paired with are set, no cross genome
			// (type 2)

			queryType = "paired";

		} else {
			if (paired == null || paired.equals("")) {
				// cross genome, not paired
				queryType = "cross_genome";
			} else {
				// cross genome and paired, type 4
				queryType = "cross_genome_paired";
			}
		}

		if (matrices.startsWith("*") || matrices.startsWith("?")) {
			matrices = "." + matrices;
		}

		try {
			DbConnector dbConnector = getConnector();

			String stmt = "insert into user_query (user_id, query_type, "
					+ "name, matrix_acc, paired_acc, genome_id, gene_acc, "
					+ "ref_genome_id, min_dist, max_dist, cutoff, "
					+ "excl_list, xref, method_id, score_type, paired_all_methods) values ("
					+ userId + ", \"" + queryType + "\", \"" + queryName
					+ "\", \"" + matrices + "\", \"" + paired + "\", "
					+ genomeId + ", \"" + genes + "\", ";
			if (refGenomeId == null) {
				stmt += "NULL, ";
			} else {
				stmt += refGenomeId + ", ";
			}
			stmt += minDist + ", " + maxDist + ", ";
			if (cutoff == null) {
				stmt += "NULL, ";
			} else {
				stmt += cutoff + ", ";
			}
			stmt += "\"" + exclList + "\", ";

			if (supprOutput == null) {
				stmt += "\"none\",";
			} else if (supprOutput.equals(Configer.SUPPRESS_NOHOM_VALUE)) {
				stmt += "\"nohom\",";
			} else if (supprOutput.equals(Configer.SUPPRESS_NOMATCH_VALUE)) {
				stmt += "\"nomatch\",";
			} else {
				stmt += "\"none\",";
			}

			stmt += method_id + ", ";

			if (scoreType == null || scoreType == "") {
				stmt += "NULL, " + pairedAll + ")";
			} else {
				stmt += "\"" + scoreType + "\", " + pairedAll + ")";
			}

			dbConnector.insertInto(stmt);
			dbConnector.commit();

		} catch (DatabaseException e) {
			e.printStackTrace();
			System.err.println(e.getMessage());
			throw new RemoteException(
					"An unexpected error occurred.\n  Message: "
							+ e.getMessage());

		} catch (SQLException e) {
			e.printStackTrace();
			System.err.println(e.getMessage());
			throw new RemoteException(
					"An unexpected error occurred.\n  Message: "
							+ e.getMessage());
		}

	}

	/**
	 * {@inheritDoc}
	 * 
	 * @see at.fh_hagenberg.dlight.rmi.common.DlightRmi#storeXQuery(java.lang.Integer,
	 *      java.lang.Integer, java.lang.Integer, java.lang.String,
	 *      java.lang.String, java.lang.String, java.lang.String,
	 *      java.lang.String, String, java.lang.Ingeger, java.lang.Integer,
	 *      java.lang.Ingeger, java.lang.Double, java.lang.Double,
	 *      java.lang.Double, java.lang.Integer)
	 */
	public void storeXQuery(Integer userId, Integer genomeId,
			Integer refGenomeId, String genes, String refGenes,
			String matrices, final String paired, String queryName,
			String exclList, Integer supprOutput, Integer minDist,
			Integer maxDist, Double cutoff, Integer method_id,
			String scoreType, Boolean pairedAll) throws RemoteException {

		if (genes == null) {
			throw new RemoteException("A genes string is needed!");
		}
		if (refGenes == null || refGenes == "") {
			ArrayList<String> homGenes = getHomGenes(userId, genomeId,
					refGenomeId, genes);
			if (homGenes.size() > 0) {
				refGenes = "";
				for (String gene : homGenes) {
					refGenes += gene + "|";
				}

				refGenes = refGenes.substring(0, refGenes.length() - 1);
			} else if (supprOutput == Configer.SUPPRESS_NOHOM_VALUE
					|| supprOutput == Configer.SUPPRESS_NOMATCH_VALUE) {
				throw new RemoteException(
						"No corresponding reference genes can be found.");
			}
		}
		if (matrices == null) {
			throw new RemoteException("A matrices string is needed!");
		}
		if (userId == null) {
			throw new RemoteException("A username is needed!");
		}
		if (genomeId == null) {
			throw new RemoteException("An organism is needed!");
		}

		if (matrices.equals("*") || matrices.equals("")) {
			matrices = ".*";
		}

		if (genes.equals("*") || genes.equals("")) {
			genes = ".*";
		}

		// first determine the type of query ('basic', 'paired', 'cross_genome',
		// 'cross_genome_paired')
		String queryType = "";

		if ((refGenomeId == null) && (paired == null || paired.equals(""))) {
			// simple case only matrix is set, no cross genome, no paired with
			// (type 1 - basic)

			queryType = "basic";

		} else if (refGenomeId == null) {
			// paired case only matrix and paired with are set, no cross genome
			// (type 2)

			queryType = "paired";

		} else {
			if (paired == null || paired.equals("")) {
				// cross genome, not paired
				queryType = "cross_genome";
			} else {
				// cross genome and paired, type 4
				queryType = "cross_genome_paired";
			}
		}

		if (matrices.startsWith("*") || matrices.startsWith("?")) {
			matrices = "." + matrices;
		}

		try {
			String stmt = "insert into user_query (user_id, query_type, "
					+ "name, matrix_acc, paired_acc, genome_id, gene_acc, "
					+ "ref_genome_id, min_dist, max_dist, cutoff, "
					+ "excl_list, xref, method_id, score_type, paired_all_methods) value ("
					+ "?, ?, ?, ?, ?, ?, ?, ?, ?, ?, ?, ?, ?, ?, ?, ?)";

			DbConnector dbConnector = getConnector();
			Savepoint sp = dbConnector.createSavepoint();

			PreparedStatement pstmt = dbConnector
					.generateInsertionPreparedStmt(stmt);
			pstmt.setInt(1, userId);
			pstmt.setString(2, queryType);
			pstmt.setString(3, queryName);
			pstmt.setString(4, matrices);
			pstmt.setString(5, paired);
			pstmt.setInt(6, genomeId);
			pstmt.setString(7, genes);
			pstmt.setInt(8, refGenomeId);
			pstmt.setInt(9, minDist);
			pstmt.setInt(10, maxDist);
			pstmt.setDouble(11, cutoff);
			pstmt.setString(12, exclList);

			String hom = "";
			if (supprOutput == null) {
				hom = "none";
			} else if (supprOutput.equals(Configer.SUPPRESS_NOHOM_VALUE)) {
				hom = "nohom";
			} else if (supprOutput.equals(Configer.SUPPRESS_NOMATCH_VALUE)) {
				hom = "nomatch";
			} else {
				hom = "none";
			}
			pstmt.setString(13, hom);
			pstmt.setInt(14, method_id);
			pstmt.setString(15, scoreType);
			pstmt.setBoolean(16, pairedAll);

			// String stmt = "insert into user_query (user_id, query_type, "
			// + "name, matrix_acc, paired_acc, genome_id, gene_acc, "
			// + "ref_genome_id, min_dist, max_dist, cutoff, "
			// +
			// "excl_list, xref, method_id, score_type, paired_all_methods) values ("
			// + userId + ", \"" + queryType + "\", \"" + queryName
			// + "\", \"" + matrices + "\", \"" + paired + "\", "
			// + genomeId + ", \"" + genes + "\", ";
			// if (refGenomeId == null) {
			// stmt += "NULL, ";
			// } else {
			// stmt += refGenomeId + ", ";
			// }
			// stmt += minDist + ", " + maxDist + ", ";
			// if (cutoff == null) {
			// stmt += "NULL, ";
			// } else {
			// stmt += cutoff + ", ";
			// }
			// stmt += "\"" + exclList + "\", ";
			//
			// if (supprOutput == null) {
			// stmt += "\"none\",";
			// } else if (supprOutput.equals(Configer.SUPPRESS_NOHOM_VALUE)) {
			// stmt += "\"nohom\",";
			// } else if (supprOutput.equals(Configer.SUPPRESS_NOMATCH_VALUE)) {
			// stmt += "\"nomatch\",";
			// } else {
			// stmt += "\"none\",";
			// }
			//
			// stmt += method_id + ", ";
			//
			// if (scoreType == null || scoreType == "") {
			// stmt += "NULL, " + pairedAll + ")";
			// } else {
			// stmt += "\"" + scoreType + "\", " + pairedAll + ")";
			// }

			ResultSet rs = dbConnector.insertIntoGetKeys(pstmt);

			Integer id = 0;
			if (rs.next()) {
				id = rs.getInt(1);
			} else {
				dbConnector.rollback(sp);
				throw new RemoteException(
						"An unexpected error occurred.\n Can not store query for an unknown reason.");
			}

			stmt = "insert into user_query (user_id, query_type, "
					+ "name, matrix_acc, paired_acc, genome_id, gene_acc, "
					+ "ref_genome_id, min_dist, max_dist, cutoff, "
					+ "excl_list, xref, method_id, score_type, paired_all_methods, paired_with_query, show_query) value ("
					+ "?, ?, ?, ?, ?, ?, ?, ?, ?, ?, ?, ?, ?, ?, ?, ?, ?, ?)";

			pstmt = dbConnector.generateInsertionPreparedStmt(stmt);
			pstmt.setInt(1, userId);
			pstmt.setString(2, queryType);
			pstmt.setString(3, queryName);
			pstmt.setString(4, matrices);
			pstmt.setString(5, paired);
			pstmt.setInt(6, refGenomeId);
			pstmt.setString(7, refGenes);
			pstmt.setInt(8, genomeId);
			pstmt.setInt(9, minDist);
			pstmt.setInt(10, maxDist);
			pstmt.setDouble(11, cutoff);
			pstmt.setString(12, exclList);
			pstmt.setString(13, hom);
			pstmt.setInt(14, method_id);
			pstmt.setString(15, scoreType);
			pstmt.setBoolean(16, pairedAll);
			pstmt.setInt(17, id);
			pstmt.setBoolean(18, false);

			rs = dbConnector.insertIntoGetKeys(pstmt);

			Integer id2 = 0;
			if (rs.next()) {
				id2 = rs.getInt(1);
			} else {
				dbConnector.rollback(sp);
				throw new RemoteException(
						"An unexpected error occurred.\n Can not store query for an unknown reason.");
			}

			stmt = "update user_query set paired_with_query = ? where id = ?";

			pstmt = dbConnector.generateInsertionPreparedStmt(stmt);
			pstmt.setInt(1, id2);
			pstmt.setInt(2, id);

			dbConnector.insertIntoGetKeys(pstmt);

			dbConnector.commit();

		} catch (DatabaseException e) {
			e.printStackTrace();
			System.err.println(e.getMessage());
			throw new RemoteException(
					"An unexpected error occurred.\n  Message: "
							+ e.getMessage());

		} catch (SQLException e) {
			e.printStackTrace();
			System.err.println(e.getMessage());
			throw new RemoteException(
					"An unexpected error occurred.\n  Message: "
							+ e.getMessage());
		}
	}

	/**
	 * {@inheritDoc}
	 * 
	 * @see at.fh_hagenberg.dlight.rmi.common.DlightRmi#getHomGenes(java.lang.Integer,
	 *      java.lang.Integer, java.lang.Integer, java.lang.String)
	 */
	@Override
	public ArrayList<String> getHomGenes(Integer userId, Integer genomeId,
			Integer refGenomeId, String genes) throws RemoteException {
		try {
			DbConnector dbConnector = getConnector();
			ArrayList<String> result = new ArrayList<String>();
			if (genes.equals("*") || genes.equals(".*") || genes.equals("")) {
				result.add("*");
				return result;
			}

			String geneIds = getRegexpGenes(userId, genomeId.toString(), genes);

			String query = "select p1.acc as acc, p1.acc_short as acc_short from view_promotor_protein p1 "
					+ "inner join view_homologene_genome h on p1.promotor_id = h.promotor_id2 "
					+ "inner join view_promotor_protein p2 on p2.promotor_id = h.promotor_id1 "
					+ "where h.promotor_id1 in ("
					+ geneIds
					+ ") and h.genome_id2 = "
					+ refGenomeId
					+ " "
					+ "and (p1.user_id is null or p1.user_id = "
					+ userId
					+ ") "
					+ "and (h.hom_user_id is null or h.hom_user_id = "
					+ userId + ")";

			ResultSet rs = dbConnector.queryDatabase(query);

			while (rs.next()) {
				String acc = rs.getString("acc");
				if (acc == null) {
					acc = rs.getString("acc_short");
				}
				result.add(acc);
			}
			dbConnector.disconnect();
			return result;

		} catch (Exception e) {
			System.err.println(e.getMessage());
			throw new RemoteException(
					"An unexpected error occurred.\n  Message: "
							+ e.getMessage());

		}
	}

	/**
	 * {@inheritDoc}
	 * 
	 * @see at.fh_hagenberg.dlight.rmi.common.DlightRmi#getHomGenesList(java.lang.Integer,
	 *      ArrayList)
	 */
	@Override
	public ArrayList<String> getHomGenesList(Integer userId,
			ArrayList<Integer> genomeIds) throws RemoteException {
		ArrayList<String> homGenes = new ArrayList<String>();

		DbConnector con = null;
		String stmt = "";
		PreparedStatement pstmt = null;
		ResultSet rs = null;

		try {
			con = getConnector();
			HashMap<Integer, String> genomeIdsExt = new HashMap<Integer, String>();
			getConnector();
			if (genomeIds == null) {
				genomeIds = new ArrayList<Integer>();
				stmt = "select id, version from genome where user_id is null or user_id = ?";
				pstmt = con.generateSelectPreparedStmt(stmt);
				pstmt.setInt(1, userId);
				rs = con.queryDatabase(pstmt);

				while (rs.next()) {
					genomeIds.add(rs.getInt("id"));
					genomeIdsExt.put(rs.getInt("id"), rs.getString("version"));
				}
			} else {
				stmt = "select id, version from genome where genome_id = ? and (user_id is null or user_id = ?)";
				pstmt = con.generateSelectPreparedStmt(stmt);

				for (Integer id : genomeIds) {
					pstmt.setInt(1, id);
					pstmt.setInt(2, userId);

					rs = con.queryDatabase(pstmt);
					while (rs.next()) {
						genomeIdsExt.put(rs.getInt("id"),
								rs.getString("version"));
					}

				}
			}

			if (genomeIdsExt.size() < 2) {
				con.disconnect();
				throw new RemoteException(
						"At least two genomes have to be selected to build a homologene list");
			}

			HashSet<XrefPair> done = new HashSet<XrefPair>();

			stmt = "select promotor_id1, promotor_id2, genome_id1, genome_id2, gene_id1, "
					+ "gene_id2, gene_id_version1, gene_id_version2 from view_homologene_genome "
					+ "where genome_id1 = ? and (hom_user_id is null or hom_user_id = ?) and "
					+ "(user_id1 is null or user_id1 = ?) and (user_id2 is null or user_id2 = ?) "
					+ "order by promotor_id1, genome_id2, promotor_id2";
			pstmt = con.generateSelectPreparedStmt(stmt);

			String header = "";
			for (Integer genomeId : genomeIdsExt.keySet()) {
				header += genomeIdsExt.get(genomeId) + "\t";
			}
			homGenes.add(header);

			for (Integer genomeId : genomeIdsExt.keySet()) {
				pstmt.setInt(1, genomeId);
				pstmt.setInt(2, userId);
				pstmt.setInt(3, userId);
				pstmt.setInt(4, userId);

				Integer lastPr = null;
				String lastACC = null;
				Integer curPr1 = null;
				Integer curPr2 = null;
				Integer genome2 = null;
				String acc1 = null;
				String acc2 = null;
				HashMap<Integer, ArrayList<String>> homsByGenome = new HashMap<Integer, ArrayList<String>>();
				HashMap<String, Integer> homs = new HashMap<String, Integer>();
				ArrayList<HashMap<Integer, ArrayList<String>>> rows = new ArrayList<HashMap<Integer, ArrayList<String>>>();
				ArrayList<Integer> rowIds = new ArrayList<Integer>();
				String hom = "";

				rs = con.queryDatabase(pstmt);
				while (rs.next()) {
					curPr1 = rs.getInt("promotor_id1");
					if (!curPr1.equals(lastPr) && lastPr != null) {
						if (homs.containsKey(hom)) {
							rows.get(homs.get(hom)).get(genomeId).add(lastACC);
						} else {
							if (homsByGenome.size() > 0) {
								if (!(homsByGenome.size() == 1 && homsByGenome
										.containsKey(genomeId))) {
									homs.put(hom, rows.size());
									if (!homsByGenome.containsKey(genomeId)) {
										homsByGenome.put(genomeId,
												new ArrayList<String>());
									}
									homsByGenome.get(genomeId).add(lastACC);
									rows.add(homsByGenome);
									rowIds.add(lastPr);
									for (Integer id1 : rowIds) {
										for (Integer id2 : rowIds) {
											if (!id1.equals(id2)) {
												done.add(new XrefPair(id1, id2));
											}
										}
									}
								}
							}
						}

						homsByGenome = new HashMap<Integer, ArrayList<String>>();
						rowIds = new ArrayList<Integer>();
						hom = "";
					}
					lastPr = curPr1;
					curPr2 = rs.getInt("promotor_id2");
					genome2 = rs.getInt("genome_id2");
					acc1 = rs.getString("gene_id_version1");
					if (acc1 == null) {
						acc1 = rs.getString("gene_id1");
					}
					lastACC = acc1;
					acc2 = rs.getString("gene_id_version2");
					if (acc2 == null) {
						acc2 = rs.getString("gene_id2");
					}

					XrefPair df = new XrefPair(curPr1, curPr2);
					XrefPair dr = new XrefPair(curPr2, curPr1);

					if (!done.contains(df) && !done.contains(dr)) {
						if (!homsByGenome.containsKey(genome2)) {
							homsByGenome.put(genome2, new ArrayList<String>());
						}
						homsByGenome.get(genome2).add(acc2);
					}
					rowIds.add(curPr2);
					hom += curPr2.toString() + ",";
				}

				if (lastPr != null) {
					if (homs.containsKey(hom)) {
						rows.get(homs.get(hom)).get(genomeId).add(lastACC);
					} else {
						if (homsByGenome.size() > 0) {
							if (!(homsByGenome.size() == 1 && homsByGenome
									.containsKey(genomeId))) {
								homs.put(hom, rows.size());
								if (!homsByGenome.containsKey(genomeId)) {
									homsByGenome.put(genomeId,
											new ArrayList<String>());
								}
								homsByGenome.get(genomeId).add(lastACC);
								rows.add(homsByGenome);
								rowIds.add(lastPr);
								for (Integer id1 : rowIds) {
									for (Integer id2 : rowIds) {
										if (id1 != id2) {
											done.add(new XrefPair(id1, id2));
										}
									}
								}
							}
						}
					}

					homsByGenome = new HashMap<Integer, ArrayList<String>>();
					rowIds = new ArrayList<Integer>();
					hom = "";

				}

				for (HashMap<Integer, ArrayList<String>> row : rows) {
					String r = "";
					for (Integer k : genomeIdsExt.keySet()) {
						if (row.containsKey(k)) {
							String c = "";
							for (String acc : row.get(k)) {
								c += acc + ",";
							}
							if (c.length() > 0) {
								c = c.substring(0, c.length() - 1);
							} else {
								c = "-";
							}
							r += c + "\t";
						} else {
							r += "-\t";
						}
					}
					homGenes.add(r);
				}
			}

		} catch (DatabaseException e) {
			e.printStackTrace();
			throw new RemoteException(
					"An unhandled database exception occurred.", e);
		} catch (SQLException e) {
			if (con != null) {
				try {
					con.disconnect();
				} catch (DatabaseAccessException e1) {
					e1.printStackTrace();
				}
			}
			e.printStackTrace();
			throw new RemoteException(
					"An unhandled database exception occurred.", e);
		} catch (Exception e) {
			e.printStackTrace();
			throw new RemoteException("An unhandled exception occured.", e);
		}

		return homGenes;
	}

	@Override
	public ArrayList<HashMap<String, String>> queryDb(String searchString,
			Integer queryType, Integer userId) throws RemoteException {

		ArrayList<HashMap<String, String>> result = new ArrayList<HashMap<String, String>>();
		String query = "";

		if (queryType.equals(Configer.INFO_QUERY_MATRIX)) {
			query = "select distinct m.id as id, a.name as name, "
					+ "mt.name as type,  m.gene as gene, "
					+ "mp.protein as protein "
					+ "from matrix m inner join annotation a on m.id = a.id "
					+ "left join matrix_type mt on m.matrix_type_id = mt.id "
					+ "left join matrix_protein mp on m.id = mp.matrix_id "
					+ "where a.name regexp(\"" + searchString + "\") and "
					+ "(user_id is null or user_id = " + userId + ") ";
		} else if (queryType.equals(Configer.INFO_QUERY_MATRIX_ADV)) {
			query = "select distinct m.id as id, a.name as name, "
					+ "mt.name as type,  m.gene as gene, "
					+ "mp.protein as protein "
					+ "from matrix m inner join annotation a on m.id = a.id "
					+ "left join matrix_type mt on m.matrix_type_id = mt.id "
					+ "left join matrix_protein mp on m.id = mp.matrix_id "
					+ "left join matrix_annotation ma on m.id = ma.matrix_id "
					+ "where " + "(user_id is null or user_id = " + userId
					+ ") " + "and " + " (m.gene regexp(\"" + searchString
					+ "\") " + " or mp.protein regexp(\"" + searchString
					+ "\") or ma.value regexp(\"" + searchString
					+ "\") or a.name regexp(\"" + searchString + "\"))";
		} else if (queryType.equals(Configer.INFO_QUERY_MATRIX_DATA)) {
			query = "select row, col, value from matrix_data where matrix_id = "
					+ searchString + " order by row, col";
		} else if (queryType.equals(Configer.INFO_QUERY_MATRIX_ANNOTATION)) {
			query = "select tag, value from matrix_annotation where matrix_id = "
					+ searchString + " order by tag";
		} else if (queryType.equals(Configer.INFO_QUERY_PROMOTOR)) {
			query = "select distinct promotor_id, acc,  "
					+ "details, protein_id, shortname, proteinId "
					+ " from view_promotor_protein where (user_id is null or user_id = "
					+ userId + ") and (acc_short regexp(\"" + searchString
					+ "\") or proteinId regexp(\"" + searchString
					+ "\") or acc regexp(\"" + searchString + "\"))";
		} else if (queryType.equals(Configer.INFO_QUERY_PROMOTOR_ADV)) {
			query = "select distinct promotor_id, acc, "
					+ "details, protein_id, shortname, proteinId "
					+ " from view_promotor_protein where (user_id is null or user_id = "
					+ userId + ") and (acc regexp(\"" + searchString
					+ "\") or details regexp(\"" + searchString
					+ "\") or shortname regexp(\"" + searchString
					+ "\") or proteinId regexp(\"" + searchString
					+ "\") or acc regexp(\"" + searchString + "\"))";

		} else if (queryType.equals(Configer.INFO_QUERY_PROMOTOR_DETAIL)) {
			query = "select distinct promotor.id, gene_id_version,  chromosome, "
					+ "start, end, strand, sequence, "
					+ "concat(genome.shortname, \" (\", genome.version, \")\") as genome "
					+ "from promotor inner join genome on promotor.genome_id = genome.id "
					+ "where promotor.id = " + searchString;
		} else if (queryType.equals(Configer.INFO_QUERY_SEQUENCE)) {
			query = "select distinct promotor.id, gene_id_version,  chromosome, "
					+ "start, end, strand, sequence, protein_id, "
					+ "concat(genome.shortname, \" (\", genome.version, \")\") as genome "
					+ "from promotor inner join genome on promotor.genome_id = genome.id where sequence regexp \""
					+ searchString
					+ "\" and (promotor.user_id is null or promotor.user_id = "
					+ userId + ")";
		} else if (queryType.equals(Configer.INFO_QUERY_SEQUENCE_DETAIL)) {
			query = "select distinct id, shortname, details, protein_id from promotor where id = \""
					+ searchString + "\"";

		} else if (queryType.equals(Configer.INFO_QUERY_SETUP)) {
			query = "select id, value from setup where id not in (\"top10\", \"top5\", \"sqldatalink\", \"organisms\") "
					+ "UNION "
					+ "select concat(\"genome\", id) as id, concat(longname, \" (\", version, \")\") "
					+ "as value from genome where (user_id is null or user_id = "
					+ userId + ") and active = true";
		} else if (queryType.equals(Configer.INFO_QUERY_SETUP_ADV)) {
			if (searchString.startsWith("genome")
					|| searchString.startsWith("organism")) {
				query = "select concat(\"genome\", id) as id, concat(longname, \" (\", version, \")\") "
						+ "as value from genome where (user_id is null or user_id = "
						+ userId + ") and active = true";
			} else {
				query = "select distinct id, value from setup where id regexp \""
						+ searchString
						+ "\" or value regexp \""
						+ searchString
						+ "\"";
			}
		}

		try {
			DbConnector dbConnector = getConnector();
			ResultSet rs = dbConnector.queryDatabase(query);

			String[] columns = new String[rs.getMetaData().getColumnCount()];

			for (int i = 0; i < columns.length; ++i) {
				columns[i] = rs.getMetaData().getColumnName(i + 1);
			}

			while (rs.next()) {
				HashMap<String, String> row = new HashMap<String, String>();
				for (int i = 0; i < columns.length; ++i) {
					row.put(columns[i].toLowerCase(), rs.getString(columns[i]));
				}

				result.add(row);
			}
			dbConnector.disconnect();
			return result;
		} catch (Exception e) {
			e.printStackTrace();
			throw new RemoteException(
					"An unexpected error occurred.\n  Message: "
							+ e.getMessage());
		}

	}

	@Override
	public ArrayList<String[]> getMethods(Integer userId, Boolean filtered)
			throws RemoteException {
		try {
			DbConnector dbConnector = getConnector();
			String query = "select distinct id, m.name, m.score, "
					+ "m.pvalue, m.evalue, m.qvalue, glyph_class, show_always "
					+ "from method m ";
			if (filtered) {
				query += " inner join method_minmax mm on m.id = mm.method_id ";
			}

			query += "where m.user_id is null or " + "m.user_id =  " + userId;

			ResultSet rs = dbConnector.queryDatabase(query);

			ArrayList<String[]> meth = new ArrayList<String[]>();

			while (rs.next()) {
				String[] currMeth = { rs.getString("id"), rs.getString("name"),
						rs.getString("score"), rs.getString("pvalue"),
						rs.getString("evalue"), rs.getString("qvalue"),
						rs.getString("glyph_class"),
						rs.getString("show_always") };
				meth.add(currMeth);
			}
			rs.close();
			dbConnector.disconnect();
			return meth;
		} catch (Exception e) {
			System.err.println(e.getMessage());
			throw new RemoteException(
					"An unexpected error occurred.\n  Message: "
							+ e.getMessage());
		}
	}

	@Override
	public ArrayList<String[]> getFeatureUploadMethods(Integer userId)
			throws RemoteException {
		try {
			DbConnector dbConnector = getConnector();
			String query = "select distinct id, m.name, m.score, "
					+ "m.pvalue, m.evalue, m.qvalue, glyph_class, show_always "
					+ "from method m "
					+ "where name != \"pyfscan\" and name != \"seqfeat\" and (m.user_id is null or "
					+ "m.user_id =  " + userId + ")";

			ResultSet rs = dbConnector.queryDatabase(query);

			ArrayList<String[]> meth = new ArrayList<String[]>();

			while (rs.next()) {
				String[] currMeth = { rs.getString("id"), rs.getString("name"),
						rs.getString("score"), rs.getString("pvalue"),
						rs.getString("evalue"), rs.getString("qvalue"),
						rs.getString("glyph_class"),
						rs.getString("show_always") };
				meth.add(currMeth);
			}
			rs.close();
			dbConnector.disconnect();
			return meth;
		} catch (Exception e) {
			System.err.println(e.getMessage());
			throw new RemoteException(
					"An unexpected error occurred.\n  Message: "
							+ e.getMessage());
		}
	}

	@Override
	public boolean deleteAnnotation(Integer userId, Integer annotationId)
			throws RemoteException {
		try {
			DbConnector dbConnector = getConnector();
			Savepoint sp = dbConnector.createSavepoint();
			String query = "select id from annotation where id = "
					+ annotationId + " and user_id = " + userId;
			ResultSet rs = dbConnector.queryDatabase(query);
			if (!rs.next()) {
				return false;
			}

			String stmt = "update annotation set name = \""
					+ Configer.DELETED_ANNOTATION + "\" where id = "
					+ annotationId;
			dbConnector.update(stmt);
			stmt = "delete from method_annotation where annotation_id = "
					+ annotationId;
			dbConnector.deleteFrom(stmt);
			dbConnector.commit();
			// 1st delete bindingsites;
			stmt = "delete from bindingsite where annotation_id = "
					+ annotationId;
			dbConnector.deleteFrom(stmt);
			// 2nd delete matrix data (if exists)
			query = "select id from matrix where id = " + annotationId;
			rs = dbConnector.queryDatabase(query);
			if (rs.next()) {
				stmt = "delete from matrix_annotation where matrix_id = "
						+ annotationId;
				dbConnector.deleteFrom(stmt);
				stmt = "delete from matrix_data where matrix_id = "
						+ annotationId;
				dbConnector.deleteFrom(stmt);
				stmt = "delete from matrix_protein where matrix_id = "
						+ annotationId;
				dbConnector.deleteFrom(stmt);
				stmt = "delete from matrix where id = " + annotationId;
				dbConnector.deleteFrom(stmt);
			}

			// 3rd delete annotaion;
			stmt = "delete from annotation where id = " + annotationId;
			int delRows = dbConnector.deleteFrom(stmt);

			if (delRows < 1) {
				dbConnector.rollback(sp);
				dbConnector.disconnect();
				return false;
			}

			dbConnector.commit();
			dbConnector.disconnect();

		} catch (DatabaseException e) {
			e.printStackTrace();
			return false;
		} catch (SQLException e) {
			e.printStackTrace();
			return false;
		}
		return true;
	}

	@Override
	public boolean deleteSequence(Integer userId, Integer sequenceId)
			throws RemoteException {
		try {
			DbConnector dbConnector = getConnector();
			Savepoint sp = dbConnector.createSavepoint();
			String query = "select id from promotor where id = " + sequenceId
					+ " and user_id = " + userId;
			ResultSet rs = dbConnector.queryDatabase(query);
			if (!rs.next()) {
				return false;
			}

			// 1st delete bindingsites;
			String stmt = "delete from bindingsite where promotor_id = "
					+ sequenceId;
			dbConnector.deleteFrom(stmt);

			// 3rd step delete homologene
			stmt = "delete from homologene where promotor_id1 = " + sequenceId
					+ " or promotor_id2 = " + sequenceId;

			dbConnector.deleteFrom(stmt);

			stmt = "delete from user_homologene where promotor_id1 = "
					+ sequenceId + " or promotor_id2 = " + sequenceId;

			dbConnector.deleteFrom(stmt);

			// 4th delete annotation;
			stmt = "delete from promotor where id = " + sequenceId;
			int delRows = dbConnector.deleteFrom(stmt);

			if (delRows < 1) {
				dbConnector.rollback(sp);
				dbConnector.disconnect();
				return false;
			}

			dbConnector.commit();
			dbConnector.disconnect();

		} catch (DatabaseException e) {
			e.printStackTrace();
			return false;
		} catch (SQLException e) {
			e.printStackTrace();
			return false;
		}
		return true;
	}

	@Override
	public boolean deleteBindingsite(Integer userId, Integer bsId)
			throws RemoteException {
		DbConnector dbConnector = null;
		Savepoint sp = null;
		try {
			dbConnector = getConnector();
			sp = dbConnector.createSavepoint();
			String query = "select id from bindingsite where id = " + bsId
					+ " and user_id = " + userId;
			ResultSet rs = dbConnector.queryDatabase(query);
			if (!rs.next()) {
				return false;
			}

			String stmt = "delete from bindingsite where id = " + bsId;
			int delRows = dbConnector.deleteFrom(stmt);

			if (delRows < 1) {
				dbConnector.rollback(sp);
				dbConnector.disconnect();
				return false;
			}
			dbConnector.commit();
			dbConnector.disconnect();
		} catch (DatabaseException e) {
			e.printStackTrace();
			return false;
		} catch (SQLException e) {
			if (dbConnector != null) {
				if (sp != null) {
					try {
						dbConnector.rollback(sp);
					} catch (SQLException e1) {
						e1.printStackTrace();
					}
				}
				try {
					dbConnector.disconnect();
				} catch (DatabaseAccessException e1) {
					e1.printStackTrace();
				}
			}
			e.printStackTrace();
			return false;
		}

		return true;
	}

	@Override
	public boolean deleteXref(Integer userId, Integer pId1, Integer pId2)
			throws RemoteException {
		DbConnector con = null;
		Savepoint sp = null;

		try {
			con = getConnector();
			sp = con.createSavepoint();
			String stmt = "delete from user_homologene where user_id = ? and promotor_id1 = ? and promotor_id2 = ?";
			PreparedStatement pstmt = con.generateSelectPreparedStmt(stmt);
			pstmt.setInt(1, userId);
			pstmt.setInt(2, pId1);
			pstmt.setInt(3, pId2);
			con.updateDatabase(pstmt);
			pstmt.setInt(1, userId);
			pstmt.setInt(2, pId2);
			pstmt.setInt(3, pId1);
			con.updateDatabase(pstmt);
			con.commit();
		} catch (DatabaseException e) {
			e.printStackTrace();
			return false;
		} catch (SQLException e) {
			if (con != null) {
				if (sp != null) {
					try {
						con.rollback(sp);
					} catch (SQLException e1) {
						e1.printStackTrace();
					}
				}
				try {
					con.disconnect();
				} catch (DatabaseAccessException e1) {
					e1.printStackTrace();
				}
			}
			e.printStackTrace();
			return false;
		}

		return true;
	}

	@Override
	public ArrayList<String[]> getAnnotationTypes(Integer userId)
			throws RemoteException {
		try {
			DbConnector dbConnector = getConnector();
			String query = "select id, name from annotation_type where "
					+ "user_id is null or user_id = " + userId;

			ResultSet rs = dbConnector.queryDatabase(query);

			ArrayList<String[]> result = new ArrayList<String[]>();
			while (rs.next()) {
				result.add(new String[] { rs.getString("id"),
						rs.getString("name") });
			}

			rs.close();
			dbConnector.disconnect();
			return result;
		} catch (DatabaseException e) {
			e.printStackTrace();
			return null;
		} catch (SQLException e) {
			e.printStackTrace();
			return null;
		}
	}

	@Override
	public HashMap<String, Object> getMethodDetails(Integer userId,
			Integer methodId) throws RemoteException {

		try {
			DbConnector conn = getConnector();
			String query = "select m.id, m.name, m.score, m.pvalue, m.evalue, "
					+ "m.qvalue, m.user_id, u.username, m.show_always, "
					+ "m.annotation_type_id, at.name as annotation_name from method m "
					+ "left join user u on m.user_id = u.id "
					+ "left join annotation_type at on m.annotation_type_id = at.id "
					+ "where m.id = " + methodId
					+ " and (m.user_id is null or m.user_id = " + userId + ")";

			ResultSet rs = conn.queryDatabase(query);

			HashMap<String, Object> result = null;

			if (rs.next()) {
				result = new HashMap<String, Object>();
				result.put("id", rs.getInt("id"));
				result.put("name", rs.getString("name"));
				result.put("score", rs.getBoolean("score"));
				result.put("pvalue", rs.getBoolean("pvalue"));
				result.put("evalue", rs.getBoolean("evalue"));
				result.put("qvalue", rs.getBoolean("qvalue"));
				result.put("user_id", rs.getInt("user_id"));
				result.put("username", rs.getString("username"));
				result.put("show_always", rs.getBoolean("show_always"));
				result.put("annotation_type_id",
						rs.getInt("annotation_type_id"));
				result.put("annotation_name", rs.getString("annotation_name"));
			}

			conn.disconnect();
			return result;
		} catch (DatabaseException e) {
			e.printStackTrace();
			return null;
		} catch (SQLException e) {
			e.printStackTrace();
			return null;
		}
	}

	@Override
	public Boolean addMethod(Integer userId, Integer methodId,
			HashMap<String, Object> values) throws RemoteException {
		try {
			DbConnector conn = getConnector();

			String stmt;
			if (methodId == null) {

				stmt = "select id from method where name = \""
						+ values.get("name") + "\" and user_id = " + userId;

				ResultSet rs = conn.queryDatabase(stmt);
				if (rs.next()) {
					conn.disconnect();
					return false;
				}

				Object annotationTypeId = values.get("annotation_type_id");

				if ((Boolean) values.get("pfm_method")) {

					stmt = "select id from annotation_type where "
							+ "name = \"PFM\" and user_id is null";
					rs = conn.queryDatabase(stmt);
					if (rs.next()) {
						annotationTypeId = rs.getInt("id");
					}
				} else {
					stmt = "select id from annotation_type where "
							+ "name = \"NOTE\" and user_id is null";
					rs = conn.queryDatabase(stmt);
					if (rs.next()) {
						annotationTypeId = rs.getInt("id");

					}
				}

				stmt = "insert into method(name, score, pvalue, evalue, show_always, annotation_type_id, pfm_method, user_id, glyph_class) "
						+ "values (\""
						+ values.get("name")
						+ "\", "
						+ values.get("score")
						+ ","
						+ values.get("pvalue")
						+ ","
						+ values.get("evalue")
						+ ", "
						+ values.get("show_always")
						+ ", "
						+ annotationTypeId
						+ ", "
						+ values.get("pfm_method")
						+ ", "
						+ userId
						+ ", \"" + values.get("glyph_type") + "\")";
			} else {
				stmt = "update method set name = \"" + values.get("name")
						+ "\", score = " + values.get("score") + ", pvalue = "
						+ values.get("pvalue") + ", evalue = "
						+ values.get("evalue") + ", show_always = "
						+ values.get("show_always") + ", pfm_method = "
						+ values.get("pfm_method") + " where id = " + methodId
						+ " and user_id = " + userId;
			}

			int numbRows = conn.update(stmt);

			conn.commit();
			conn.disconnect();
			if (numbRows < 1) {
				return false;
			}
		} catch (DatabaseException e) {
			e.printStackTrace();
			return false;
		} catch (SQLException e) {
			e.printStackTrace();
			return false;
		}

		return true;
	}

	@Override
	public void updateMethodAnnotations() throws RemoteException {
		String stmt1 = "select distinct user_id, method_id, annotation_id from bindingsite";
		String stmt2 = "";
		DbConnector conn = null;
		try {
			conn = getConnector();

			ResultSet rs = conn.queryDatabase(stmt1);
			while (rs.next()) {
				stmt2 += "(" + rs.getString("user_id") + ","
						+ rs.getInt("method_id") + ","
						+ rs.getInt("annotation_id") + "),";
			}
			if (!stmt2.equals("")) {
				stmt2 = "insert ignore into method_annotation(user_id, method_id, annotation_id) values"
						+ stmt2.substring(0, stmt2.lastIndexOf(","));
				conn.insertInto(stmt2);
			}

			conn.commit();
			conn.disconnect();

			stmt1 = "select user_id, method_id, min(score) as minscore, "
					+ "max(score) as maxscore, " + "min(evalue) as minevalue, "
					+ "max(evalue) as maxevalue, "
					+ "min(qvalue) as minqvalue, "
					+ "max(qvalue) as maxqvalue, "
					+ "min(pvalue) as minpvalue, "
					+ "max(pvalue) as maxpvalue "
					+ "from bindingsite group by user_id, method_id";

			stmt2 = "";
			conn = getConnector();
			ResultSet rs2 = conn.queryDatabase(stmt1);

			while (rs2.next()) {
				if (rs != null) {
					stmt2 += "(" + rs2.getString("user_id") + ","
							+ rs2.getInt("method_id") + ","
							+ rs2.getDouble("minscore") + ","
							+ rs2.getDouble("maxscore") + ","
							+ rs2.getDouble("minevalue") + ","
							+ rs2.getDouble("maxevalue") + ","
							+ rs2.getDouble("minqvalue") + ","
							+ rs2.getDouble("maxqvalue") + ","
							+ rs2.getDouble("minpvalue") + ","
							+ rs2.getDouble("maxpvalue") + "),";
				}
			}

			if (!stmt2.equals("")) {
				stmt2 = "insert ignore into method_minmax (user_id, method_id, min_score, max_score, "
						+ "min_evalue, max_evalue, min_qvalue, max_qvalue, min_pvalue, max_pvalue) values"
						+ stmt2.substring(0, stmt2.lastIndexOf(","))
						+ " on duplicate key update "
						+ "min_score=VALUES(min_score), max_score=VALUES(max_score), "
						+ "min_evalue=VALUES(min_evalue), max_evalue=VALUES(max_evalue), min_qvalue=VALUES(min_qvalue), "
						+ "max_qvalue=VALUES(max_qvalue), min_pvalue=VALUES(min_pvalue), max_pvalue=VALUES(max_pvalue)";

				conn.insertInto(stmt2);
			}
			conn.commit();
			conn.disconnect();
		} catch (DatabaseException e) {
			e.printStackTrace();
		} catch (SQLException e) {
			e.printStackTrace();
		}

	}

	@Override
	public byte[] downloadAnnotations(Integer userId) throws RemoteException {
		String stmt = "select distinct a.id as aid, a.name, a.note, m.id as mid, "
				+ "m.gene from annotation a left join matrix m on a.id = m.id "
				+ "where a.user_id is null or a.user_id = " + userId;

		DbConnector conn = null;

		String annotations = "";
		String rows[] = { "A", "C", "G", "T" };

		try {
			conn = getConnector();
			ResultSet rs = conn.queryDatabase(stmt);
			while (rs.next()) {
				String header = ">" + rs.getString("name") + " | ";
				if (rs.getString("gene") != null) {
					header += rs.getString("gene") + " | ";
				}
				header += rs.getString("note");
				annotations += header;
				DecimalFormat df = new DecimalFormat("#.00");

				if (rs.getString("mid") != null) {
					String pfm = "";
					for (String r : rows) {
						pfm += "\n" + r + " [";
						stmt = "select value from matrix_data where matrix_id = "
								+ rs.getString("mid")
								+ " and row = \""
								+ r
								+ "\" order by col";
						ResultSet rsPfm = conn.queryDatabase(stmt);
						while (rsPfm.next()) {
							pfm += df.format(rsPfm.getDouble("value")) + " ";
						}
						rsPfm.close();
						pfm += "]";
					}
					annotations += pfm + "\n";
				} else {
					annotations += "\nNO PFM\n";
				}
			}
			rs.close();
			conn.disconnect();
			return annotations.getBytes();
		} catch (DatabaseException e) {
			e.printStackTrace();
			throw new RemoteException("Unhandled database exception.", e);
		} catch (SQLException e) {
			e.printStackTrace();
			throw new RemoteException("Unhandled SQL exception.", e);
		}
	}

	@Override
	public HashMap<String, HashMap<String, Double>> getMethodMinMax(
			Integer userId) throws RemoteException {

		String query = "select method_id, name, "
				+ "min(min_score) as minscore, max(max_score) as maxscore, "
				+ "min(min_evalue) as minevalue, max(max_evalue) as maxevalue, "
				+ "min(min_qvalue) as minqvalue, max(max_qvalue) as maxqvalue, "
				+ "min(min_pvalue) as minpvalue, max(max_pvalue) as maxpvalue "
				+ "from method_minmax inner join method on method_minmax.method_id = method.id "
				+ "where method_minmax.user_id is null or "
				+ "method_minmax.user_id =  " + userId + " group by method_id";

		HashMap<String, HashMap<String, Double>> result;

		try {
			DbConnector conn = getConnector();
			ResultSet rs = conn.queryDatabase(query);
			result = new HashMap<String, HashMap<String, Double>>();
			while (rs.next()) {
				HashMap<String, Double> line = new HashMap<String, Double>();
				line.put("minscore", rs.getDouble("minscore"));
				line.put("maxscore", rs.getDouble("maxscore"));
				line.put("minevalue", rs.getDouble("minevalue"));
				line.put("maxevalue", rs.getDouble("maxevalue"));
				line.put("minqvalue", rs.getDouble("minqvalue"));
				line.put("maxqvalue", rs.getDouble("maxqvalue"));
				line.put("minpvalue", rs.getDouble("minpvalue"));
				line.put("maxpvalue", rs.getDouble("maxpvalue"));
				result.put(rs.getString("name"), line);
			}

		} catch (DatabaseException e) {
			e.printStackTrace();
			throw new RemoteException("Unhandled database exception.", e);
		} catch (SQLException e) {
			e.printStackTrace();
			throw new RemoteException("Unhandled SQL exception.", e);
		}

		return result;
	}

	@Override
	public Long jobId() throws RemoteException {
		Long id = System.currentTimeMillis();
		jobProgr.put(id, -1);
		jobStateInfo.put(id, null);
		return id;
	}

	@Override
	public Integer jobProgress(Long jobId) throws RemoteException {
		return jobProgr.get(jobId);
	}

	@Override
	public String jobState(Long jobId) throws RemoteException {
		return jobStateInfo.get(jobId);
	}
}
