# Supplementary material for: D-Light on promoters: a client-server system for the analysis and visualization of cis-regulatory elements
Source: BMC Bioinformatics. 2013 Apr 24;14:140. doi: 10.1186/1471-2105-14-140 (PMC3685601; doi:10.1186/1471-2105-14-140)
Supplement: Additional file 4 — Source code package. Source code of server and client. [file 1471-2105-14-140-S4.zip › dloprom-1.1-src/client_and_rmi/src/at/fh_hagenberg/dlight/rmi/server/QueryHomologesThread.java]

//	Copyright (C) 2010-2012 D-Light Team, University of Salzburg /
//  Upper Austria University of Applied Science
//  
//  This program is free software: you can redistribute it and/or modify
//  it under the terms of the GNU General Public License as published by
//  the Free Software Foundation, either version 3 of the License, or
//  (at your option) any later version.
//
//  This program is distributed in the hope that it will be useful,
//  but WITHOUT ANY WARRANTY; without even the implied warranty of
//  MERCHANTABILITY or FITNESS FOR A PARTICULAR PURPOSE.  See the
//  GNU General Public License for more details.
//
//  You should have received a copy of the GNU General Public License
//  along with this program.  If not, see <http://www.gnu.org/licenses/>.
package at.fh_hagenberg.dlight.rmi.server;

import java.sql.ResultSet;
import java.sql.SQLException;
import java.util.HashMap;

import at.fh_hagenberg.dlight.dbconnector.DbConnector;
import at.fh_hagenberg.dlight.dbconnector.exceptions.DatabaseException;

public class QueryHomologesThread extends Thread {
	QueryCrossGenome caller;
	Integer genome1;
	Integer genome2;

	public QueryHomologesThread(QueryCrossGenome caller, Integer genome1,
			Integer genome2) {
		this.caller = caller;
		this.genome1 = genome1;
		this.genome2 = genome2;
	}

	@Override
	public void run() {
		HashMap<Integer, Integer> homologeProm = new HashMap<Integer, Integer>();

		try {
			DbConnector conn = new DbConnector();
			conn.connectToDb();
			String query = "select promotor_id1, promotor_id2 from view_homologene_genome where genome_id1 = "
					+ genome1 + " and genome_id2 = " + genome2;

			ResultSet rs = conn.queryDatabase(query);
			while (rs.next()) {
				homologeProm.put(rs.getInt("promotor_id1"),
						rs.getInt("promotor_id2"));
			}
			
			Integer numbSeqG1 = 1000000;
			Integer numbSeqG2 = 1000000;
			
			query = "select count(*) as numbSeq from promotor where genome_id = " + genome1;
			rs = conn.queryDatabase(query);
			if (rs.next()){
				numbSeqG1 = rs.getInt("numbSeq");
			} 
			
			query = "select count(*) as numbSeq from promotor where genome_id = " + genome2;
			rs = conn.queryDatabase(query);
			if (rs.next()){
				numbSeqG2 = rs.getInt("numbSeq");
			} 
			
			conn.disconnect();
			caller.setHomologePromotors(homologeProm, numbSeqG1, numbSeqG2);
		} catch (DatabaseException e) {
			e.printStackTrace();
			caller.setHomologePromotors(new HashMap<Integer, Integer>(), 1000000, 1000000);
		} catch (SQLException e) {
			e.printStackTrace();
			caller.setHomologePromotors(new HashMap<Integer, Integer>(), 1000000, 1000000);
		}

	}
}
