# Supplementary material for: D-Light on promoters: a client-server system for the analysis and visualization of cis-regulatory elements
Source: BMC Bioinformatics. 2013 Apr 24;14:140. doi: 10.1186/1471-2105-14-140 (PMC3685601; doi:10.1186/1471-2105-14-140)
Supplement: Additional file 4 — Source code package. Source code of server and client. [file 1471-2105-14-140-S4.zip › dloprom-1.1-src/client_and_rmi/src/at/fh_hagenberg/dlight/rmi/server/AddUserDataThread.java]

//	Copyright (C) 2010  D-Light Team, University of Salzburg /
//  Upper Austria University of Applied Science
//  
//  This program is free software: you can redistribute it and/or modify
//  it under the terms of the GNU General Public License as published by
//  the Free Software Foundation, either version 3 of the License, or
//  (at your option) any later version.
//
//  This program is distributed in the hope that it will be useful,
//  but WITHOUT ANY WARRANTY; without even the implied warranty of
//  MERCHANTABILITY or FITNESS FOR A PARTICULAR PURPOSE.  See the
//  GNU General Public License for more details.
//
//  You should have received a copy of the GNU General Public License
//  along with this program.  If not, see <http://www.gnu.org/licenses/>.
package at.fh_hagenberg.dlight.rmi.server;

import java.sql.ResultSet;
import java.sql.SQLException;
import java.util.ArrayList;
import java.util.HashMap;

import at.fh_hagenberg.dlight.config.Configer;
import at.fh_hagenberg.dlight.dbconnector.DbConnector;
import at.fh_hagenberg.dlight.dbconnector.exceptions.DatabaseException;

public class AddUserDataThread extends Thread {
	private Integer matrixId;
	private Integer sequenceId;
	private Integer userId;
	private String seqfile;
	private String matrixfile;

	public AddUserDataThread(Integer matrixId, Integer sequenceId,
			Integer userId) {
		this.matrixId = matrixId;
		this.sequenceId = sequenceId;
		this.userId = userId;
		this.seqfile = "-1";
		this.matrixfile = "-1";
	}
	
	public AddUserDataThread(String fname, Integer userId) {
		this.matrixId = -1;
		this.sequenceId = -1;
		this.userId = userId;
		this.seqfile = fname;
		this.matrixfile = "-1";
	}
	
	public AddUserDataThread(String fname, Integer userId, Boolean matrix) {
		if (matrix) {
			this.matrixId = -1;
			this.sequenceId = -1;
			this.userId = userId;
			this.seqfile = "-1";
			this.matrixfile = fname;
		} else {
			this.matrixId = -1;
			this.sequenceId = -1;
			this.userId = userId;
			this.seqfile = fname;
			this.matrixfile = "-1";
		}
	}

	public void run() {

		HashMap<String, HashMap<String, String>> methods = setupMethods();

		for (String meth : methods.keySet()) {
			try {
				Integer methodId = Integer.valueOf(methods.get(meth).get("id"));

				String call = methods.get(meth).get("call");
				call = call.replace("<scannerDir>", Configer.getInstance()
						.getScannerDir());

				String database = Configer.getInstance()
						.getDbConnectionString();
				database = database.substring(database.lastIndexOf("/") + 1);
				call = call.replace("<database>", database);

				String host = Configer.getInstance().getDbConnectionString();
				host = host.replace("jdbc:mysql://", "");
				host = host.substring(0, host.lastIndexOf("/"));
				call = call.replace("<host>", host);

				call = call.replace("<db_user>", Configer.getInstance()
						.getDbUsername());
				call = call.replace("<db_pw>", Configer.getInstance()
						.getDbPassword());

				call = call.replace("<dlight_user>", userId.toString());

				call = call.replace("<method_id>", methodId.toString());

				call = call.replace("<pfm_id>", matrixId.toString());
				call = call.replace("<pfm_file>", matrixfile);
				call = call.replace("<seq_id>", sequenceId.toString());
				call = call.replace("<seq_file>", seqfile);

				System.out.println(call);
				System.out.println("bindingsite prediction: start");
				Process p;
				p = Runtime.getRuntime().exec(
						new String[] { "/bin/sh", "-c", call });
				p.waitFor();

				System.out.println("bindingsite prediction: fin");

			} catch (Exception e) {
				e.printStackTrace();
			}
		}

	}

	private HashMap<String, HashMap<String, String>> setupMethods() {
		DbConnector dbConn;
		HashMap<String, HashMap<String, String>> predMethods = Configer
				.getInstance().getPredMethods();
		try {
			dbConn = new DbConnector();
			dbConn.connectToDb();
			for (String meth : predMethods.keySet()) {
				String query = "select id from method where name = \"" + meth
						+ "\"";
				ResultSet rs = dbConn.queryDatabase(query);
				if (rs.next()) {
					predMethods.get(meth).put("id", rs.getString("id"));
					rs.close();
				} else {
					String stmt = "insert into method (name, user_id, annotation_type_id, pfm_method";

					String scores[] = predMethods.get(meth).get("score")
							.split(",");
					String scoreValues = "";
					for (String score : scores) {
						stmt += "," + score;
						scoreValues += ",true";
					}
					stmt += ") values (\""
							+ meth
							+ "\", null, (select id from annotation_type where name = \"PFM\"), true"
							+ scoreValues + ")";

					dbConn.insertInto(stmt);
					dbConn.commit();
					rs = dbConn.queryDatabase(query);
					if (rs.next()) {
						predMethods.get(meth).put("id", rs.getString("id"));
					}
					rs.close();
					dbConn.disconnect();
				}
			}

		} catch (DatabaseException e) {
			e.printStackTrace();
		} catch (SQLException e) {
			e.printStackTrace();
		}

		return predMethods;
	}

	private ArrayList<Integer> getPromotorId(Integer userId) {
		String stmt = "select distinct id from promotor where user_id is null or user_id = "
				+ userId;
		ArrayList<Integer> promIds = new ArrayList<Integer>();
		DbConnector dbConn;
		try {
			dbConn = new DbConnector();
			dbConn.connectToDb();
			ResultSet rs = dbConn.queryDatabase(stmt);

			while (rs.next()) {
				promIds.add(rs.getInt("id"));
			}
		} catch (DatabaseException e) {
			e.printStackTrace();
		} catch (SQLException e) {
			e.printStackTrace();
		}

		return promIds;
	}

}
