# Supplementary material for: D-Light on promoters: a client-server system for the analysis and visualization of cis-regulatory elements
Source: BMC Bioinformatics. 2013 Apr 24;14:140. doi: 10.1186/1471-2105-14-140 (PMC3685601; doi:10.1186/1471-2105-14-140)
Supplement: Additional file 4 — Source code package. Source code of server and client. [file 1471-2105-14-140-S4.zip › dloprom-1.1-src/client_and_rmi/src/at/fh_hagenberg/dlight/rmi/server/RscanThread.java]

//	Copyright (C) 2010  D-Light Team, University of Salzburg /
//  Upper Austria University of Applied Science
//  
//  This program is free software: you can redistribute it and/or modify
//  it under the terms of the GNU General Public License as published by
//  the Free Software Foundation, either version 3 of the License, or
//  (at your option) any later version.
//
//  This program is distributed in the hope that it will be useful,
//  but WITHOUT ANY WARRANTY; without even the implied warranty of
//  MERCHANTABILITY or FITNESS FOR A PARTICULAR PURPOSE.  See the
//  GNU General Public License for more details.
//
//  You should have received a copy of the GNU General Public License
//  along with this program.  If not, see <http://www.gnu.org/licenses/>.
package at.fh_hagenberg.dlight.rmi.server;

import java.io.File;

public class RscanThread extends Thread {
	String cmd;
	String runFilename;
	String finFilename;
	DlightRmiImpl caller;

	public RscanThread(DlightRmiImpl caller, String cmd, String runFilename,
			String finFilename) {
		this.caller = caller;
		this.cmd = cmd;
		this.runFilename = runFilename;
		this.finFilename = finFilename;
	}

	@Override
	public void run() {
		Process p;
		try {
			p = Runtime.getRuntime()
					.exec(new String[] { "/bin/sh", "-c", cmd });
			p.waitFor();

			p.getInputStream().close();
			p.getErrorStream().close();
			p.getOutputStream().close();

			File resultFile = new File(runFilename);
			resultFile.renameTo(new File(finFilename));

		} catch (Exception e) {
			e.printStackTrace();
			File resultFile = new File(runFilename);
			resultFile.renameTo(new File(finFilename + ".FAIL"));
		}
		
		caller.signOffThread(this);

	}
}
