# Supplementary material for: D-Light on promoters: a client-server system for the analysis and visualization of cis-regulatory elements
Source: BMC Bioinformatics. 2013 Apr 24;14:140. doi: 10.1186/1471-2105-14-140 (PMC3685601; doi:10.1186/1471-2105-14-140)
Supplement: Additional file 4 — Source code package. Source code of server and client. [file 1471-2105-14-140-S4.zip › dloprom-1.1-src/client_and_rmi/src/dlightManifest.txt]

Manifest-Version: 1.0
Class-Path: ../libs/mysql-connector-java.jar
Main-Class: at.fh_hagenberg.dlight.rmi.server.DlightRMIServer
