# Supplementary material for: D-Light on promoters: a client-server system for the analysis and visualization of cis-regulatory elements
Source: BMC Bioinformatics. 2013 Apr 24;14:140. doi: 10.1186/1471-2105-14-140 (PMC3685601; doi:10.1186/1471-2105-14-140)
Supplement: Additional file 4 — Source code package. Source code of server and client. [file 1471-2105-14-140-S4.zip › dloprom-1.1-src/client_and_rmi/src/dlight.properties]

#dlight properties
#=================

#********************************************************
# database-properties for rmi-services
#-------------------------------------

# DbConnector-configuration
# settings for a mysql-database connection
# The driver that is used for the database connection.
dbDriver=com.mysql.jdbc.Driver
# The connection String
connectionString=jdbc:mysql://localhost/dlightDb
# the username
username=dlight
# the password
password=xxx

# result files directory
resultDir=xxx

# directory with the scan programs in.
scannerDir=xxx

#********************************************************
# rmi memory properties
#---------------------------------------

Xms=512
Xmx=2048

#********************************************************
# server/rmi properties for gui elements
#---------------------------------------

uri=http://biwww.che.sbg.ac.at/
ip=biwww.che.sbg.ac.at
port=1099
java=java

#********************************************************
# DAS-settings for viewer elements
#---------------------------------
#
# prefix (web-address)
prefix=http://biwww.che.sbg.ac.at:8080/das/
# datasource (in our case: dlight)
datasource=dlight
# DAS port
portDAS=8080

#********************************************************
# User handling
#--------------
#
# Allow user registration (true/false)? 
userRegistration=true

#********************************************************
# Parallelization
#---------------------------------
# max. numb. of par. rscans
maxParRScan=2
# max. numb. of par. sql-connections
maxSQLConn=10
# max. numb. of par. sql-queries
maxSQLquery=100


# tmp. directory
tmpDir=xxx


#*******************************************************
#Prediction software
#--------------------------------
method_1=pyfscan
pyfscan_call=python <scannerDir>run-scanner.py <host> <database> <db_user> --pfm=<pfm_id> --pfmfile=<pfm_file> --sequence=<seq_id> --seqfile=<seq_file> --duser=<dlight_user> --method=<method_id> --password=<db_pw>
pyfscan_score=score,pvalue                              


#*******************************************************
#Provider info
#--------------------------------
institute=University of Salzburg, Department of Molecular Biology, Immunoinformatics Group 
contact=d-light<at>fh-hagenberg<dot>at
