# Supplementary material for: D-Light on promoters: a client-server system for the analysis and visualization of cis-regulatory elements
Source: BMC Bioinformatics. 2013 Apr 24;14:140. doi: 10.1186/1471-2105-14-140 (PMC3685601; doi:10.1186/1471-2105-14-140)
Supplement: Additional file 4 — Source code package. Source code of server and client. [file 1471-2105-14-140-S4.zip › dloprom-1.1-src/python_scripts/init-dloprom.py]

#########################################################################
#  Copyright (C) 2010-2012  D-Light Team, University of Salzburg /
#  Upper Austria University of Applied Science
#  
#  This program is free software: you can redistribute it and/or modify
#  it under the terms of the GNU General Public License as published by
#  the Free Software Foundation, either version 3 of the License, or
#  (at your option) any later version.
#
#  This program is distributed in the hope that it will be useful,
#  but WITHOUT ANY WARRANTY; without even the implied warranty of
#  MERCHANTABILITY or FITNESS FOR A PARTICULAR PURPOSE.  See the
#  GNU General Public License for more details.
#
#  You should have received a copy of the GNU General Public License
#  along with this program.  If not, see <http://www.gnu.org/licenses/>.
#########################################################################

#initialize dlight on promotors data

from xml.dom import minidom
#import urllib
import sys,os,subprocess,stat

from helpers import *


if not os.environ.has_key('DLSRVDATA'):
    print 'You need to set DLSRVDATA before calling this script:'
    print "export DLSRVDATA=/path/to/data"
    sys.exit(1)

datadir=os.environ['DLSRVDATA']

#find out where we are
bindir=os.path.realpath(os.path.split(sys.argv[0])[0])
sys.path.insert(0,bindir)

#introduce a no execute mode for testing
noexec=False

if len(sys.argv) == 2:
    if sys.argv[1] == 'noexec':
        noexec=True

def chkExecute(cmd):
    if noexec == False:
        execute(cmd)

#store the downloaded data there
d=os.path.join(datadir,'RawData')
if not os.path.exists(d):
    os.mkdir(d)

d=os.path.join(datadir,'RawData','Public')
if not os.path.exists(d):
    os.mkdir(d)
    print d , 'created'

#read setup.xml
setup=minidom.parse(os.path.join(bindir,"setup.xml"))

dlprom=setup.getElementsByTagName("dlop")[0]

o=dlprom.getElementsByTagName("organisms")
organisms=dlprom.getElementsByTagName("org")

shortnames=[]
scinames=[]
dbnames=[]

for org in organisms:
    shortnames.append(getContentByPath(org,'short-name'))
    scinames.append(getContentByPath(org,'sci-name'))
    dbnames.append(getContentByPath(org,'db-name'))

#up-down stream size
udsize=getContentByPath(setup,'dlop.up-down-size')

#scanner and scanner args
scanner=getContentByPath(setup,'dlop.scanner')
scannerargs=getContentByPath(setup,'dlop.scanner-args')

jaspardb=getContentByPath(setup,'dlop.jaspar-data')

############################################################
# Promoter Sequences
#
# @ HOW TO ADAPT: Provide fasta files where the sequence is
#                 in direction of transcription and the header
#                 has the following format:
#                 >ACC|begin|end|TSS|CSS|Name|Description|ProteinACC
# begin,end ... position of the sequence in the corresponding genome
# TSS ... transcription start position
# CSS ... coding sequence start position
#  if TSS==CSS then the TSS is not known
# Name... gene Name
# Description ... gene Description
# ProteinACC ... ACC of the corresponding protein (if applicable) 
# Note that begin,end,TSS and CSS, Name, Description and ProteinACC
# are optional but recommended. 
#

#download from the dlight home base
prombase='http://biwww.che.sbg.ac.at/dlight/files/promoters'

if not os.path.exists(os.path.join(datadir, 'RawData', 'Public')):
    os.makedirs(os.path.join(datadir, 'RawData', 'Public'))

for db in dbnames:
    prom='prom_'+db+'_'+udsize+'-'+udsize+'.fa.gz'
    print 'downloading' , prom
    src=prombase+'/'+prom
    target=os.path.join(datadir, 'RawData', 'Public',prom)
    cmd='wget ' + src + ' -O ' + target
    #print cmd
    chkExecute(cmd)
    print 'gunzipping' , prom
    cmd='gunzip -f ' + target
    chkExecute(cmd)

###############
# creates a list of homologous genes in the given organsisms
# from the homologene.data file.
#
# @ HOW TO ADAPT
#
# The function must create a text file 'xref' with tab separated
# columns. In each colum a comma separated list of gene ACCs
# lists the genes known to be related to the other genomes.
# The header line lables the columns with the genomes. E.g:
# hg19<tab>mm9<tab>rn4
# NM_000517,NM_000558<tab>NM_008218<tab>NM_013096,NM_001007722
# ...
#
# Means that NM_000517 and NM_000558 from human is homologous to
# NM_008218 in mouse and NM_013096 and NM_001007722 in rat.
#
# 
def makexref():
    orgs=dbnames
    sz=udsize

    homoGr2Pr={}
    homoPr2Gr={}
    homoPr2Name={}

    f=file(os.path.join(datadir,"RawData","Public","homologene.data"))

    while True:
        l=f.readline().strip()
        if l=='': break
        ll=l.split('\t')
        g=int(ll[0])
        p=ll[5][:ll[5].rfind('.')]
        n=ll[3]
        if homoGr2Pr.has_key(g):
            homoGr2Pr[g].append(p)
        else:
            homoGr2Pr[g]=[p]
        homoPr2Gr[p]=g
        homoPr2Name[p]=n
        #print g,p,n

    f.close()

    orggenes={}
    for org in orgs:
        genes={}
        prom='prom_'+org+'_'+sz+'-'+sz+'.fa'
        f=file(os.path.join(datadir,'RawData','Public',prom))
        while True:
            l=f.readline().strip()
            if l=='': break
            if l[0]=='>':
                g = l[1:].split("|")[0]
                if '.' in g:
                    g = g[0:g.rfind('.')]
                genes[g]=True
        f.close()
        print org
        print len(genes)
        orggenes[org]=genes


    gene2prot={}
    prot2gene={}
    f=file(os.path.join(datadir,'RawData','Public','all_proteins.data'))
    while True:
        l=f.readline().strip()
        if l=='': break
        ll=l.split('\t')
        g=ll[5][0:ll[5].rfind('.')]
        p=ll[4][0:ll[4].rfind('.')]
        gene2prot[g]=p
        prot2gene[p]=g

    print 'mapped', len(prot2gene)

    of=file(os.path.join(datadir,'RawData','Public',"xref"),"w")
    header=''
    for o in orgs:
        header += o+'\t'
    header=header[:-1]
    of.write(header+'\n')

    allgr=homoGr2Pr.keys()    
    allgr.sort()
    for gr in allgr:
        members=homoGr2Pr[gr]
        sorted={}

        for o in orgs:
            sorted[o]=[]

        for m in members:
            if prot2gene.has_key(m):
                gid=prot2gene[m]                
                for o in orgs:
                    if orggenes[o].has_key(gid):
                        sorted[o].append(gid)
                        break
        #print sorted
        m=''
        for o in orgs:
            for gid in sorted[o]:
                m += gid+','
            m=m[:-1]
            m+='\t'
        m=m[:-1]        
        if m.strip() != "":
            of.write(m+'\n')

    of.close()

############################################################
# Download homology information. Needed by makexref().
#
# @ HOW TO ADAPT: Replace if the homology data are derived from elsewhere
#                 See also comments at makexref()
#
src="ftp://ftp.ncbi.nih.gov/pub/HomoloGene/current/homologene.data"
target=os.path.join(datadir,'RawData','Public','homologene.data')
print "downloading homologene.data"

cmd='wget ' + src + ' -O ' + target
chkExecute(cmd)


############################################################
# Download gene ACC to gene name and protein ACC mapping
#
# @ HOW TO ADAPT:
#
# provide a tab separated file where:
#  column 4 is the gene name (e.g. Zfp941)
#  column 5 is the gene description (e.g. zinc finger protein 941)
#  column 6 is the protein acc (e.g. NP_001001180.2)
#  column 7 is the gene acc (e.g. NM_001001180.2)
#
src="ftp://ftp.ncbi.nlm.nih.gov/pub/HomoloGene/current/build_inputs/all_proteins.data"
target=os.path.join(datadir,'RawData','Public','all_proteins.data')
print "downloading all_proteins.data"
cmd='wget ' + src + ' -O ' + target
chkExecute(cmd)


#create xref file
makexref()


############################################################
# Get PFM data (currently derived from JASPAR)
#
# @ HOW TO ADAPT: Provide a JASPAR style PFM data file
#
# >HEADER
# A [ .... ]
# C [ .... ]
# G [ .... ]
# T [ .... ]
# >...
#
# Where HEADER has to be built this way:
# >ACC(incl. version)<space>Name<tab>feature1=data1<tab> ...
# Example: >MA0070.1<space>PBX1<tab>protein=Q5T486<tab>class=Helix-Turn-Helix
#
# note that everything after 'Name' is optional. The feature 'protein' will
# be used to link out to UniProt
#
src ="http://jaspar.genereg.net/html/DOWNLOAD/jaspar_CORE/non_redundant/"
if jaspardb == 'all':
    src += 'all_species/sql_tables/'
else:
    src+="by_tax_group/"+jaspardb+"/sql_tables/"
print "downloading jaspar db" , jaspardb

#get matrix annotations (for mysql-db)
#change by Josef 2009-12-22
files = ["MATRIX.txt", "MATRIX_ANNOTATION.txt", "MATRIX_DATA.txt", "MATRIX_PROTEIN.txt", "MATRIX_SPECIES.txt"]
for f in files:
    target = os.path.join(datadir, 'RawData', 'Public', f)
    print "downloading database-file: ", f
    cmd='wget ' + src + f + ' -O ' + target
    chkExecute(cmd)

#these are features provides by JASPAR
features=['protein','class','comment','family','medline','pazar_tf_id','tax_group','type']

#all from JASPAR
db={}

print "converting to pfmdb format"
#crate new tf dict
def create_tf(acc,vers,name):
    tf={'ACC':acc+'.'+vers,'Name':name}
    tf['data']={'A':[],'C':[],'G':[],'T':[]}
    for x in features:
        tf[x]=''
    return tf

#read main table
f=open(os.path.join(datadir, 'RawData', 'Public','MATRIX.txt'))
for l in f.readlines():
    ll=l.strip().split('\t')
    db[ll[0]]=create_tf(ll[2],ll[3],ll[4])
f.close()

#read protein table 
f=open(os.path.join(datadir, 'RawData', 'Public','MATRIX_PROTEIN.txt'))
for l in f.readlines():
    ll=l.strip().split('\t')
    db[ll[0]]['protein']=ll[1]
f.close()

#read features table
f=open(os.path.join(datadir, 'RawData', 'Public','MATRIX_ANNOTATION.txt'))
for l in f.readlines():
    ll=l.strip().split('\t')
    if len(ll) < 3:
        ll.append('')
    db[ll[0]][ll[1]]=ll[2]
f.close()

#read the core 
f=open(os.path.join(datadir, 'RawData', 'Public','MATRIX_DATA.txt'))
for l in f.readlines():
    ll=l.strip().split('\t')
    #print ll
    if len(ll) < 3:
        ll.append('')
    db[ll[0]]['data'][ll[1]].append(ll[3])
f.close()

#quick check for PFM consistency
for e in db:
    dat=db[e]['data']
    for c in 'TCG':
        if len(dat['A']) != len(dat[c]):
               print 'error in' , db[e]

#reformat and store in 'pfmdb.txt'
of=open(os.path.join(datadir, 'RawData', 'Public','pfmdb.txt'),'w')
for e in db:
    dat=db[e]['data']
    x=db[e]
    header = '>' + x['ACC'] + ' '
    header += x['Name'] + '\t'
    for f in features:
        if x[f] != '':
            header +=  f+'='+x[f]+'\t'
    of.write(header+'\n')
    for c in 'ACGT':
        l=c+ ' [ '
        for v in dat[c]: l += v+' '
        l+= ']'
        of.write(l+'\n')
of.close()
