# Supplementary material for: D-Light on promoters: a client-server system for the analysis and visualization of cis-regulatory elements
Source: BMC Bioinformatics. 2013 Apr 24;14:140. doi: 10.1186/1471-2105-14-140 (PMC3685601; doi:10.1186/1471-2105-14-140)
Supplement: Additional file 4 — Source code package. Source code of server and client. [file 1471-2105-14-140-S4.zip › dloprom-1.1-src/python_scripts/eelToSQL.py]

#########################################################################
#  Copyright (C) 2010  D-Light Team, University of Salzburg /
#  Upper Austria University of Applied Science
#  
#  This program is free software: you can redistribute it and/or modify
#  it under the terms of the GNU General Public License as published by
#  the Free Software Foundation, either version 3 of the License, or
#  (at your option) any later version.
#
#  This program is distributed in the hope that it will be useful,
#  but WITHOUT ANY WARRANTY; without even the implied warranty of
#  MERCHANTABILITY or FITNESS FOR A PARTICULAR PURPOSE.  See the
#  GNU General Public License for more details.
#
#  You should have received a copy of the GNU General Public License
#  along with this program.  If not, see <http://www.gnu.org/licenses/>.
#########################################################################

import os, sys, MySQLdb

con = MySQLdb.connect(db='dlightDbTest', user='dlight', passwd='dlightPW', host='localhost')
cursor = con.cursor()

sql = """
CREATE TABLE IF NOT EXISTS BindingSite (
                  bsId INT AUTO_INCREMENT,
                  geneId INT(11) NOT NULL,
                  methode VARCHAR(50),
                  matrix INT(11) NOT NULL,
                  start INT NOT NULL,
                  end INT NOT NULL,
                  score DECIMAL(12,6) NOT NULL,
                  ori VARCHAR(1) NOT NULL,
                  note VARCHAR(200),           
                  bindingSequence VARCHAR(200),        
                  PRIMARY KEY  (bsId, geneId),
                  CONSTRAINT BS_MATRIX_ibfk_1 FOREIGN KEY (matrix) REFERENCES MATRIX_INFO (ID),
                  CONSTRAINT BS_GENE_ibfk_1 FOREIGN KEY (geneId) REFERENCES PROMOTOR_REGIONS (ID)
                ) ENGINE=InnoDb DEFAULT CHARSET=latin1
"""

cursor.execute(sql)

sql = """
CREATE TABLE IF NOT EXISTS Homologene (
                  geneA INT(11) NOT NULL,
                  geneB INT(11) NOT NULL,
		  genomeA TINYINT(3) unsigned not null, 
		  genomeB TINYINT(3) unsigned not null,
                  PRIMARY KEY (geneA, geneB),
                  CONSTRAINT HOMO_GENE_ibfk_1 FOREIGN KEY (geneA) REFERENCES PROMOTOR_REGIONS (ID),
                  CONSTRAINT MOMO_GENE_ibfk_2 FOREIGN KEY (geneB) REFERENCES PROMOTOR_REGIONS (ID), 
		  CONSTRAINT HOMO_GENE_ibfk_3 FOREIGN KEY (genomeA) REFERENCES GENOME_VERSION (id), 
		  CONSTRAINT HOMO_GENE_ibfk_4 FOREIGN KEY (genomeB) REFERENCES GENOME_VERSION (id)
                  ) ENGINE=InnoDb DEFAULT CHARSET=latin1
"""

cursor.execute(sql)


lastClusterId = -1
homGeneCluster = []

homFile = file("homologene.data", "r")


sql = "select r.id, r.name, a.protein_id, r.genome from PROMOTOR_REGIONS r inner join ALL_PROTEINS a on r.name = a.gene_id_pure"
cursor.execute(sql)
proms = cursor.fetchall()

protPromMatch = {}

for entry in proms: 
    protPromMatch[entry[2]] = [entry[0], entry[3]]
print proms
#print protPromMatch


def insertHom (a, b):
    
    if protPromMatch.has_key(a) and protPromMatch.has_key(b):
        sql = "insert ignore into Homologene values ("+ str(protPromMatch[a][0]) + ", " + str(protPromMatch[b][0]) + "," + str(protPromMatch[a][1]) + "," + str(protPromMatch[b][1]) + ")";        
        print sql
	cursor.execute(sql)
            
for l in homFile.readlines():
    line = l.split();
    if (line[0] != lastClusterId):
        if len(homGeneCluster) > 0: 
            for g in homGeneCluster: 
                for h in homGeneCluster:
                    if g != h: 
                        insertHom(g, h)
        homGeneCluster = []
        con.commit()

    lastClusterId = line[0]
    homGeneCluster.append(line[-1])

con.commit()
failSQL = []

def insertBindingSite (line):
    line = line.split()
    
    geneName = line[0]
    methode = line[1] 
    matrixName = line[2].split(".")[0]
    start = line[3]
    end = line[4]
    score = line[5]
    ori = line[6]
    seq = line[8] 
    
    try:
        sql = "insert into BindingSite(geneId, methode, matrix, start, end, score, ori, bindingSequence) values "
        sql += "( (select max(ID) from PROMOTOR_REGIONS where name = '" + geneName + "'), '" + methode + "', "
        sql += "(select max(ID) from MATRIX_INFO where name = '" + matrixName +"'), " + start + ", " + end + ", "
        sql += score + ", '" + ori + "', '" + seq + "')"
        print sql
    
        cursor.execute(sql)
    except:
        failSQL.append(sql)
        

def insertFile (filename):
    c = 0
    f = file(filename, 'r')
    
    for line in f.readlines():
        insertBindingSite(line)
        c+=1
        if c == 30:
            con.commit()
            c = 0

#sql = "delete from BindingSite"
#cursor.execute(sql)

#insertFile("human.eel")
#insertFile("mouse.eel")
#insertFile("rat.eel")


    
con.commit()
con.close()

print "fail"
print failSQL
