# Supplementary material for: D-Light on promoters: a client-server system for the analysis and visualization of cis-regulatory elements
Source: BMC Bioinformatics. 2013 Apr 24;14:140. doi: 10.1186/1471-2105-14-140 (PMC3685601; doi:10.1186/1471-2105-14-140)
Supplement: Additional file 4 — Source code package. Source code of server and client. [file 1471-2105-14-140-S4.zip › dloprom-1.1-src/python_scripts/fillDb_Sequences.py]

#########################################################################
#  Copyright (C) 2010-2012  D-Light Team, University of Salzburg /
#  Upper Austria University of Applied Science
#  
#  This program is free software: you can redistribute it and/or modify
#  it under the terms of the GNU General Public License as published by
#  the Free Software Foundation, either version 3 of the License, or
#  (at your option) any later version.
#
#  This program is distributed in the hope that it will be useful,
#  but WITHOUT ANY WARRANTY; without even the implied warranty of
#  MERCHANTABILITY or FITNESS FOR A PARTICULAR PURPOSE.  See the
#  GNU General Public License for more details.
#
#  You should have received a copy of the GNU General Public License
#  along with this program.  If not, see <http://www.gnu.org/licenses/>.
#########################################################################


#####################################################################
# File    fillDb_Sequences.py
# Author  Josef Laimer
# Date    2011/05/17
#
# This script fills the talbes genome, promotor, protein and homologen 
# of the D-Light database.   
#####################################################################

import sys, os, MySQLdb, getopt, getpass, subprocess
from xml.dom import minidom
from symbol import try_stmt

def getMyHomeAdress():
    if os.sep not in sys.argv[0]:
        return os.path.realpath('.')
    else:
        return os.path.realpath(os.path.dirname(sys.argv[0]))

def usage():
    print 'USAGE'
    print 'python fillDb_Sequences.py setup-file data-dir mysql-host mysql-db mysql-user [-Options]'
    print 'OPTIONS'
    print '--password  | -p to set the mysql password'
    print 'EXAMPLE'
    print 'python fillDb_Sequences.py setup.xml ./Data localhost dlightDb dlight'

#execute a command
def execute(cmd, noexit=False):
    s = subprocess.Popen(cmd, shell=True,
                         stdout=subprocess.PIPE,
                         stderr=subprocess.PIPE)
    
    o = s.communicate()
    e = o
    if s.returncode != 0:
        if noexit:
            return e
        print "cannot execute:" , cmd
        print "reason:" , e
        sys.exit(1)
 
    return o


if len(sys.argv) < 5:
    usage()
    sys.exit()

if "-h" in sys.argv or "--help" in sys.argv:
    usage()
    sys.exit()

try:
    opt, args = getopt.gnu_getopt(sys.argv[1:], "p:", ["password="])
except getopt.GetoptError, err:
    print str(err)
    usage()
    sys.exit()

mpw = None

for o, v in opt:
    if o == "--password" or o == "-p":
        mpw = v
    else:
        print "ERR: Unknown option: ", o, "\n"
        usage()
        sys.exit()

if mpw == None:
    mpw = getpass.getpass("The mysql D-Light user's passwd > ")

con = None
try: 
    con = MySQLdb.connect(db=args[3], user=args[4], passwd=mpw, host=args[2])
except MySQLdb.Error, e:
     print "Error %d: %s" % (e.args[0], e.args[1])
     print "A connection to the database (" + args[3] + ") can not be established"
     sys.exit (1)

#parse setup file
setup=minidom.parse(args[0])
orgs_ = setup.getElementsByTagName("org")

orgs = {}
for o in orgs_:
    orgs[o.getElementsByTagName("short-name")[0].firstChild.data] = {"sci-name": o.getElementsByTagName("sci-name")[0].firstChild.data, "db-name": o.getElementsByTagName("db-name")[0].firstChild.data}

seqL = setup.getElementsByTagName("up-down-size")[0].firstChild.data


#insert genomes
stmt = "SELECT version FROM genome"
cur = con.cursor()
cur.execute(stmt)
genomes = []
result = cur.fetchall()
for r in result: 
    genomes.append(r[0])

stmt = "INSERT INTO genome(shortname, longname, version) VALUES (%s, %s, %s)"

for k in orgs.keys():
    if not orgs[k]["db-name"] in genomes:
        cur.execute(stmt, (k, orgs[k]["sci-name"].replace("_", " "), orgs[k]["db-name"]))
    
con.commit()

stmt = "SELECT id, shortname, longname,version FROM genome"
cur = con.cursor()
cur.execute(stmt)
genomes = {}
result = cur.fetchall()
for r in result:
    genomes[r[3]] = r[0] 


tssPos = {}
cssPos = {}

#insert sequences
def insertSeqFile (genomeId, header, sequence):
    header = header.replace(">", "")
    header = header.split("|")
    
    if len(header) < 10:
        while len(header) < 10:
            header.append(None)
    
    geneIdvers = header[0]
    geneId = geneIdvers
    if '.' in geneId:
        geneId = geneId[:geneId.rfind('.')]
    
    stmt = "INSERT INTO promotor (gene_id, gene_id_version, genome_id, chromosome, start, end, strand, sequence, shortname, details, protein_id) VALUES (%s, %s, %s, %s, %s, %s, %s, %s, %s, %s, %s)"
    cur.execute(stmt, (geneId, geneIdvers, genomeId, header[2], header[3], header[4], header[1], sequence, header[7], header[8], header[9]))
    
    if header[1].lower() == "r":
        tssPos[str(genomeId) + header[0]] = int(header[4])-int(header[5]) + 1
        cssPos[str(genomeId) + header[0]] = int(header[4])-int(header[6]) + 1
    else: 
        tssPos[str(genomeId) + header[0]] = int(header[5])-int(header[3]) + 2
        cssPos[str(genomeId) + header[0]] = int(header[6])-int(header[3]) + 2
    

def parseSeqFile (genomeId, seqFile):
    f = file(seqFile, "r")
    currHeader = ""
    currSequence = ""
    for line in f:
        line = line.strip()
        if line.startswith(">"):
            if not currHeader == "":
                insertSeqFile(genomeId, currHeader, currSequence)
            currHeader = line
            currSequence = ""
        else:
            currSequence += line.lower()

    if not currHeader == "":
        insertSeqFile(genomeId, currHeader, currSequence)
        
    con.commit()
    f.close()

for k in orgs.keys():
    genomeId = genomes[orgs[k]["db-name"]]
    filename = os.path.join(args[1], "prom_" + orgs[k]["db-name"] + "_" + seqL + "-" + seqL + ".fa")
    print "import file " + "prom_" + orgs[k]["db-name"] + "_" + seqL + "-" + seqL + ".fa"
    parseSeqFile(genomeId, filename)


#get promotor ids
stmt = "SELECT id, gene_id, gene_id_version, genome_id FROM promotor"
cur.execute(stmt)
result = cur.fetchall()
proms = {}
proms_ = {}
proms_novers = {}
for r in result:
    proms[str(r[3]) + str(r[2])] = r[0]
    if not proms_.has_key(r[2]):
        proms_[r[2]] = []
    if not proms_novers.has_key(r[1]):
        proms_novers[r[1]] = []
    proms_[r[2]].append(r[0])
    proms_novers[r[1]].append(r[0])
    


#get annotation IDs for TSS and CSS
cur.execute("SELECT id from annotation where name = %s", ("TSS"))
result = cur.fetchall()
tssId = result[0][0]
 
cur.execute("SELECT id from annotation where name = %s", ("CSS"))
result = cur.fetchall()
cssId = result[0][0]

cur.execute("SELECT id from method where name = %s", ("seqfeat"))
result = cur.fetchall()
methId = result[0][0]

#insert css, tss
stmt = "INSERT INTO bindingsite(promotor_id, method_id, annotation_id, start, end) VALUES (%s, %s, %s, %s, %s)"
for k in proms.keys():
    if tssPos.has_key(k):
        cur.execute(stmt, (proms[k], methId, tssId, tssPos[k], tssPos[k]))
    if cssPos.has_key(k):
        cur.execute(stmt, (proms[k], methId, cssId, cssPos[k], cssPos[k]))

con.commit()


#insert all_proteins
print "import file all_proteins.data"
protFile = file(os.path.join(args[1], "all_proteins.data"), "r")
stmt = "UPDATE promotor set shortname = %s, details = %s, protein_id = %s where id = %s"
cur = con.cursor()
i = 0
for line in protFile:
    line_ = line.split("\t")
    short = line_[2].strip()
    detail = line_[3].strip()
    protId = line_[4].strip()
    geneId = line_[5].strip()
#    geneIdpure = geneId.split(".")[0]
    if proms_.has_key(geneId):
        for prId in proms_[geneId]:
            cur.execute(stmt, (short, detail, protId, prId))
        i += 1
        if i % 1000==0:
            con.commit()
    elif detail.find("NP_") > -1:
        detail_ = detail
        detail = detail_[0:detail_.find("NP_")].strip()
        geneId = protId
        protId = detail_[detail_.find("NP_"):].strip()
#        geneIdpure = geneId.split(".")[0]
        for prId in proms_[geneId]:
            cur.execute(stmt, (geneId, short, detail, protId, prId))        
        i += 1
        if i % 1000==0:
            con.commit()

con.commit()

protFile.close()

#insert xref
print "import file xref"
xrefFile = file(os.path.join(args[1], "xref"), "r")

stmt = "INSERT INTO homologene (promotor_id1, promotor_id2) VALUES (%s, %s)"
for line in xrefFile:
    line = line.strip()
    line = line.split()
    promIds = []
    for col in line:
        if "," in col:
            col = col.split(",")
        else:
            col = [col]
        for c in col:
            if proms_novers.has_key(c):
                for prId in proms_novers[c]:
                    promIds.append(prId)
    if len(promIds) > 1:
        for id1 in promIds: 
            for id2 in promIds:
                if id1 != id2:
                    try:
                        cur.execute(stmt, (id1, id2))
                    except:
                        pass

con.commit()

xrefFile.close()
con.close()
"sequence file import ... complete"
