# Supplementary material for: D-Light on promoters: a client-server system for the analysis and visualization of cis-regulatory elements
Source: BMC Bioinformatics. 2013 Apr 24;14:140. doi: 10.1186/1471-2105-14-140 (PMC3685601; doi:10.1186/1471-2105-14-140)
Supplement: Additional file 4 — Source code package. Source code of server and client. [file 1471-2105-14-140-S4.zip › dloprom-1.1-src/das_data_source/src/at/fh_hagenberg/bin/dlight/config/Configer.java]

//	Copyright (C) 2010  D-Light Team, University of Salzburg /
//  Upper Austria University of Applied Science
//  
//  This program is free software: you can redistribute it and/or modify
//  it under the terms of the GNU General Public License as published by
//  the Free Software Foundation, either version 3 of the License, or
//  (at your option) any later version.
//
//  This program is distributed in the hope that it will be useful,
//  but WITHOUT ANY WARRANTY; without even the implied warranty of
//  MERCHANTABILITY or FITNESS FOR A PARTICULAR PURPOSE.  See the
//  GNU General Public License for more details.
//
//  You should have received a copy of the GNU General Public License
//  along with this program.  If not, see <http://www.gnu.org/licenses/>.

package at.fh_hagenberg.bin.dlight.config;


/**
 * Configer is static class which provides basic parameters.
 * 
 * @author Josef Laimer, 2010
 */
public class Configer {
	/***
	 * query type: basic (not paired, no cross genome)
	 */
	public static final String QUERY_BASIC = "basic";
	
	/***
	 * query type: paired (no cross genome)
	 */
	public static final String QUERY_PAIRED = "paired";
	
	/***
	 * query type: cross genome (not paired)
	 */
	public static final String QUERY_CROSS_GENOME = "cross_genome";
	
	/***
	 * query type: cross genome and paired
	 */
	public static final String QUERY_CROSS_GENOME_PAIRED = "cross_genome_paired";
	
		
}
