# Supplementary material for: D-Light on promoters: a client-server system for the analysis and visualization of cis-regulatory elements
Source: BMC Bioinformatics. 2013 Apr 24;14:140. doi: 10.1186/1471-2105-14-140 (PMC3685601; doi:10.1186/1471-2105-14-140)
Supplement: Additional file 4 — Source code package. Source code of server and client. [file 1471-2105-14-140-S4.zip › dloprom-1.1-src/das_data_source/src/at/fh_hagenberg/bin/dlight/data_source/FileDataSourceConstants.java]

//	Copyright (C) 2010  D-Light Team, University of Salzburg /
//  Upper Austria University of Applied Science
//  
//  This program is free software: you can redistribute it and/or modify
//  it under the terms of the GNU General Public License as published by
//  the Free Software Foundation, either version 3 of the License, or
//  (at your option) any later version.
//
//  This program is distributed in the hope that it will be useful,
//  but WITHOUT ANY WARRANTY; without even the implied warranty of
//  MERCHANTABILITY or FITNESS FOR A PARTICULAR PURPOSE.  See the
//  GNU General Public License for more details.
//
//  You should have received a copy of the GNU General Public License
//  along with this program.  If not, see <http://www.gnu.org/licenses/>.
package at.fh_hagenberg.bin.dlight.data_source;
/**
 * A container class for the most common used constants in this project.
 * @author Tobias Ehrenberger, dlight, 20091119
 */
public class FileDataSourceConstants {
   
  /**
   * The default user.
   */
  public static final String DEFAULT_USER = "Public";
  
  /**
   * The database config file's name.
   */
  public static final String DATABASE_CONFIG_NAME = "dlight.properties";
  
  /**
   * The name of the rscan output directory.
   */
  public static final String RSCAN = "RScan";

  /**
   * The default text that is set as additional information when in fact there is
   * no additional information given in the file.
   */
  public static final String DEFAULT_TEXT_NO_INFO = 
    "No additional information available!";
  
  /**
   *  Either 7 or 8 different types of information occur when making 
   *  cross genome scans with or without homologue promoter match.
   */
  public static final int CROSS_GENOME_SHORT = 7;
  public static final int CROSS_GENOME       = 8;
  
  /**
   *  Either 12 or 13 different types of information occur when making
   *  cross genome scans (with two factors) with or without homologue promoter match.
   */
  public static final int CROSS_GENOME_FACTOR_PAIR_SHORT = 12;
  public static final int CROSS_GENOME_FACTOR_PAIR       = 13;

  
  /**
   * 11 different types of information occur when searching for factor-pairs.
   */
  public static final int FACTOR_PAIR_SEARCH = 11;
  
  /**
   * 6 different types of information occur with normal factor-search.
   */
  public static final int FACTOR_SEARCH = 6;
  
  /**
   * 0 different types of information occur with an empty result file.
   */
  public static final int EMPTY_FILE = 0;
    
  
  /**
   *  A line that contains this separator is followed by information about how 
   *  this file was created (scanner-call command!).
   */
  public static final String INFO_SEPARATOR = "###";
  
  /**
   * Default Strings that are needed.
   */
  public static final String NOHOM = "NOHOM";
  public static final String NOMATCH = "NOMATCH";
  public static final String MATCH = "MATCH";
  public static final String ID_SPACER = "_";
  public static final String DEFAULT_TEXT_NO_PROMOTER = "No homologue promoter known.";
  public static final String DEFAULT_TEXT_SCORE = "Score: ";
  public static final String DEFAULT_TEXT_END = "End: ";
  public static final String DEFAULT_TEXT_START = "Start: ";
  public static final String DEFAULT_TEXT_MATRIX = "Matrix: ";
  public static final String DEFAULT_TEXT_MATCHES_FOUND = " match(es) found in homologue promoter of ";
  public static final String ORIENTATION_ANTISENSE_STRAND = "-";
  public static final String ORIENTATION_SENSE_STRAND = "+";

}  
