# Supplementary material for: D-Light on promoters: a client-server system for the analysis and visualization of cis-regulatory elements
Source: BMC Bioinformatics. 2013 Apr 24;14:140. doi: 10.1186/1471-2105-14-140 (PMC3685601; doi:10.1186/1471-2105-14-140)
Supplement: Additional file 4 — Source code package. Source code of server and client. [file 1471-2105-14-140-S4.zip › dloprom-1.1-src/das_data_source/src/at/fh_hagenberg/bin/dlight/data_source/MySqlDataSource.java]

//	Copyright (C) 2010-2011  D-Light Team, University of Salzburg /
//  Upper Austria University of Applied Science
//  
//  This program is free software: you can redistribute it and/or modify
//  it under the terms of the GNU General Public License as published by
//  the Free Software Foundation, either version 3 of the License, or
//  (at your option) any later version.
//
//  This program is distributed in the hope that it will be useful,
//  but WITHOUT ANY WARRANTY; without even the implied warranty of
//  MERCHANTABILITY or FITNESS FOR A PARTICULAR PURPOSE.  See the
//  GNU General Public License for more details.
//
//  You should have received a copy of the GNU General Public License
//  along with this program.  If not, see <http://www.gnu.org/licenses/>.
package at.fh_hagenberg.bin.dlight.data_source;

import java.io.IOException;
import java.net.URL;
import java.sql.ResultSet;
import java.util.Collection;
import java.util.LinkedList;
import java.util.Map;
import java.util.Properties;

import javax.servlet.ServletContext;

import at.fh_hagenberg.bin.dlight.data_source.dbcon.DbConnector;
import at.fh_hagenberg.bin.dlight.data_source.dbcon.exceptions.DatabaseException;

import uk.ac.ebi.mydas.controller.CacheManager;
import uk.ac.ebi.mydas.controller.DataSourceConfiguration;
import uk.ac.ebi.mydas.datasource.ReferenceDataSource;
import uk.ac.ebi.mydas.exceptions.BadReferenceObjectException;
import uk.ac.ebi.mydas.exceptions.DataSourceException;
import uk.ac.ebi.mydas.exceptions.UnimplementedFeatureException;
import uk.ac.ebi.mydas.model.DasAnnotatedSegment;
import uk.ac.ebi.mydas.model.DasEntryPoint;
import uk.ac.ebi.mydas.model.DasFeature;
import uk.ac.ebi.mydas.model.DasSequence;
import uk.ac.ebi.mydas.model.DasType;

/**
 * 
 * @author Josef Laimer, based on FileDataSource
 * 
 */
public class MySqlDataSource implements ReferenceDataSource {
	/**
	 * Some variables that are needed.
	 */
	CacheManager mCacheManager = null;
	ServletContext mSvCon;
	Map<String, String> mGlobalParameters;
	DataSourceConfiguration mConfig;

	/**
	 * Result file - directory.
	 */
	String resultPath;

	/**
	 * The database config file.
	 */
	Properties dbConfig = new Properties();

	/**
	 * The database connector that is used.
	 */
	DbConnector dbConnector;

	/**
	 * List that saves the data of an input-file.
	 */
	
	/**
	 * Returns the minimum start-position.
	 * 
	 * @param features
	 *            A Collection of DasFeatures.
	 * @return The minimum start-position
	 */
	private Integer getMinStart(Collection<DasFeature> features) {
		return 0; 
	}

	/**
	 * Returns the maximum end-position.
	 * 
	 * @param features
	 *            A Collection of DasFeatures.
	 * @return The maximum end-position
	 */
	private Integer getMaxStop(Collection<DasFeature> features) {
		Integer max = Integer.MIN_VALUE;
		for (DasFeature f : features) {
			if (f.getStopCoordinate() > max) {
				max = f.getStopCoordinate();
			}
		}
		return max;
	}

	/**
	 * Returns the current timestamp.
	 * 
	 * @return The current timestamp.
	 */
	private String getTimestamp() {
		return (new java.util.Date()).toString();
	}

	/**
	 * Constructor of class FileDataSource.
	 */
	public MySqlDataSource() {
		try {
			dbConfig.load(MySqlDataSource.class.getResourceAsStream("/"
					+ FileDataSourceConstants.DATABASE_CONFIG_NAME));
			dbConnector = new DbConnector(dbConfig);
		} catch (IOException e) {
			System.err.println("Failed to load config...");
			System.err.println(e.toString());
		} catch (Exception e) {
			System.err.println("Failed create DatabaseConnector...");
			System.err.println(e.toString());
		}
	}

	/**
	 * {@inheritDoc}
	 * 
	 * @see uk.ac.ebi.mydas.datasource.AnnotationDataSource#destroy()
	 */
	public void destroy() {
		return;
		// nothing TO DO in here for now.
	}

	/**
	 * {@inheritDoc}
	 * 
	 * @see uk.ac.ebi.mydas.datasource.AnnotationDataSource#getFeatures(java.lang.String)
	 */
	public DasAnnotatedSegment getFeatures(String segmentId)
			throws BadReferenceObjectException, DataSourceException {
		if (segmentId == null) {
			throw new DataSourceException("No file/segmentId given!");
		}

		String query = null;
		String gene = null;
		Integer userId = null;

		if (segmentId.contains("@")) {
			String[] segment = segmentId.split("@"); // segementId = gene@file@user
			
			userId = Integer.valueOf(segment[2]);
			query = segment[1];
			gene = segment[0];
		} else {
			query = segmentId;
			try {
				String stmt = "select id from user where username = \"Public\"";
				dbConnector = new DbConnector(dbConfig);
				dbConnector.connectToDb();
				ResultSet rs = dbConnector.queryDatabase(stmt);
				if (rs.next()) {
					userId = rs.getInt("id");
					rs.close();
				} else {
					throw new DataSourceException(
							"The sequence cannot be received.");
				}
				dbConnector.disconnect();
			} catch (Exception e) {
				throw new DataSourceException("The sequence cannot be received.");
			}
			gene = ".*";
		}

		MySqlFeatureListBuilder featureListBuilder;
		try {
			featureListBuilder = new MySqlFeatureListBuilder(dbConfig);
		} catch (DatabaseException e) {
			throw new DataSourceException(e.toString());
		}
		Collection<DasFeature> features = featureListBuilder.buildFeatureList(
				query, userId, gene);

		if (features != null) {
			int start = getMinStart(features);
			int stop = getMaxStop(features);
			String version = getTimestamp();
			return new DasAnnotatedSegment(segmentId, start, stop, version,
					null, features);
		} else {
			throw new DataSourceException(""); 
		}
	}

	/**
	 * {@inheritDoc}
	 * 
	 * @see uk.ac.ebi.mydas.datasource.AnnotationDataSource#getFeatures(java.util.Collection,
	 *      java.util.Collection)
	 */
	public Collection<DasAnnotatedSegment> getFeatures(
			Collection<String> featureIdCollection,
			Collection<String> groupIdCollection)
			throws UnimplementedFeatureException, DataSourceException {
		
		throw new UnimplementedFeatureException("Feature not implemented");
	}

	/**
	 * {@inheritDoc}
	 * 
	 * @see uk.ac.ebi.mydas.datasource.AnnotationDataSource#getLinkURL(java.lang.String,
	 *      java.lang.String)
	 */
	public URL getLinkURL(String field, String id)
			throws UnimplementedFeatureException, DataSourceException {
		throw new UnimplementedFeatureException("Feature not implemented!");
	}

	/**
	 * {@inheritDoc}
	 * 
	 * @see uk.ac.ebi.mydas.datasource.AnnotationDataSource#getTotalCountForType(uk.ac.ebi.mydas.model.DasType)
	 */
	public Integer getTotalCountForType(DasType type)
			throws DataSourceException {
		return null;
	}

	/**
	 * {@inheritDoc}
	 * 
	 * @see uk.ac.ebi.mydas.datasource.AnnotationDataSource#getTypes()
	 */
	public Collection<DasType> getTypes() throws DataSourceException {
		Collection<DasType> types = new LinkedList<DasType>();
		return types;
	}

	/**
	 * {@inheritDoc}
	 * 
	 * @see uk.ac.ebi.mydas.datasource.AnnotationDataSource#init(javax.servlet.ServletContext,
	 *      java.util.Map, uk.ac.ebi.mydas.controller.DataSourceConfiguration)
	 */
	public void init(ServletContext servletContext,
			Map<String, String> globalParameters,
			DataSourceConfiguration dataSourceConfig)
			throws DataSourceException {
		mSvCon = servletContext;
		mGlobalParameters = globalParameters;
		mConfig = dataSourceConfig;
	}

	/**
	 * {@inheritDoc}
	 * 
	 * @see uk.ac.ebi.mydas.datasource.AnnotationDataSource#registerCacheManager(uk.ac.ebi.mydas.controller.CacheManager)
	 */
	public void registerCacheManager(CacheManager cacheManager) {
		this.mCacheManager = cacheManager;
	}

	/**
	 * {@inheritDoc}
	 * 
	 * @see uk.ac.ebi.mydas.datasource.ReferenceDataSource#getEntryPointVersion()
	 */
	public String getEntryPointVersion() throws DataSourceException {
		return getTimestamp();
	}

	/**
	 * {@inheritDoc}
	 * 
	 * @see uk.ac.ebi.mydas.datasource.ReferenceDataSource#getEntryPoints()
	 */
	public Collection<DasEntryPoint> getEntryPoints() {
		try {
			throw new UnimplementedFeatureException("Feature not implemented!");
		} catch (UnimplementedFeatureException e) {
			e.printStackTrace();
		}
		return null;
	}

	/**
	 * {@inheritDoc}
	 * 
	 * @see uk.ac.ebi.mydas.datasource.ReferenceDataSource#getSequence(java.lang.String)
	 */
	public DasSequence getSequence(String segmentId)
			throws BadReferenceObjectException, DataSourceException {
		if (segmentId == null) { // segmentId is the geneIdentifier!!!
			throw new DataSourceException("No fileName given!");
		}
		 
		String query = "select start, end, sequence, strand from promotor where id = " + segmentId;
		String sequence = "";
		Integer seqFrom = 0;
		String strand = "";
		try {
			dbConnector = new DbConnector(dbConfig);
			dbConnector.connectToDb();
			ResultSet rs = dbConnector.queryDatabase(query);
			if (rs.next()) {
				sequence = rs.getString("sequence");
				seqFrom = rs.getInt("start");
				strand = rs.getString("strand");
				rs.close();
			} else {
				throw new DataSourceException(
						"The sequence cannot be received.");
			}
			dbConnector.disconnect();
		} catch (Exception e) {
			throw new DataSourceException("The sequence cannot be received.");
		}
		
		DasSequence seq = new DasSequence(segmentId, sequence, seqFrom,
				"strand=" + strand + ";" + getTimestamp(), "DNA");
		return seq;
	}
}
