# Supplementary material for: D-Light on promoters: a client-server system for the analysis and visualization of cis-regulatory elements
Source: BMC Bioinformatics. 2013 Apr 24;14:140. doi: 10.1186/1471-2105-14-140 (PMC3685601; doi:10.1186/1471-2105-14-140)
Supplement: Additional file 4 — Source code package. Source code of server and client. [file 1471-2105-14-140-S4.zip › dloprom-1.1-src/das_data_source/src/at/fh_hagenberg/bin/dlight/data_source/ScannerFileReader.java]

//	Copyright (C) 2010  D-Light Team, University of Salzburg /
//  Upper Austria University of Applied Science
//  
//  This program is free software: you can redistribute it and/or modify
//  it under the terms of the GNU General Public License as published by
//  the Free Software Foundation, either version 3 of the License, or
//  (at your option) any later version.
//
//  This program is distributed in the hope that it will be useful,
//  but WITHOUT ANY WARRANTY; without even the implied warranty of
//  MERCHANTABILITY or FITNESS FOR A PARTICULAR PURPOSE.  See the
//  GNU General Public License for more details.
//
//  You should have received a copy of the GNU General Public License
//  along with this program.  If not, see <http://www.gnu.org/licenses/>.
package at.fh_hagenberg.bin.dlight.data_source;

import java.io.BufferedReader;
import java.io.File;
import java.io.FileNotFoundException;
import java.io.FileReader;
import java.io.IOException;
import java.util.LinkedList;

/**
 * A class for reading the output that the scanner (rscan) produces.
 * 
 * @author Tobias Ehrenberger, dlight, 20091119
 */
public class ScannerFileReader {
	/**
	 * Information about the current file.
	 */
	private String info;

	/**
	 * List that saves the data of an input-file.
	 */
	private LinkedList<String[]> fileData;

	/**
	 * A method to read a file specified by filename. This method saves all the
	 * file's lines to the fileData-List.
	 * 
	 * @param filepath
	 *            The filename of the file that needs to be read.
	 * @return TRUE if reading the file was successful, otherwise FALSE.
	 */
	public LinkedList<String[]> readFile(final String filepath, String gene)
			throws FileAccessException, FileStructureException {
		// initializing variables
		fileData = new LinkedList<String[]>();
		info = null;
		BufferedReader inFile;
		File f = new File(filepath);
		String[] lineData = null;
		String[] information = null;
		Integer currentLineNr = 0;
		String line;

		// access file
		if (f.isFile() && f.canRead()) {
			try {
				inFile = new BufferedReader(new FileReader(f));
			} catch (FileNotFoundException e) {
				throw new FileAccessException(e.toString());
			}

			// read data
			try {
				++currentLineNr;
				line = inFile.readLine();
				while (line != null
						&& !line
								.startsWith(FileDataSourceConstants.INFO_SEPARATOR)) {
					lineData = line.split(" +"); // split line where spaces are
					information = null;
					if (lineData.length == FileDataSourceConstants.CROSS_GENOME_SHORT) {
						information = new String[FileDataSourceConstants.CROSS_GENOME];
						for (int i = 0; i < lineData.length; ++i) {
							// adapt short crossGenomeScan-line --> use a larger
							// array!
							information[i] = lineData[i];
						}
						if (lineData[0].equals(gene))
							fileData.add(information);
					} else if (lineData.length == FileDataSourceConstants.CROSS_GENOME_FACTOR_PAIR_SHORT) {
						information = new String[FileDataSourceConstants.CROSS_GENOME_FACTOR_PAIR];
						for (int i = 0; i < lineData.length; ++i) {
							// adapt short crossGenomeScan-line --> use a
							// larger array!
							information[i] = lineData[i];
						}
						if (lineData[0].equals(gene))
							fileData.add(information);

					} else if (lineData.length > 0) { // no adaptation necessary
						information = lineData;
						if (lineData[0].equals(gene))
							fileData.add(information);
						else if (lineData.length == FileDataSourceConstants.CROSS_GENOME
								|| lineData.length == FileDataSourceConstants.CROSS_GENOME_FACTOR_PAIR) {
							if (lineData[lineData.length - 1].equals(gene))
								fileData.add(information);
						}
					}
					line = inFile.readLine();
					++currentLineNr; // read line
				}

				// read info
				info = FileDataSourceConstants.DEFAULT_TEXT_NO_INFO;
				if (line != null
						&& line
								.startsWith(FileDataSourceConstants.INFO_SEPARATOR)) {
					info = inFile.readLine(); // read line
				}
				inFile.close();

				return fileData;

			} catch (IOException e) {
				throw new FileStructureException("ERROR\nFile: " + filepath
						+ "\nError at line " + currentLineNr + ".\n");
			}
		} else {
			throw new FileAccessException("File " + filepath
					+ " not accessible!");
		}
	}

	/**
	 * Returns the fileInfo of most recently read file. The fileInfo is the very
	 * line that is written in the line after '###' at the end of the file.
	 * 
	 * @return The fileInfo (or null if no file has been read so far).
	 */
	public String getInfo() {
		return info;
	}

	/**
	 * Returns the data of the most recently read file.
	 * 
	 * @return The file's content (or null if no file has been read so far).
	 */
	public LinkedList<String[]> getFileData() {
		return fileData;
	}
}
